# Supplementary material for: Existing evidence on the use of participatory scenarios in ecological restoration: a systematic map
Source: Environ Evid. 2023 Nov 30;12:27. doi: 10.1186/s13750-023-00314-1 (PMC11378857; doi:10.1186/s13750-023-00314-1)
Supplement: Supplementary file 4 — Additional file 4. Codebook metadata excel file includes all metadata extracted and descriptions. [file 13750_2023_314_MOESM4_ESM.xlsm]

## Sheet: Data_extraction_wide
study_number	second_reviewer	lead_author	all_authors	corresponding_email	lead_author_address	lead_author_institutional_country	title	pub_year	publication_type	place_published	peer_reviewed	author_profession_academic	author_profession_ngo	author_profession_government	author_profession_private	author_profession_student	author_profession_other	other_author_profession	author_affiliation_university	author_affiliation_ngo	author_affiliation_private	author_affiliation_government	author_affiliation_research_institute	author_affiliation_other	publication_language	study_type	year_data_collection	study_country	study_area	study_areakm2	focal_environment	further_details_focal_environment	primary_economic_activity_resource_industry	primary_economic_activity_services_sector	primary_economic_activity_agriculture_pastoralism	primary_economic_activity_subsistence	primary_economic_activity_illegal	primary_economic_activity_other	other_primary_economic_activity	further_details_primary_economic_activity	how_meet_restoration_criteria	embedded_wider_project	restoration_motivation	restoration_area	driver_degradation_demographics	driver_degradation_technology	driver_degradation_urbanisation	driver_degradation_globalisation	driver_degradation_economics
5	0	Simone Daniela Langhans	Simone Daniela Langhans, Marc Schallenberg	simone.langhans@gmail.com	University of Otago, Dunedin, New Zealand	New Zealand	Accounting for diverse cultural values in freshwater management plans by using a transparent and collaborative decision support system based on multi-criteria decision analysis	2021	Journal Article	New Zealand Journal of Marine and Freshwater Research	1	1							University of Otago, Dunedin, New Zealand, Basque Centre for Climate Change (BC3), Leioa, Spain						English	Semi-quantitative	2018	New Zealand	Lake Wānaka catchment, South Island, New Zealand	NA	River/inland waters	Lake catchment		1	1					Lake catchment	study area is degraded	1	Community led management plan to safeguard the lake and its catchment	Lake Wānaka catchment	1		1
7	0	Brett A Bryan	Brett A Bryan, Neville D Crossmna, Darran King		CSIRO, Urrbrae, South Australia, Australia	Australia	Analysing Landscape Futures for Dryland Agricultural Areas: a Case Study in the Lower Murray Region of Southern Australia	2008	Book Chapter	Landscape Analysis and Visualisation	2	1							CSIRO, Urrbrae, South Australia, Australia						English	Quantitative		Australia		NA	Mixed: farms/natural vegetation				1						study area is degraded	1	improve land management	Lower Murray-Darling Basin
8	0	Cedric M. Gapinski	Cedric M. Gapinski, Anna-Lena Vollheyde, Christina von Haaren	gapinski@umwelt.uni-hannover.de	Leibniz University of Hannover, Institute of Environmental Planning, Herrenhäuser Str. 2, Hannover 30419, Germany.	Germany	Application of the ecosystem services concept in stakeholder communication—Results of a workshop including a planning game at the Lower Mulde River (Dessau Roßlau, Germany)	2020	Journal Article	International Review of Hydrobiology	1	1							Leibniz University of Hanover, Institute of Environmental Planning, Hanover, Germany						English	Qualitative	2019	Germany	Current and former floodplain of he Mulde River	NA	River/inland waters	River and surrounding floodplain						1	Urban	study area includes a city.	Restoration is the main goal	1	Restoration of the Mulde River	Mulde River, Germany
9	0	Verena Rodorff	Verena Rodorff, Liron Steinmetz, Jan Mertens, Marianna Siegmund-Schultze, Johann Köppel	verena.rodorff@tu-berlin.de	Environmental Assessment and Planning Research Group, Technische Universität Berlin (Berlin Institute of Technology), Secr. EB 5, Straße des 17. Juni 145, 10623 Berlin, Germany	Germany	Applying Ba1ian networks to evaluate small-scale farmers’ perceptions of native reforestation practices in Brazil’s Caatinga biome	2018	Journal Article	Regional Environmental Change	1	1							Environmental Assessment and Planning Research Group,Technische Universität Berlin (Berlin Institute of Technology) Institute of Agricultural Sciences in the Tropics (HansRuthenbergInstitute), Agroecology in the Tropics and Subtropics, University of Hohenheim						English	Mixed Methods		Brazil	Itaparica Reservoir	828	Forest	Caatinga vegetation - dry tropical forest			1						Restoration is the main goal	2	Restore an endemic tree with cultural and econonic value	Itaparica Reservoir
11	1	H. J. KÖNIG	H. J. KÖNIG, L. ZHEN2, K. HELMING, S. UTHES, L. YANG, X. CAO, H. WIGGERING	hkoenig@zalf.de	Leibniz-Centre for Agricultural Landscape Research (ZALF) e.V., Eberswalder Straße 84, 15374 Müncheberg, Germany	Germany	ASSESSING THE IMPACT OF THE SLOPING LAND CONVERSION PROGRAMME ON RURAL SUSTAINABILITY IN GUYUAN, WESTERN CHINA	2012	Journal Article	Land Degradation and Development	1	1							Institute of Earth and Environmental Science, University of Potsdam, KarlLiebknechtStr. 24–25, 14476 PotsdamGolm, Germany				LeibnizCentre for Agricultural Landscape Research (ZALF) e.V., Eberswalder Straße 84, 15374 Müncheberg, Germany; Institute of Geographic Sciences and Natural Resources Research, Chinese Academy of Sciences, 11A, Datun Road, Chaoyang District, Beijing, 111 PR China		English	Mixed Methods	2009-2010	China	Guyan	NA	Mixed: farms/natural vegetation				1	1					Restoration is the main goal	1	Tackle soil erosion and land degradation on slopes, low economic development	Guyuan	1
12	0	Leah L Bremer	Leah L Bremer, Lisa Nadle, Clay Trauernicht, Pau'ala Pascua, Heather L McMillen, Kimberly Burnett, Christopher A Wada, Natalie Kurashima, Shimona A Quazi, Thomas Giambelluca, Pia Chock, Tamara Ticktin	lbremer@hawaii.edu	University of Hawaiʻi Economic Research Organization and Water Resources Research Center, University of Hawaiʻi at Mānoa, 2424 Maile Way, Saunders Hall 540, Honolulu, Hawaiʻi 96822, USA	United States of America	Bringing multiple values to the table: assessing future land-use and climate change in North Kona, Hawaiʻi	2018	Journal Article	Ecology and Society	1	1		1	1				Department of Botany, University of Hawaiʻi at Mānoa; University of Hawaiʻi Economic Research Organization, University of Hawaiʻi at Mānoa; Water Resources Research Center, University of Hawaiʻi at Mānoa; The Natural Capital Project, Woods Institute for the Environment and Department of Biology, Stanford University; Department of Natural Resources and Environmental Management, University of Hawai…		Kamehameha Schools	USDA Forest Service, Northern Research Station, NYC Urban Field Station, USA			English	Mixed Methods		United Sates of America	portion of Kaʻūpūlehu, Hawai'i	13.9	Pasture/Rangelands			1	1						Restoration features in scenarios	1	Upcoming decision around the use of pasturelands in North Kona
13	0	M. Lippe	M. Lippe, T. Thai Minh, A. Neef, T. Hilger, V. Hoffmann, N.T. Lam, G. Cadisch	georg.cadisch@uni-hohenheim.de	Institute of Plant Production in the Tropics and Subtropics Universität Hohenheim, Garbenstr. 13, 70599 Stuttgart, Germany	Germany	Building on qualitative datasets and participatory processes to simulate land use change in a mountain watershed of Northwest Vietnam	2011	Journal Article	Environmental modelling & software	1	1							Institute of Plant Production in the Tropics and Subtropics Universität Hohenheim, Garbenstr. 13, 70599 Stuttgart, Germany, Institute of Social Sciences in Agriculture, Universität Hohenheim, Germany, Chair of Resource Governance and Participatory Development, Graduate School of Global Environmental Studies, Kyoto University, Japan, Centre for Agricultural Research and Ecological Studies (CARES),…						English	Mixed Methods	2007-2008	Vietnam	Ban Phut village, Chieng Khoi commune, Son La province, Northwest Vietnam	5.58	Mixed: farms/natural vegetation				1						study area is degraded	0	Decline in soil fertility a rising threat to the farming systems		1	1
14	0	Deborah Abherve	Déborah Abhervé & Sarah Lumbroso	deborah.abherve@asca-net.com	AScA, Paris, France	France	Historical stories and perspectives: Scenarios to serve water management stakeholder.	2020	Journal Article	Hydroscience	1				1						AScA				French	Qualitative	2013-2017	France	Loiret (South of Orleans), Ile-de-France (Paris region), Seine estuary	NA	River/inland waters	mixture of rivers and estuaries			1			1	Industry	Some of the study areas more industrial and built up than others which were countryside domminated by agriculture.	Restoration is the main goal	1	River re-wilding and other changes proposed	Loiret (South of Orleans), Ile-de-France (Paris region), Seine estuary		1	1		1
18	0	T. VAN DER SLUIS	T. VAN DER SLUIS, J. ROMANOWSKI, J. MATUSZKIEWICZ, I. BOUWMA		ALTERRA Green World Research, The Netherlands	The Netherlands	COMPARISON OF SCENARIOS FOR THE VISTULA RIVER, POLAND	2007	Book Chapter	Landscape Ecological Applications in Man-Influenced Areas		1							ALTERRA Green World Research, Wageningen University, The Netherlands; Centre for Ecological Research PAN, Poland; Institute of Geography and Spatial Organisation PAN, Poland						English	Quantitative		Poland	Part of the Vistula Valley	1545	River/inland waters	Floodplain			1						Restoration features in scenarios	0	Unclear	Part of the Vistula Valley
19	0	Toni Dorianne Bradley	Toni Dorianne Bradley		Ecosystem and Environment Research Centre School of Science, Engineering and Environment University of Salford, UK	United Kingdom	Consideration of possible futures for peri-urban sites based on restabilising ecosystem processes : rewilding nature and people	2020	MSc thesis	University of Salford						1			Ecosystem and Environment Research Centre School of Science, Engineering and Environment University of Salford, UK						English	Mixed Methods	2018-2019	United Kingdom	Upper Moss Side	0.714	Coastal/Estuary/mangrove	Says there is grassland, trees, saltmarch, swamp, scrub and standing water						1	Urban	says the area is peri-urban and used to be farmland. There is also a nearby protected area. Managed by Forestry Commission	Restoration is the main goal	0	Restore ex-farmland to more woodland and grassland	Upper Moss Side
22	0	Tongmahn Ahn	Tongmahn Ahn, Inho Kim, Jaeyoung Lee, Chankook Kim, H1ung Chae, Young Lee, Soyoung Min, and Minwoo Kim	ahntm@snu.ac.kr	Graduate School of Seoul National University	Republic of Korea	Development of Participatory Ecological Restoration System through Intergrative Categorization of Disturbed Areas in BaigDooDaeGahn	2009	Journal Article	Journal of the Korea Society of Environmental Restoration Technology	2	1							Graduate School of Seoul National University, Shingu University, Kongju National University, Center for Education Research						Korean	Mixed Methods	2008	Republic of Korea	Southen area of Baigdoodaegahn(S. Korean Territory), Republic of Korea	NA	Forest			1	1					Tourism Area: Winter Activity and Recreational Facility, Highland Agriculture and Tourism	Restoration is the main goal	1	Upcoming decision around the use of Baigdoodaegahn in Republic of Korea	Southen area of Baigdoodaegahn(S. Korean Territory), Republic of Korea					1
25	1	Michael Sinclair	Michael Sinclair, M.K. Vishnu Sagar, Camilla Knudsen, Joseph Sabu, Andrea Ghermandi	aghermand@univ.haifa.ac.il	Department of Natural Resources and Environmental Management, University of Haifa, Haifa, Israel.	Israel	Economic appraisal of ecosystem services and restoration scenarios in a tropical coastal Ramsar wetland in India	2021	Journal Article	Ecosystem Services	1	1							Department of Natural Resources and Environmental Management, University of Haifa, Haifa, Israel Natural Resources and Environmental Research Center, University of Haifa, Israel Department of Environmental Sciences, University of Kerala, India Economics, School of Social Sciences, University of Manchester, Manchester, UK						English	Mixed Methods	2017	India	Ashtamudi lake wetland	56	Coastal/Estuary/mangrove		1	1	1					Fisheries, aquaculture - clam and prawn	Restoration is the main goal	2	Lake and wetland mangrove degradation, restore ecosystem services	Ashtamudi lake wetland mangroves	1		1
26	0	Scott A. Hemmerling	Scott A. Hemmerling, Monica Barra, Harris C. Bienn, Melissa M. Baustian, Hoonshin Jung, Ehab Meselhe. Yushi Wang, Eric White	shemmerling@thewaterinstitute.org	The Water Institute of the Gulf, 1110 S. River Road, Baton Rouge, LA 70802, USA	United States of America	Elevating local knowledge through participatory modeling: active community engagement in restoration planning in coastal Louisiana	2019	Journal Article	Journal of Geographical Systems	1	1							Department of Anthropology, University of South Carolina, 701 Sumter Street, Columbia, SC 29208, USA, Department of River‑Coastal Science and Engineering, Tulane University, 6823 St. Charles Avenue, New Orleans, LA 70118, USA				The Water Institute of the Gulf, 111 S. River Road, Baton Rouge, LA 782, USA		English	Quantitative	2018	United Sates of America	Breton Sound Estuary	NA	Coastal/Estuary/mangrove	with wetland	1			1				fishing - subsistence and commercial, fish, shrimp, oyster	Restoration is the main goal	1	High rate of wetland loss - Louisiana's Costal Master Plan for a Sustainable Coast	Breton Sound Estuary
27	0	Melissa M. Baustian	Melissa M. Baustian, Hoonshin Jung, Harris C. Bienn, Monica Barraa, Scott A. Hemmerling, Yushi Wang, Eric White, Ehab Meselhea	mbaustian@thewaterinstitute.org	The Water Institute of the Gulf, 1110 S. River Road, Baton Rouge, LA 70802, USA	United States of America	Engaging coastal community members about natural and nature-based solutions to assess their ecosystem function	2020	Journal Article	Ecological engineering	1	1		1					University of South Carolina, Department of Anthropology, 701 Sumter Street, Columbia, SC 29208, USA, Tulane University, Department of RiverCoastal Science and Engineering, 6823 St. Charles Avenue, New Orleans, LA 70118, USA			Coastal Protection and Restoration Authority, Baton Rouge, LA 782, USA	The Water Institute of the Gulf, 111 S. River Road, Baton Rouge, LA 782, USA		English	Quantitative		United Sates of America	Breton Sound Estuary	NA	Coastal/Estuary/mangrove	with wetland	1							fishing	Restoration is the main goal	1	High rate of wetland loss - Louisiana's Costal Master Plan for a Sustainable Coast	Breton Sound Estuary
29	0	Emma Li Johansson	Emma Li Johansson, Sara Brogaard, Lova Brodin	emma.johansson@lucsus.lu.se	Lund University, Centre for Sustainability Studies, SE-221 00 Lund, Sweden		Envisioning sustainable carbon sequestration in Swedish farmland	2022	Journal Article	Environmental Science and Policy	1	1	1						Lund University, Centre for Sustainability Studies, SE221 00 Lund, Sweden	MiljoMatematik Malmo AB, Svensk Kolinlagring, Vitemollegatan 3, Malm¨o SE21442, Sweden					English	Qualitative	2021	Sweden		NA	Mixed: farms/natural vegetation	Agriculture			1						Restoration is the main goal	1	Restore farmland and create sustainable and resilient farming systems	Swedish farms		1
35	0	Marcus J. Collier	Marcus J. Collier, Mark Scott	Marcus.Collier@UCD.ie	School of Geography, Planning and Environmental Policy, University College Dublin, Richview Campus, Clonskeagh Drive, Dublin 14, Ireland	Ireland	Focus group discourses in a mined landscape	2010	Journal Article	Land Use Policy	1	1							School of Geography, Planning and Environmental Policy, University College Dublin, Richview Campus, Clonskeagh Drive, Dublin 14, Ireland						English	Qualitative	2006-2007	Ireland	Longford and Roscommon, North Midlands of Ireland	NA	Other	Peatland	1							peat mining, electricity generating station	Restoration is the main goal	1	in 20-30 years the mining will close and land need to be restored	Longford and Roscommon, North Midlands of Ireland
42	0	S Muhar	S. Muhar, G. Pohl, M. Stelzhammer, M. Jungwirth, R. Hornich, S. Hohensinner	susanne.muhar@boku.ac.at	Institut für Hydrobiologie und Gewässermanagement, Universität für Bodenkultur Wien	Austria	Integratives Flussgebietsmanagement: Abstimmung wasserwirtschaftlicher, gewässerökologischer und naturschutzfachlicher Anforderungen auf Basis verschiedener EU-Richtlinien (Beispiel Steirische Enns)	2011	Journal Article	Österreichische Wasser- und Abfallwirtschaft	1	1		1					Institut für Hydrobiologie und Gewässermanagement, Universität für Bodenkultur Wien			Amt der Stmk. Landesregierung, FA 19B Schutzwasserwirtschaft und Bodenwasserhaushalt, Graz			German	Mixed Methods		Austria	Enns Flusslandschaft (River Enns, a tributary to the River Danube)	1750	River/inland waters										Restoration is the main goal	1	Restoration of healthy riparian - wetland ecosystem throough bottom up processes				1
43	0	Bo Jiang	Bo Jiang, Yang Bai, Junyu Chen, Juha M. Alatalo, Xibao Xu, Gang Liu, Qing Wang	youngbcs@gmail.com	Changjiang Water Resources Protection Institute, Wuhan, China	China	Land management to reconcile ecosystem services supply and demand mismatches—A case study in Shanghai municipality, China	2020	Journal Article	Land Degradation and Development	1	1							Center for Integrative Conservation, Xishuangbanna Tropical Botanical Garden, Chinese Academy of Sciences, China School of Business, Suzhou University of Science and Technology, Suzhou, China Department of Biological and Environmental Sciences, College of Arts and Sciences, Qatar University, Doha, Qatar Environmental Science Center, Qatar University, Doha, Qatar Key Laboratory of Watershed Geogra…				Changjiang Water Resources Protection Institute, Wuhan, China		English	Quantitative	2014	China	Shanghai municipality	6340	Urban			1	1			1	Urban		Restoration features in scenarios	0	degraded area and ecosystem services	Shanghai municipality	1		1
45	1	Clovis Grinand	Clovis Grinand, Ghislain Vieilledent, Tantely Razafimbelo, Jean-Roger Rakotoarijaona, Marie Nourtier, Martial Bernoux	c.grinand@nitidae.org	Research and Development, NITIDAE, Maison de la Télédétection, 500 avenue Jean François Breton, 34000 Montpellier, France.	France	Landscape-scale spatial modelling of deforestation, land degradation, and regeneration using machine learning tools	2020	Journal Article	Land Degradation & Development	1	1	1	1			1	Private research institutes, Superanational organisations (European Commission and FAO)	AMAP, CIRAD, CNRS, INRA, IRD, University of Montpellier, 34000 Montpellier, France	Research and Development, NITIDAE, Maison de la Télédétection, 34 Montpellier, France		Direction des Informations Environnementales, Office National pour l'Environnement, 11 Antananarivo, Madagascar	Eco & Sols, IRD, 34 Montpellier, France; UMR AMAP, CIRAD, 34 Montpellier, France; Agronomy, Laboratoire des RadioIsotopes, 11 Antananarivo, Madagascar | Bioeconomy unit (JRC.D.1), Joint Research Centre of the European Commission, 2127 ISPRA, Italy	MICCA, FAO, Food and Agriculture Organization of the United Nations, 153 Rome, Italy	English	Quantitative	2014	Madagascar	Southeastern Madagascar - souther part of the tropical humid forest corridor of Madagascar	16760	Forest				1					2 national parks	Restoration features in scenarios	0	dramatic increase in deforestation across the country - to develop large-scale sustainable land managenent strategies in the next two decades	Southeastern Madagascar - souther part of the tropical humid forest corridor of Madagascar			1
65	0	Wolke Tob´on	Wolke Tob´on, Tania Urquiza-Haas, Patricia Koleff,1 Matthias Schr¨oter, Rub´en Ortega-´Alvarez, Julio Campo, Roberto Lindig-Cisneros, Jos´e Sarukh´an,Aletta Bonn		Comisi´on Nacional para el Conocimiento y Uso de la Biodiversidad (Conabio), Liga Perif´erico—Insurgentes Sur 4903, Parques del Pedregal, Ciudad de M´exico, C.P. 14010, Mexico; UFZ – Helmholtz Centre for Environmental Research, Department of Ecosystem Services, Permoserstr. 15, 04318 Leipzig, Germany, German Centre for Integrative Biodiversity Research (iDiv) Halle-Jena-Leipzig, Deutscher Platz 5…	Mexico & Germany	Restoration planning to guide Aichi targets in a megadiverse country	2017	Journal Article	Conservation Biology	1	1		1					Facultad de Ciencias, Universidad Nacional Aut´onoma de M´exico (UNAM), Av. Universidad 3000, Circuito Exterior S/N, Delegaci´on Coyoac´an, Ciudad de M´exico, C.P. 04510, Mexico Instituto de Ecolog´ıa, Universidad Nacional Aut´onoma de M´exico (UNAM), Circuito Exterior S/N anexo Jard´ın Bot´anico exterior, Ciudad Universitaria, Ciudad de M´exico, C.P. 04500, Mexico FriedrichSchillerUniversit¨at J…			Comisi´on Nacional para el Conocimiento y Uso de la Biodiversidad (Conabio), Liga Perif´erico—Insurgentes Sur 493, Parques delPedregal, Ciudad de M´exico, C.P. 141, Mexico	Research institute: German Centre for Integrative Biodiversity Research (iDiv) HalleJenaLeipzig, Deutscher Platz 5e, 413 Leipzig, Germany; UFZ – Helmholtz Centre for Environmental Research, Department of Ecosystem Services, Permoserstr. 15, 4318 Leipzig, Germany; Instituto de Investigaciones en Ecosistemas y Sustentabilidad (IIES), Antigua Carretera a P´atzcuaro 871, Col. Ex Hacienda de San Jos´e…		English	Quantitative		Mexico	Mexico	NA	Mixed: farms/natural vegetation	Country - so across many environments but urban, highly protected areas and unfragemented primary vegetation was excluded								country so across many sectors	Restoration is the main goal	0	Prioritse areas that ehance restoration in important biodiversity areas lowering restoration costs and increasing restoration outputs	Mexico
80	1	Eulalia Gómez Martín	Eulalia Gómez Martín, Raffaele Giordano, Alessandro Pagano, Peter van der Keur, María Máñez Costa	Eulalia.gomez@hzg.de	Climate Service Center Germany (GERICS), Helmholtz Center Geesthacht, Chilehaus, Eingang B Fischertwiete 1, 20095 Hamburg, Germany	Germany	Using a system thinking approach to assess the contribution of nature based solutions to sustainable development goals	2020	Journal Article	Science of the total environment	1	1											Climate Service Center Germany (GERICS), Helmholtz Center Geesthacht, Chilehaus, Eingang B Fischertwiete 1, 295 Hamburg, Germany; Water Research Institute–National Research Council (CNRIRSA), Bari, Italy; Department of Hydrology, Geological Survey of Denmark and Greenland (GEUS), Øster Voldgade 1, DK135 K Copenhagen, Denmark		English	Mixed Methods		Denmark	Ladegaardsaa river, Copenhagen	NA	River/inland waters	urban river						1	Urban	City	Restoration is the main goal	0	miitgate negative effects of pluvial flooding alongisde co-benefits of pollution reduction, heat island reducation, health and wellbeing	Ladegaardsaa river, Copenhagen			1
82	0	Audrey Coreau	Audrey Coreau, Jean-Baptiste Narcy, Sarah Lumbroso	acoreau@gmail.com	Centre Alexandre Koyré—UMR 8560, 27 rue Damesme, 75013 Paris, France; AgroParisTech, 16 rue Claude Bernard, 75006 Paris, France	France	Who Really Wants an Ambitious Large-Scale Restoration of the Seine Estuary? A Strategic Analysis of a Science–Policy Interface Locked in a Stalemate	2018	Journal Article	Environmental Management	1	1			1				AgroParisTech, 16 rue Claude Bernard, 75006 Paris, France; UMR SADAPT, AgroParisTech, INRA, Université ParisSaclay, 78850 Thiverval Grignon, France		AScA, 8 rue Legouvé, 751 Paris, France		Centre Alexandre Koyré—UMR 856, 27 rue Damesme, 7513 Paris		English	Qualitative	2014-2015	France	Seine estuary	NA	Coastal/Estuary/mangrove									unclear	Restoration is the main goal	1	Improve the estuary in terms of hydromorphological, physio-chemical and ecological conditions, some engaged to comply with regulations, others to improve citizens quality of life, pressure from NGOs
84	0	Steve Slaughter	Steve Slaughter, Laura Ward, Mike Hillis, Jim Chew, Rebecca McFarlan		USDA Forest Service, Lolo National Forest, Ninemile Ranger District, Huson, MT	United States of America	A Collaborative Fire Hazard Reduction/Ecosystem Restoration Stewardship Project in a Montana Mixed Ponderosa Pine/Douglas-Fir/Western Larch Wildland Urban Interface	2004	Report	USDA Forest Service Proceedings				1								USDA Forest Service, Lolo National Forest, Ninemile Ranger District, Huson, MT; USDA Forest Service, R1 Cohesive Strategy Team, Missoula, MT; USDA Forest Service, Rocky Mountain Research Station, Missoula, MT			English	Mixed Methods		United Sates of America	Frenchtown Face	NA	Forest	National forest, private ownership, timberlands and conservation land	1		1						Restoration is the main goal	1	Restore landscape components of composition, structure and function to near presettlement times	Frenchtown Face
85	0	M. Arias-Hidalgo	M. Arias-Hidalgo, G. Villa-Cox, A.V. Griensven, G. Solo´rzano, R. Villa-Cox, A.E. Mynett, P. Debels		UNESCO-IHE, Institute for Water Education, P.O.Box 3015, 2601 DA Delft, The Netherlands; Delft University of Technology, Faculty CiTG, P.O.Box 5048, 2600GA Delft, The Netherlands; Escuela Superior Polite´cnica del Litoral (ESPOL), CIEC/CADS, Perimetral Km. 30, Guayaquil, Ecuador	The Netherlands; Ecuador	A decision framework for wetland management in a river basin context: The ‘‘Abras de Mantequilla’’ case study in the Guayas River Basin, Ecuador	2013	Journal Article	Environmental Science and Policy	1	1			1				UNESCOIHE, Institute for Water Education, P.O.Box 3015, 2601 DA Delft, The Netherlands; Delft University of Technology, Faculty CiTG, P.O.Box 5048, 2600GA Delft, The Netherlands; Escuela Superior Polite´cnica del Litoral (ESPOL), CIEC/CADS, Perimetral Km. 30, Guayaquil, Ecuador; Barcelona Graduate School of Economics, Ramon Trias Fargas 2527, Barcelona, Spain; Vrije Universiteit Brussel, Pleinlaa…		ANTEA Group, Poortakkerstraat 41, 951 Ghent, Belgium				English	Mixed Methods		Ecuador	Abras de Mantequilla wetland within Guayas River Basin (34, 000 km2)	560	Riparian/Wetland	Wetland - catchment environment			1						study area is degraded	1	enhance the role of wetlands in basin-scale integrated water resources management (IWRM), with the aim of improving the community service functions while conserving good ecological status.	Abras de Mantequilla wetland within Guayas River Basin (34, 000 km2)
90	0	David Pullar	David Pullar, David Lamb	d.pullar@uq.edu.au	School of Geography, Planning and Environmental Management, University of Queensland, Brisbane, QLD, Australia	Australia	A Tool for Comparing Alternative Forest Landscape Restoration Scenarios.	2012	Book Chapter	A Goal-Oriented Approach to Forest Landscape Restoration	2	1							School of Geography, Planning and Environmental Management, University of Queensland, Brisbane, QLD, Australia; Center for Mined Land Rehabilitation, University of Queensland, St Lucia, Australia						English	Mixed Methods	2007	Thailand	Upper Mae Sa Valley of Doi Suthep-Pui National Park	NA	Mixed: farms/natural vegetation	Forest and farmland in a national park			1					lychee orchards and cabbage	Restoration is the main goal	1	National Park managers want to improve degraded land in the park. Local villagers want to restore land to try and secure staying living in the national park	Upper Mae Sa Valley of Doi Suthep-Pui National Park
91	1	Stefano Bocchi	Stefano Bocchi, Daniele La Rosa, Paolo Pileri	stefano.bocchi@unimi.it	Department of Crop Science, Section of Agronomy, University of Milan, Via Celoria 2, Milano 20133, Italy	Italy	Agro-Ecological Analysis for the EU Water Framework Directive: An Applied Case Study for the River Contract of the Seveso Basin (Italy)	2012	Journal Article	Environmental Management	1	1							Department of Crop Science, Section of Agronomy, University of Milan, Via Celoria 2, Milano 20133, Italy; Department of Architecture, University of Catania, Viale A. Doria 6, Catania 95125, Italy; Department of Architecture and Planning, Polytechnic of Milan, Via Bonardi 3, Milano 20133, Italy						English	Mixed Methods	unclear	Italy	4 km buffer of the Seveso River	181.27	River/inland waters	River basin						1	Urban	industrial sites	Restoration is the main goal	1	Restoration of connectivity to conserve biodiversity, ensure citizen recreational needs and allow protection of river waters	Seveso River Basin		1	1
92	1	JOAN P. BAKER	JOAN P. BAKER, DAVID W. HULSE, STANLEY V. GREGORY, DENIS WHITE, JOHN VAN SICKLE, PATRICIA A. BERGER, DAVID DOLE, AND NATHAN H. SCHUMAKER	baker.joan@epa.gov	U.S. Environmental Protection Agency, National Health and Environmental Effects Research Laboratory, Western Ecology Division, 200 SW 35th Street, Corvallis, Oregon 97333 USA	United States of America	ALTERNATIVE FUTURES FOR THE WILLAMETTE RIVER BASIN, OREGON	2004	Journal Article	Ecological Applications	1	1		1	1				Department of Landscape Architecture, University of Oregon, Eugene, Oregon 97403 USA; Department of Fisheries and Wildlife, Oregon State University, Corvallis, Oregon 97331 USA; Department of Bioengineering, Oregon State University, Corvallis, Oregon 97331 USA		Economics Research Department, Asian Development Bank, P.O. Box 789, 98 Manila, Philippines	U.S. Environmental Protection Agency, National Health and Environmental Effects Research Laboratory, Western Ecology Division, 2 SW 35th Street, Corvallis, Oregon 97333 USA			English	Quantitative	1990	United Sates of America	Willamette River Basin	29728	Mixed: farms/natural vegetation	forest, wetland, savannah	1		1			1	Urban	timber	Restoration features in scenarios	1	Protect and restore fish and wildlife habitat. Increase populations of declining species, enhance water quality and properly manage floodplain areas withint he context of human habitation and continuing basin growth	Willamette River Basin	1		1
94	0	Mark S. Reed	Mark S. Reed, Klaus Hubacek, Aletta Bonn, Tim P. Burt, Joseph Holden, Lindsay C. Stringer, Nesha Beharry-Borg, Sarah Buckmaster, Dan Chapman, Pippa J. Chapman, Gareth D. Clay, Stephen J. Cornell, Andrew J. Dougill, Anna C. Evely, Evan D. G. Fraser, Nanlin Jin, Brian J. Irvine, Mike J. Kirkby, William E. Kunin, Christina Prell, Claire H. Quinn, Bill Slee, Sigrid Stagl, Mette Termansen, Simon Thorp…		Birmingham City University	United Kingdom	Anticipating and Managing Future Trade-offs and Complementarities between Ecosystem Services	2013	Journal Article	Ecology and Society	1	1	1	1	1				Birmingham City University, University of Maryland, University of Sheffield, University of Durham, University of Leeds, Edinburgh, University of Manchester, University of Guelph, Brunel University, Vienna University of Economics and Business, Aarhus University	The Heather Trust	Project Maya Community Interest Company	UK Collaborative on Development Sciences	James Hutton Institute; Centre for Ecology & Hydrology		English	Mixed Methods	2009	United Kingdom	Dark Peak of England's Peak District National Park	NA	Mixed: farms/natural vegetation	Uplands	1	1	1					shooting, fishing, tourism	study area is degraded	2	Sustainably manage rural change in the UK uplands	Dark Peak of England's Peak District National Park					1
95	1	Mark Huxham	Mark Huxham, Lucy Emerton, James Kairo, Fridah Munyi, Hassan Abdirizak, Tabitha Muriuki, Fiona Nunan, Robert A. Briers	m.huxham@napier.ac.uk	School of Life, Sport and Social Sciences, Edinburgh Napier University, Edinburgh, Scotland EH11 4BN, UK	United Kingdom	Applying Climate Compatible Development and economic valuation to coastal management: A case study of Kenya's mangrove forests	2015	Journal Article	Journal of Environmental Management	1	1							School of Life, Sport and Social Sciences, Edinburgh Napier University, Edinburgh, Scotland EH11 4BN, UK; International Development Department, University of Birmingham, Edgbaston, Birmingham B15 2TT, UK				Kenya Marine and Fisheries Research Institute, PO Box 81651, Mombasa, Kenya	Environmental Management Group, 15 Havelock Road, Colombo 5, Sri Lanka	English	Mixed Methods	2012	Kenya	Kwale county	55.66	Coastal/Estuary/mangrove		1		1			1	Urban	fish ponds, prawn farms, salt pans and port developments, exploitation for timber, wood-fuel and herbal medicines	study area is degraded	0	mangroves continually degrading	Kwale county mangroves	1		1		1
97	0	Anna Lukasiewicz	Anna Lukasiewicz, Jamie Pittock, Max Finlayson	anna.lukasiewicz@anu.edu.au	Institute for Land, Water and Society, Charles Sturt University, Albury, Australia; Fenner School of Environment and Society, Australian National University, Canberra, Australia	Australia	Are we adapting to climate change? A catchment-based adaptation assessment tool for freshwater ecosystems	2016	Journal Article	Climatic Change	1	1							Institute for Land, Water and Society, Charles Sturt University, Albury, Australia; Fenner School of Environment and Society, Australian National University, Canberra, Australia						English	Qualitative	2012	Australia	3 catchments of Murray-Darling Basin - Goulburn-Broken, Lachlan and Murray	NA	Mixed: farms/natural vegetation				1			1	Urban		Restoration features in scenarios	1	Climate change adaptation potential of natural resrouce management options	Murray Darling Basin
98	0	Kevin Thellmann	Kevin Thellmann, Sergey Blagodatsky, Inga Häuser, Hongxi Liu, Jue Wang, Folkard Asch, Georg Cadisch, Marc Cotter	kevin.thellmann@uni-hohenheim.de	Institute of Agricultural Sciences in the Tropics and Subtropics (Hans-Ruthenberg-Institute), University of Hohenheim, 70593 Stuttgart, Germany	Germany	Assessing Ecosystem Services in Rubber Dominated Landscapes in South-East Asia—A Challenge for Biophysical Modeling and Transdisciplinary Valuation	2017	Journal Article	Forests	1	1					1	Unclear but from an nature organisation	Institute of Agricultural Sciences in the Tropics and Subtropics (HansRuthenbergInstitute), University of Hohenheim, 70593 Stuttgart, Germany; Extension and Communication Group, Humboldt University of Berlin, 10099 Berlin, Germany					Naturschutzjugend Baden-Württemberg, 7178 Stuttgart, Germany	English	Quantitative	2013 - 2016	China	Naban River Watershed National Nature Reserve	271	Mixed: farms/natural vegetation			1	1					Increasingly cash crops such as rubber, sugarcane and tea	Restoration features in scenarios	2	-	Naban River Watershed National Nature Reserve
99	0	M.V. Eitzel	M.V. Eitzel, Jon Solera, Emmanuel Mhike Hove, K.B. Wilson, Abraham Mawere Ndlovu, Daniel Ndlovu, Abraham Changarara, Alice Ndlovu, Kleber Neves, Adnomore Chirindira, Oluwasola Omoju, Aaron C. Fisher, André Veski	mveitzel@ucsc.com	University of California, Santa Cruz, US	United States of America	Assessing the Potential of Participatory Modeling for Decolonial Restoration of an Agro-Pastoral System in Rural Zimbabwe	2021	Journal Article	Citizen Science: Theory and practice	1	1	1	1	1				University of California, Santa Cruz, US; Universidade Federal do Rio de Janeiro, BR; Tallinn University of Technology, EE	The Muonde Trust, ZW	Seven Points Consulting, US	National Institute for Legislative and Democratic Studies, NG	Lawrence Livermore National Laboratory, US		English	Mixed Methods	2016-2020	Zimbabwe	Mazvihwa Communal Area	NA	Mixed: farms/natural vegetation	woodland			1						Restoration is the main goal	1	Ecocultural restoration - restoring the intertwined environmental and social degradation	Mazvihwa Communal Area
100	1	Ali Jafari	Ali Jafari, Hamdollah Sadeghi Kaji, Hossein Azadi, Kindeya Gebrehiwot, Fateme Aghamir, Steven Van Passel	jafari.ali@sku.ac.ir	Faculty of Natural Resources and Earth Sciences, Shahrekord University, Shahrekord, Iran	Iran	Assessing the sustainability of community forest management: A case study from Iran	2018	Journal Article	Forest Policy and Economics	1	1							Faculty of Natural Resources and Earth Sciences, Shahrekord University, Shahrekord, Iran; Department of Geoghraphy, Ghent University, Belgium; Department of Engineering Management, Faculty of Business and Economics, University of Antwerp, Belgium; Department of Land Resource Management and Environmental Protection, Mekelle University, Ethiopia; Environmental Sciences Research Institute, Shahid Be…						English	Semi-quantitative		Iran	Dopolan community forest	25.7	Forest				1						Restoration features in scenarios	1	Forest protection and conservation	Dopolan community forest	1
101	1	Bedru Babulo Balana	Bedru Babulo Balana, Erik Mathijs, Bart Muys	b.balana@macaulay.ac.uk	Macaulay Land Use Research Institute, Socio-economic Research Group, Craigiebuckler, Aberdeen AB15 8QH, Scotland	Scotland	Assessing the sustainability of forest management: An application of multi-criteria decision analysis to community forests in northern Ethiopia	2010	Journal Article	Journal of Environmental Management	1	1							Katholieke Universiteit Leuven, Department of Earth and Environmental Sciences, Celestijnenlaan 300, B3001 Leuven, Belgium				Macaulay Land Use Research Institute, Socioeconomic Research Group, Craigiebuckler, Aberdeen AB15 8QH, Scotland		English	Semi-quantitative		Ethiopia	Tigray region	80000	Forest				1						Restoration is the main goal	0	use exclosures to restore degraded land by promting natural regeneration	Tigray region	1
103	0	Alan A. Ager	Alan A. Ager, Michelle A. Day, Amy Waltz, Mark Nigrelli, Kevin C. Vogler, Mary Lata		Rocky Mountain Research Station, Forest Service U.S. DEPARTMENT OF AGRICULTURE	United States of America	Balancing Ecological and Economic Objectives in Restoration of Fire-Adapted Forests: Case Study From the Four Forest Restoration Initiative	2021	Report	Forest Service U.S. DEPARTMENT OF AGRICULTURE		1		1	1				Northern Arizona University, Flagstaff, Arizona		Pyrologix LLC, Missoula, Montana	U.S. Department of Agriculture, Forest Service, Rocky Mountain Research Station; Tonto National Forest, Patson, Arizona			English	Quantitative		United Sates of America	4FRI western portion - parts of the Kaibab and Coconino National Forest	155	Forest		1							Timber	Restoration is the main goal	1	Improve ecological resilience and support economic interests of forest-dependent communities	4FRI project area
104	0	Albert Scrieciu	Albert Scrieciu, Alessandro Pagano, Virginia Rosa Coletta, Umberto Fratino, Raffaele Giordano	alessandro.pagano@ba.irsa.cnr.it	National Institute of Marine Geology and Geoecology (GeoEcoMar), Bucharest, Romania	Romania	Ba1ian Belief Networks for Integrating Scientific and Stakeholders’ Knowledge to Support Nature-Based Solution Implementation	2021	Journal Article	Frontiers in Earth Science	1	1							DICATECh, Politecnico di Bari, Bari, Italy				National Institute of Marine Geology and Geoecology (GeoEcoMar), Bucharest, Romania; Water Research Institute National Research Council (IRSACNR), Bari, Italy;		English	Mixed Methods		Romania	Dabuleni–Potelu–Corabia wetland area	NA	Riparian/Wetland				1						Restoration is the main goal	1	Restoration of wetland processes to improve flood riskmitigation	Dabuleni–Potelu–Corabia wetland area
106	0	Leah L. Bremer	Leah L. Bremer, Kim Falinski, Casey Ching, Christopher A. Wada , Kimberly M. Burnett , Kanekoa Kukea-Shultz, Nicholas Reppun, Gregory Chun, Kirsten L.L. Oleson, Tamara Ticktin	lbremer@hawaii.edu	University of Hawai‘i Economic Research Organization, University of Hawai‘i at M¯anoa, Honolulu, HI 96822, USA	United States of America	Biocultural Restoration of Traditional Agriculture: Cultural, Environmental, and Economic Outcomes of Lo‘i Kalo Restoration in He‘eia, O‘ahu	2018	Journal Article	Sustainability	1	1	1						University of Hawai‘i Economic Research Organization, University of Hawai‘i at M¯anoa, Honolulu, HI 96822, USA; Water Resource Research Center, University of Hawai‘i at M¯anoa, Honolulu, HI 96822, USA; Department of Natural Resources and Environmental Management, University of Hawai‘i at M¯anoa, Honolulu, HI 96822, USA; Social Science Research Institute, University of Hawai‘i at M¯anoa, Honolulu,…	The Nature Conservancy, Hawai‘i Marine Program, Honolulu, HI 96817, USA; Ka¯ko‘o ‘O¯ iwi, Ka¯ne‘ohe					English	Mixed Methods		United Sates of America	He‘eia, Hawai‘i	0.8	Riparian/Wetland				1					Urban area mentioned close by	Restoration is the main goal	1	Biocultural restoration - restoring a degraded and invaded wetland to lo‘i kalo and native wetland plant communities for traditional agriculture	He‘eia, Hawai‘i
110	0	Silvestre Garcı´a de Jalo´n	Silvestre Garcı´a de Jalo´n, Ana Iglesias, Ruth Cunningham, Juan I. Pe´rez Dı´az	ana.iglesias@upm.es	Department of Agricultural Economics and Social Sciences, Technical University of Madrid, Madrid, Spain	Spain	Building resilience to water scarcity in southern Spain: a case study of rice farming in Don˜ana protected wetlands	2013	Journal Article	Regional Environmental Change	1	1							Department of Agricultural Economics and Social Sciences, Technical University of Madrid, Madrid, Spain; Department of Civil Engineering, Hydraulics and Energy, Technical University of Madrid, Madrid, Spain						English	Semi-quantitative	2012	Spain	Donana rice fields	360	Mixed: farms/natural vegetation				1						Restoration features in scenarios	2	Future water availability - building resilience to water scarcity	Donana rice fields
111	0	Michael Mitchel	Michael Mitchell, Michael Lockwood, Susan A. Moore, Sarah Clement	Michael.Mitchell@utas.edu.au	Geography and Spatial Sciences, School of Land and Food, University of Tasmania, Private Bag 78, Hobart, TAS 7001, Australia	Australia	Building systems-based scenario narratives for novel biodiversity futures in an agricultural landscape	2016	Journal Article	Landscape and Urban Planning	1	1							Geography and Spatial Sciences, School of Land and Food, University of Tasmania, Private Bag 78, Hobart, TAS 7001, Australia; School of Veterinary and Life Sciences, Murdoch University, South Street, Murdoch, WA 6150, Australia						English	Qualitative	2013	Australia	Tasmanian Northern Midlands Bioregion	4154.45	Mixed: farms/natural vegetation				1						study area is degraded	2	restoration of endangered lowland native grassland ecological communties	Tasmanian Northern Midlands Bioregion					1
112	0	Carly Cowell	Carly Cowell, Sam Ferreira		Cape Research Centre, Scientific Services, SANParks, Upper Tokai Road, Cape Town, 7945 South Africa	South Africa	Challenges Managing Herbivores in the Contractual Postberg Section of West Coast National Park	2014	Journal Article	African Journal of Wildlife Research	1	1		1								Cape Research Centre, Scientific Services, SANParks, Upper Tokai Road, Cape Town, 7945 South Africa; Savanna Node, Scientific Services, SANParks, Skukuza			English	Quantitative		South Africa	Postberg Private Nature Reserve	NA	Other	Shrubland		1						Protected area, tourism for game viewing	Restoration is the main goal	1	Restoration of faunal and floral components of the area	Postberg Private Nature Reserve					1
114	0	Derek Vollmer	Derek Vollmer, Diogo Costa, Ervine Shengwei Lin, Yazid Ninsalam, Kashif Shaad, Michaela F. Prescott, Senthil Gurusamy, Federica Remondi, Rita Padawangi, Paolo Burlando, Christophe Girot, Adrienne Gr^et-Regamey, and Joerg Rekittke	vollmer@arch.ethz.ch	Swiss Federal Institute of Technology Zurich (ETH Zurich)	Switzerland	CHANGING THE COURSE OF RIVERS IN AN ASIAN CITY: LINKING LANDSCAPES TO HUMAN BENEFITS THROUGH ITERATIVE MODELING AND DESIGN	2015	Journal Article	Journal of the American Water Resources Association	1	1							Department of Civil, Environmental, and Geomatic Engineering, Department of Architecture, Swiss Federal Institute of Technology Zurich (ETH Zurich), Zurich Hoengerberg, Switzerland 8093; Department of Civil and Environmental Engineering, Department of Architecture, National University of Singapore, Singapore 117576; Asia Research Institute, National University of Singapore, Bukit Timah Campus, Si…						English	Mixed Methods	2008	Indonesia	Ciliwung River Catchment, metropolitan Jakarta	384	Riparian/Wetland				1			1	Urban		Restoration is the main goal	1	Restore the functions of Jakartas rivers and reservoirs	Ciliwung River Catchment, metropolitan Jakarta			1
117	0	Tamara S. Wilson	Tamara S. Wilson, Elliott Matchett, Kristin B. Byrd, Erin Conlisk, Matthew E. Reiter, Cynthia Wallace, Lorraine E. Flint, Alan L. Flint, Brian Joyce, Monica M. Moritsch	tswilson@usgs.gov	U.S. Geological Survey, Western Geographic Science Center, P.O. Box 158, Moffett Field, CA 94035, USA	United States of America	Climate and land change impacts on future managed wetland habitat: a case study from California’s Central Valley	2022	Journal Article	Lanscape Ecology	1	1							0	Point Blue Conservation Science, Petaluma, CA, USA		U.S. Geological Survey, Western Geographic Science Center, P.O. Box 158, Moffett Field, CA 9435, USA; U.S. Geological Survey, Western Ecological Research Center, Dixon, CA, USA; U.S. Geological Survey, Western Geographic Science Center, Tucson, AZ, USA; U.S. Geological Survey, California Water Science Center, Sacramento, CA, USA	Stockholm Environment Institute, Davis, CA, USA		English	Mixed Methods	2015	United Sates of America	California Central Valley	34027	Riparian/Wetland				1			1	shooting	rice farms, wildlife refuges and duck clubs	Restoration features in scenarios	1	Waterbird conservation	California Central Valley
120	0	Clémence Vannier	Clémence Vannier, Adeline Bierrya, Pierre-Yves Longarettic,d, Baptiste Nettiere, Thomas Cordonniere, Christophe Chauvine, Nathalie Bertrande, Fabien Quétierf, Rémy Lasseura, Sandra Lavorel	vannier.clemence@gmail.com	Laboratoire d'Ecologie Alpine, UMR 5553 CNRS, Université Grenoble Alpes, Université Savoie-Mont-Blanc, 38000 Grenoble, France	France	Co-constructing future land-use scenarios for the Grenoble region, France	2019	Journal Article	Landscape and Urban Planning	1	1			1				Laboratoire d'Ecologie Alpine, UMR 5553 CNRS, Université Grenoble Alpes, Université SavoieMontBlanc, 38000 Grenoble, France; UMR 6554 LETG CNRS, Université Rennes 2, place du recteur Henri le Moal, 35043 Rennes, France; Université Grenoble Alpes, CNRS, Inria, Grenoble INP, LJK, 38000 Grenoble, France; Université Grenoble Alpes, CNRSINSU, IPAG, CS 40700, 38052 Grenoble, France; Univ. Grenoble Alpe…		Biotope, 22 Bld Foch, 3414 Mèze, France				English	Mixed Methods	2014-2015	France	Grenoble	4450	Urban	Forest and agriculture		1				1	Urban	tourism	Restoration features in scenarios	0		Grenoble			1
121	0	Karen M. Thorne	Karen M. Thorne, Brady J. Mattsson, John Takekawa, Jonathan Cummings, Debby Crouse, Giselle Block, Valary Bloom, Matt Gerhart, Steve Goldbeck, Beth Huning, Christina Sloop, Mendel Stewart, Karen Taylor, Laura Valoppi		USGS Western Ecological Research Center	United States of America	Collaborative decision-analytic framework to maximize resilience of tidal marshes to climate change	2015	Journal Article	Ecology and Society	1	1		1	1				Department of Integrative Biology and Biodiversity Research, University of Natural Resources and Life Sciences, Vienna, Austria; University of Vermont		Blue Earth Consultants	USGS Western Ecological Research Center; USGS Western Ecological Research Center, San Francisco Bay Estuary Field Station; USFWS, Endangered Species Recovery Program; USFWS, Inventory & Monitoring; USFWS, Sacramento Field Office; State Coastal Conservancy; Bay Conservation and Development Commission, San Francisco Bay Joint Venture; USFWS, Carlsbad Fish and Wildlife Office; California Department …			English	Mixed Methods	2010	United Sates of America	San Francisco Bay	NA	Coastal/Estuary/mangrove	Much focus on tidal marsh						1	Urban		Restoration is the main goal	1	Restore tidal marshes - to perpetuate marsh ecosystem function and services, and human benefits by maximizing resilience to climate change	San Francisco Bay			1
122	1	Stefanie Christmann	Stefanie Christmann, Aden Aw-Hassan, Toshpulot Rajabov & Abdullo Rabbimov	s.christmann@cgiar.org	Environmental Governance, International Center for Agricultural Research in the dry Areas, Tashkent, Uzbekistan	Uzbekistan	Collective Action for Common Rangelands Improvement: A Climate Change Adaptation Strategy in Uzbekistan	2015	Journal Article	Society & Natural Resources	1	1							Environmental Research Laboratory, Samarkand State University, Samarkand, Uzbekistan				Environmental Governance, International Center for Agricultural Research in the Dry Areas, Tashkent, Uzbekistan; Social, Economics and Policy Research Program, International Center for Agricultural Research in the Dry Areas–Headquarters, Amman, Jordan; Uzbek Research Institute of Karakul Sheep Breeding and Desert Ecology, Samarkand, Uzbekistan		English	Qualitative		Uzbekistan	Malikchul shirkat farm (55,000 ha), two entrepreneurs, two villages, and Khokimiat Qiziltepa.	550	Pasture/Rangelands		1		1					mining and chemical industry	Restoration is the main goal	2	Rangeland restoration potential in anticipation of climate change scenarios		1
125	0	Alexis Saenz Montoya	Alexis Saenz Montoya		Temple University, Philadelphia, Pennsylvania	United States of America	DESIRABLE SCENARIOS, SENSE OF PLACE, AND RESTORATION SCENARIOS OF URBAN-RURAL RIPARIAN FOREST IN MEDELLIN-COLOMBIA.	2020	PhD thesis Chapter 3, Article2			1							Temple University, Philadelphia, Pennsylvania						English	Mixed Methods		Colombia	La honda stream, Medillin	NA	Riparian/Wetland	Stream and riparian zone						1	Urban		Restoration is the main goal	1	Restoration of riparian zones	La Honda stream riparian zone			1
127	0	Ana Barbosa	Ana Barbosa, Beatriz Martín, Virgilio Hermoso, Juan Arévalo-Torres, Julian Barbière, Javier Martínez-López, Sami Domisch, Simone D. Langhans, Stefano Balbi, Ferdinando Villa, Gonzalo Delacámara, Heliana Teixeira, Antonio J.A. Nogueira, Ana I. Lillebø, Yolanda Gil-Jiménez, Hugh McDonald, Alejandro Iglesias-Campos	a.barbosa@unesco.org	Intergovernmental Oceanographic Commission of UNESCO, Marine Policy and Regional Coordination Section, 7 Place de Fontenoy, F-75352 Paris 07 SP, France; Centre Tecnològic Forestal de Catalunya, Solsona, Spain	France	Cost-effective restoration and conservation planning in Green and Blue Infrastructure designs. A case study on the Intercontinental Biosphere Reserve of the Mediterranean: Andalusia (Spain) – Morocco	2019	Journal Article	Science of the Total Environment	1	1		1			1	UNESCO	BC3Basque Centre for Climate Change, Sede Building 1, 1st floor, Scientific Campus of the University of the Basque Country, 48940 Leioa, Spain; University of Otago, Department of Zoology, 340 Great King Street, Dunedin 9016, New Zealand; IKERBASQUE, Basque Foundation for Science, University of the Basque Country, Leioa 48940, Spain; Departament of Biology & CESAM, University of Aveiro, Campus Uni…			Junta de Andalucía, Agencia de Medio Ambiente y Agua de Andalucía, Puerto de Málaga, Cara Sur Lonja del Puerto s/n, 291 Málaga, Spain	LeibnizInstitute of Freshwater Ecology and Inland Fisheries, Department of Ecosystem Research, JustusvonLiebigStr. 7, D12489 Berlin, Germany; Ecologic Institute, Pfalzburger Strasse 43/44, Berlin, Germany	Intergovernmental Oceanographic Commission of UNESCO, Marine Policy and Regional Coordination Section, 7 Place de Fontenoy, F-75352 Paris 7 SP, France; Centre Tecnològic Forestal de Catalunya, Solsona, Spain	English	Quantitative		Spain; Morocco	intercontinental Biosphere Reserve of the Mediterranean in spain and morocco and an area of influence	10000	Coastal/Estuary/mangrove	Freshwater, coastal, marine			1					unclear - vey large area so multiple	Restoration is the main goal	2	unclear	Intercontinental biosphere Reserve of the Mediterranean + area of influence	1				1
133	0	Gerald Schernewski	Gerald Schernewski, Rene Friedland, Anna-Lucia Buer, Sven Dahlke, Birte Drews, Svenja Höft, Tobias Klumpe, Mareike Schadach, Johanna Schumacher, Anastasija Zaiko	gerald.schernewski@io-warnemuende.de	Coastal Research and Management Group, Leibniz-Institute for Baltic Sea Research, Seestrasse 15, D-18119 Rostock, Germany; Marine Research Institute, Klaipeda University, Herkus Mantas str. 84, LT-92294 Klaipeda, Lithuania	Germany	Ecological-social-economic assessment of zebra-mussel cultivation scenarios for the Oder (Szczecin) Lagoon	2018	Journal Article	Journal of Coastal Conservation	1	1			1				Marine Research Institute, Klaipeda University, Herkus Mantas str. 84, LT92294 Klaipeda, Lithuania; Biological Station Hiddensee, Greifswald University, Biologenweg 15, D18565 Kloster, Germany; Distance Learning Center Environmental Protection, University of Rostock, Ulmenstrasse 69, 18057 Rostock, Germany		Zoological Garden Osnabrück, KlausStrickWeg 12, D4982 Osnabrück, Germany		Coastal Research and Management Group, LeibnizInstitute for Baltic Sea Research, Seestrasse 15, D18119 Rostock, Germany; Coastal and Freshwater Group, Cawthron Institute, Private Bag 2, Nelson 742, New Zealand		English	Mixed Methods	2015-2017	Germany and Poland	Oder (Szczecin) Lagoon at the German/Polish border	150	Coastal/Estuary/mangrove	Lagoon	1	1				1	shipping	Fishing	Restoration is the main goal	1	Mussel restoration to help restore water quality	Oder Lagoon
136	0	Gerald Schernewski	Gerald Schernewski, Philipp Paysen, Esther Robbe, Miguel Inácio, Johanna Schumache	gerald.schernewski@io-warnemuende.de	Coastal Research and Management Group, Leibniz-Institute for Baltic Sea Research, Rostock, Germany	Germany	Ecosystem Service Assessments in Water Policy Implementation: An Analysis in Urban and Rural Estuaries	2019	Journal Article	Frontiers in Marine Science	1	1							Marine Research Institute, Klaipeda University, Klaipeda, Lithuania				Coastal Research and Management Group, LeibnizInstitute for Baltic Sea Research, Rostock, Germany		English	Quantitative		Germany	Warnow Esturary	12.6	Coastal/Estuary/mangrove		1	1	1					urban, industry. Transport hub	Restoration is the main goal	1	restoration of the estuary and water quality in particular	Warnow estuary			1
138	0	Alice Tibazalika	Alice Tibazalika, Concepta Mukasa, Pius Wamala, Grace Okiror, Esther Mwangi, Moses Buloa and Dennis Ojwang		CIFOR		Enhancing Forest Landscape Restoration in Mount Elgon, Kenya: INSIGHTS FROM PARTICIPATORY PROSPECTIVE ANALYSIS (PPA)	2020	Report	CGIAR - Research Programs and Platforms		1											CIFOR Centre for International Forestry Research		English	Qualitative	2019	Kenya	Mount Elgon	1078.21	Forest			1						tourism	Restoration is the main goal	1	Address issues of forest and landscape degradation and ensure the area maintains its important functions as a water tower	Mount Elgon
139	0	DAVID W. HULSE	DAVID W. HULSE, ALLAN BRANSCOMB, AND SUSAN G. PAYNE	dhulse@darkwing.uoregon.edu	Department of Landscape Architecture, University of Oregon, Eugene, Oregon 97403 USA; Institute for a Sustainable Environment, University of Oregon, Eugene, Oregon 97403 USA	United States of America	ENVISIONING ALTERNATIVES: USING CITIZEN GUIDANCE TO MAP FUTURE LAND AND WATER USE	2004	Journal Article	Ecological applications	1	1							Department of Landscape Architecture, University of Oregon, Eugene, Oregon 97403 USA; Institute for a Sustainable Environment, University of Oregon, Eugene, Oregon 97403 USA						English	Mixed Methods	1990	United Sates of America	Willamette River Basin, Oregon	30000	Mixed: farms/natural vegetation	Agriculture, grassland, forest, urban environment			1			1	Urban		Restoration features in scenarios	1	unclear	Willamette River Basin
143	1	PATRICIA A. BERGER	PATRICIA A. BERGER AND JOHN P. BOLTE		Department of Bioengineering, Oregon State University, Corvallis, Oregon 97331 USA	United States of America	EVALUATING THE IMPACT OF POLICY OPTIONS ON AGRICULTURAL LANDSCAPES: AN ALTERNATIVE-FUTURES APPROACH	2004	Journal Article	Ecological Applications	1	1							Department of Bioengineering, Oregon State University, Corvallis, Oregon 97331 USA						English	Quantitative		United Sates of America	Willamette River Basin	29800	Mixed: farms/natural vegetation				1			1	Urban		Restoration features in scenarios	1	alternative states of agricultural land	Willamette River Basin			1
146	0	Alan Heinze	Alan Heinze, Frans Bongers, Neptalí Ramírez Marcial, Luis E. García Barrios, Thomas W. Kuyper	frans.bongers@wur.nl	CIATEJ. Av. Normalistas 800, Colinas de La Normal, Guadalajara, Jalisco, C.P. 44270, Mexico	Mexico & Netherlands	Farm diversity and fine scales matter in the assessment of ecosystem services and land use scenarios	2022	Journal Article	Agricultural systems	1	1							Forest Ecology and Forest Management Group, Wageningen University and Research, P.O. Box 47, 6700 AA Wageningen, the Netherlands; Departamento de Conservaci´on de la Biodiversidad, El Colegio de la Frontera Sur, Carretera Panamericana y Perif´erico Sur s/n, Barrio María Auxiliadora, San Crist´obal de Las Casas, Chiapas C.P. 29290, Mexico; Soil Biology Group, Wageningen University and Research, P.…			Direcci´on Regional Sureste, Consejo Nacional de Ciencia y Tecnología, Carretera Panamericana y Perif´erico Sur s/n, Barrio María Auxiliadora, San Crist´obal de Las Casas, Chiapas C.P. 2929, Mexico	CIATEJ. Av. Normalistas 8, Colinas de La Normal, Guadalajara, Jalisco, C.P. 4427, M´exico		English	Mixed Methods	2017-2018	Mexico	California ejido, Sierra Madrew of Chiapas	4.77	Mixed: farms/natural vegetation	forest			1						Restoration features in scenarios	2	In scenario - restoration of riparian and upland forests	California ejido, Sierra Madrew of Chiapas
154	0	M. B. Dodd	M. B. Dodd , B. S. Thorrold , J. M. Quinn , T. G. Parminter & M. E. Wedderburn	mike.dodd@agresearch.co.nz	AgResearch Ltd, Ruakura Research Centre, Private Bag 3123, Hamilton 3240, New Zealand	New Zealand	Improving the economic and environmental performance of a New Zealand hill country farm catchment: 2. Forecasting and planning land‐use change	2008	Journal Article	New Zealand Journal of Agricultural Research	1				1						AgResearch Ltd, Ruakura Research Centre, Private Bag 3123, Hamilton 324, New Zealand; DairyNZ Private Bag 3221 Hamilton 324, New Zealand		National Institute of Water and Atmospheric Research Ltd PO Box 11115 Hamilton 3251, New Zealand		English	Quantitative		New Zealand	Mangaotama catchment farm, Whatawhata Research Centre, Waikato region, New Zealand	NA	Mixed: farms/natural vegetation	a case study farm			1						Restoration features in scenarios	2	-	Mangatoma catchment farm
156	0	Jonathan Mitchley	Jonathan Mitchley, Martin F. Price, Joseph Tzanopoulos	j.mitchley@imperial.ac.uk	Imperial College London, Wye campus, High Street, Wye Ashford, Kent TN25 5AH, UK	United Kingdom	Integrated Futures for Europe’s Mountain Regions: Reconciling Biodiversity Conservation and Human Livelihoods	2006	Journal Article	Journal of Mountain Science	1	1							Imperial College London, Wye campus, High Street, Wye Ashford, Kent TN25 5AH, UK; The Centre for Mountain Studies, Perth College, UHI Millennium Institute, Crieff Road, Perth PH1 2NX, UK; CAER, The University of Reading, Earley Gate, PO Box 237, Reading, RG6 6AR, UK						English	Mixed Methods	2002-2005	France, Norway, Switzlerand, United Kingdom, Slovakia, Greece	France (Causse Méjan plateau, southern edge of the French Massif Central), Norway (Sjodalen valley, East Jotunheimen), Switzerland (Mid Grisons, south-eastern part of Switzerland), Scotland (north-eastern part of Cairngorms National Park), Slovakia (Bukovské vrchy mountains, north-east Slovak Republic, close to borders with Poland and Ukraine), and Greece (Pindos mountains, northwest art of mainl…	NA	Mixed: farms/natural vegetation	Mountain areas but focus is on agriculture as a direct and indirect driver of change								Unclear	Restoration features in scenarios	0	Managed change for biodiversity	France (Causse Méjan plateau, southern edge of the French Massif Central), Norway (Sjodalen valley, East Jotunheimen), Switzerland (Mid Grisons, south-eastern part of Switzerland), Scotland (north-eastern part of Cairngorms National Park), Slovakia (Bukovské vrchy mountains, north-east Slovak Republic, close to borders with Poland and Ukraine), and Greece (Pindos mountains, northwest art of mainl…
160	1	Yohan Sahraoui	Yohan Sahraoui, Charles De Godoy Leski, Marie-Lise Benot, Fr´ed´eric Revers,Denis Salles, Inge van Halder, Marie Barneix, Laure Carassou	yohan.sahraoui@univ-paris1.fr	UMR 8586 PRODIG, Universit´e Paris 1 Panth´eon-Sorbonne, Campus Condorcet, 5 cours des Humanit´es, 12 rue des Fillettes, 93322 Aubervilliers, France.	France	Integrating ecological networks modelling in a participatory approach for assessing impacts of planning scenarios on landscape connectivity	2021	Journal Article	Landscape and Urban Planning	1	1							UMR 8586 PRODIG, Universit´e Paris 1 Panth´eonSorbonne, Campus Condorcet, 5 cours des Humanit´es, 12 rue des Fillettes, 93322 Aubervilliers, France; LabEx COTE, Universit´e de Bordeaux, All´ee Geoffroy SaintHilaire, 33615 Pessac, France; UMR 6049 Th´eMA, Universit´e Bourgogne FrancheComt´e, 32 rue M´egevand, 25000 Besançon, France; UMR BIOGECO, Universit´e de Bordeaux, INRAE, 33615 Pessac, France…				UR ETBX, INRAE, Centre NouvelleAquitaine, 5 Avenue de Verdun, 33612 GazinetCestas, France; UR EABX, INRAE, Centre NouvelleAquitaine, 5 Avenue de Verdun, 33612 GazinetCestas, France		English	Mixed Methods	2016	France	Metropolitan area of Bordeaux	578.3	Urban	mixed but a metropolitan area								Mixed -urban area	study area is degraded	2	Landscape connectivity	Metropolitan area of Bordeaux			1
161	0	Kerry L. Metlen	Kerry L. Metlen, Terry Fairbanks, Max Bennett, Jena Volpe, Bill Kuhn, Matthew P. Thompson, Jim Thrailkill, Michael Schindel, Don Helmbrecht, Joe Scott, and Darren Borgias	kmetlen@tnc.org	The Nature Conservancy, 647 Washington Street, Ashland, OR 97520, USA	United States of America	Integrating forest restoration, adaptation, and proactive fire management: Rogue River Basin case study	2021	Journal Article	Canadian Journal of Forest Research	1	1	1	1	1				Forestry & Natural Resources Program, Southern Oregon Research & Extension Center, Oregon State University, 569 Hanley Road, Central Point, OR 97502, USA.	The Nature Conservancy, 647 Washington Street, Ashland, OR 9752, USA; The Nature Conservancy, 821 SE 14th Avenue, Portland, OR 97214, USA.	Pyrologix LLC, Missoula, MT 5981, USA.	Bureau of Land Management—Medford District, 34 Biddle Road, Medford, OR 9754, USA; Rogue RiverSiskiyou National Forest, Region 6 Ecology Program, USDA Forest Service, 34 Biddle Road, Medford, OR 9754, USA; Human Dimensions Program, Rocky Mountain Research Station, USDA Forest Service, 24 W Prospect, Fort Collins, CO 8526, USA; Oregon Fish andWildlife Office—Roseburg Field Office, US Fish and Wild…		Southern Oregon Forest Restoration Collaborative, Jacksonville, OR 9753, USA	English	Quantitative		United Sates of America	Rogue Basin, Oregon	NA	Forest		1								Restoration is the main goal	1	Development of a dry forest management strategy for reduction of wildfire risk, ecological restoration and landscape resilience	Rogue Basin, Oregon
164	0	Igone Palacios-Agundez	Igone Palacios-Agundez, Beatriz Ferna´ndez de Manuel, Gloria Rodrı´guez-Loinaz, Lorena Pen˜a, Ibone Ametzaga-Arregi, Josu G. Alday, Izaskun Casado-Arzuaga, Iosu Madariaga, Xabier Arana, Miren Onaindia	igone.palacios@ehu.es	Plant Biology and Ecology Department, Faculty of Science and Technology, University of the Basque Country UPV/EHU, Leioa Campus, Barrio Sarriena s/n, 48940 Leioa, Biscay, Spain	Spain	Integrating stakeholders’ demands and scientific knowledge on ecosystem services in landscape planning	2014	Journal Article	Landscape Ecology	1	1		1					Plant Biology and Ecology Department, Faculty of Science and Technology, University of the Basque Country UPV/EHU, Leioa Campus, Barrio Sarriena s/n, 48940 Leioa, Biscay, Spain; School of Environmental Sciences, University of Liverpool, Liverpool L69 3GP, UK			Environmental Department, County Council of Biscay,Recalde Avenue 3, 489 Bilbao, Biscay, Spain		-	English	Mixed Methods	2010	Spain	Biscay	2213	Forest		1							Pinus radiata and eucalyptus plantations	Restoration features in scenarios	1		Biscay, Spain
165	0	Rebecca W. Kariuki	Rebecca W. Kariuki, Linus K. Munishi, Colin J. Courtney-Mustaphi, Claudia Capitani, Anna Shoemaker, Paul J. Lane, Rob Marchant	rebecca.kariuki@nm-aist.ac.tz	School of Life Sciences and Bio-Engineering, Nelson Mandela—African Institution of Science and Technology, Tengeru, Arusha, Tanzania	Tanzania	Integrating stakeholders’ perspectives and spatial modelling to develop scenarios of future land use and land cover change in northern Tanzania	2021	Journal Article	Plos one	1	1							School of Life Sciences and BioEngineering, Nelson Mandela—African Institution of Science and Technology, Tengeru, Arusha, Tanzania; Department of Environment and Geography, York Institute for Tropical Ecosystems, University of York, Heslington, York, North Yorkshire, United Kingdom; Department of Archaeology and Ancient History, Uppsala University, Uppsala, Sweden, 4 Department of Archaeology; U…						English	Mixed Methods	2018	Tanzania	Wider Serengeti Ecosystem -all the districts in Arusha Region, Mbulu District in Manyara Region and Rombo and Siha Districts in Kilimanjaro Region	42844	Mixed: farms/natural vegetation	Mainly herbaceous vegetation, some forest and agriculture - mixed but 90% land has some form of protection - savanna, forests	1	1	1					50% agricultural employment	Restoration features in scenarios	2	Future sustainable land use land cover change	Wider Serengeti Ecosystem -all the districts in Arusha Region, Mbulu District in Manyara Region and Rombo and Siha Districts in Kilimanjaro Region	1		1
167	0	Ewane Basil Ewane	Ewane Basil Ewane	ewane.basil@ubuea.cm	Department of Geography, Faculty of Social and Management Sciences, University of Buea, P.O. BOX 63, Buea, Cameroon	Cameroon	Land use land cover change and the resilience of social‑ecological systems in a sub‑region in South west Cameroon	2021	Journal Article	Environmental Monitoring and Assessment	1	1							Department of Geography, Faculty of Social and Management Sciences, University of Buea, P.O. BOX 63, Buea, Cameroon; Department of Forest Resources, College of Natural Resources, Yeungnam University, 280 Daehak‑ro, Gyeongsangbuk‑do 712‑749, Gyeongsan‑si, South Korea						English	Mixed Methods	2018	Cameroon	Fako division	2031.93	Forest	-			1						Restoration features in scenarios	0	Drivers of land use land cover change	Fako division			1
169	0	Roebeling, P.C.	Roebeling, P.C., I. Bohnet, M. Smith, D. Westcott, F. Kroon, M. Hartcher, M. Hodgen, J.Vleeshouwer	Peter.Roebeling@csiro.au	CSIRO Sustainable Ecosystems	Australia	Landscapes Toolkit for triple-bottom-line assessment of land use scenarios in Great Barrier Reef catchments	2005	Conference paper	MODSIM 2005 International Congress on Modelling and Simulation	2	1		1								CSIRO Sustainable Ecosystems; CSIRO Land and Water			English	Mixed Methods		Australia	Douglas Shire in North Queensland, Australia	NA	Mixed: farms/natural vegetation				1						Restoration features in scenarios	1	biodiversity futures and water quality scenarios	Douglas Shire			1
170	0	Kate Sherrena	Kate Sherrena, Joern Fischera, Helena Clayton, Adam Hauldren, Stephen Dovers	kate.sherren@dal.ca	Fenner School of Environment and Society, Australian National University, Canberra ACT 0200, Australia	Australia	Lessons from visualising the landscape and habitat implications of tree decline—and its remediation through tree planting—in Australia’s grazing landscapes	2011	Journal Article	Landscape and Urban Planning	1	1			1				Fenner School of Environment and Society, Australian National University, Canberra ACT 0200, Australia		Gecko Visualisation Services Pty Ltd, 4 Moogerah Ct, Albany Creek, QLD 435 Australia				English	Mixed Methods	2008-2010	Australia	part of the upper Lachlan catchement, New South Wales	1000000	Mixed: farms/natural vegetation				1						Restoration is the main goal	2	Restoration of low density tree cover in the landscape	part of the upper Lachlan catchement, New South Wales
172	0	Steve W. Lyon	Steve W. Lyon, Luciana Cunha, Michelle DiBlasio, Ellen Creveling	steven.lyon@tnc.org	New Jersey Chapter, The Nature Conservancy, Delmont, New Jersey, USA	United States of America	Leveraging a Participatory Process for Restoration Return on Investment: The Nature Conservancy’s Floodplain Investment Tool	2018	Journal Article	JOURNAL OF THE AMERICAN WATER RESOURCES ASSOCIATION	1		1							New Jersey Chapter, The Nature Conservancy, Delmont, New Jersey, USA					English	Quantitative		United Sates of America	Paulins Kill watershed, New Jersey	458	Forest	75% forest and wetland cover								unclear but mentioned recreation is important	Restoration is the main goal	2	Restore water quality and water purification services	Paulins Kill watershed, New Jersey
173	0	Natalie Peyronnin	Natalie Peyronnin, Mandy Green, Carol Parsons Richards, Alaina Owens, Denise Reed, Joanne Chamberlain, David G. Groves, William K. Rhinehart, Karim Belhadjali		Coastal Protection and Restoration Authority of Louisiana P.O. Box 44027 Baton Rouge, LA 70804, U.S.A.	United States of America	Louisiana’s 2012 Coastal Master Plan: Overview of a Science-Based and Publicly Informed Decision-Making Process	2013	Journal Article	Journal of Coastal Research	1	1		1	1						EnergyCoast LLC P.O. Box 377 Baton Rouge, LA 7821, U.S.A; Brown and Caldwell 451 Florida Street, Suite 15 Baton Rouge, LA 781, U.S.A; RAND Corporation 1776 Main Street P.O. Box 2138 Santa Monica, CA 947, U.S.A.	Coastal Protection and Restoration Authority of Louisiana P.O. Box 4427 Baton Rouge, LA 784, U.S.A.	The Water Institute of the Gulf 31 North Main Street, Suite 2 Baton Rouge, LA 7825, U.S.A		English	Quantitative		United Sates of America	Coastal Louisiana	NA	Coastal/Estuary/mangrove		1							unclear on others	Restoration is the main goal	1	(1) reduceeconomic losses from storm surge flooding, (2) promote asustainable coastal ecosystem by harnessing the naturalprocesses of the system, (3) provide habitats suitable to supportan array of commercial and recreational activities coastwide,(4) sustain theunique cultural heritage of coastal Louisiana,and (5) promote a viable working coast to support regionally and nationally important busin…	Coastal Louisiana
175	0	R. Martínez-Sastre	R. Martínez-Sastre, F. Ravera, J.A. Gonzáleze, C. López Santiago, I. Bidegain, G. Munda	federica.ravera@uvic.cat		Spain	Mediterranean landscapes under change: Combining social multicriteria evaluation and the ecosystem services framework for land use planning	2017	Journal Article	Land Use Policy	1	1							Chair of Agroecology and Food Systems, UVicUniversitat Central De Catalunya, Carrer de la Sagrada Família, 7, 08500 Vic, Spain; ICAAM – Instituto de Ciências Agrárias e Ambientais Mediterrânicas, LDSP – Landscape Dynamics and Social Process Research Group, Universidade de Évora, Pólo da Mitra, Ap. 94, 7002554 Évora, Portugal; CREAF, Cerdanyola del Vallès, 08193, Catalonia, Spain; Socialecological…				Servicio Regional de Investigación y Desarrollo Agroalimentario (SERIDA), Apdo. 13, 333 Villaviciosa, Asturias, España		English	Mixed Methods	2014	Spain	Eastern Sierra Morena (hereafter SM; province of Jaén, southern Spain) and comprises the upper watersheds of the Guarrizas, Rumblar and Guadiel rivers	3622	Forest	mediterranean forests, shrublands, dehesas, mixed-pine forests and olive groves			1					olive groves	study area is degraded	0	uncover the best future alternative for this threatened Mediterranean cultural landscape.	Eastern Sierra Morena (hereafter SM; province of Jaén, southern Spain) and comprises the upper watersheds of the Guarrizas, Rumblar and Guadiel rivers
180	0	Zuzana V. Harmácˇková	Zuzana V. Harmácˇková, David Vacˇkárˇ	harmackova.z@czechglobe.cz	Global Change Research Centre, Academy of Sciences of the Czech Republic, Beˇlidla 986/4a, 603 00 Brno, Czech Republic	Czech Republic	Modelling regulating ecosystem services trade-offs across landscape scenarios in Tˇreboˇnsko Wetlands Biosphere Reserve,Czech Republic	2015	Journal Article	Ecological Modelling	1	1							Charles University in Prague, Faculty of Humanities, U Krˇízˇe 8, 158 00 Prague 5, Czech Republic; Charles University in Prague, Environment Center, José Martího 407/2, 160 00 Prague 6, Czech Republic				Global Change Research Centre, Academy of Sciences of the Czech Republic, Beˇlidla 986/4a, 63 Brno, Czech Republic		English	Mixed Methods		Czech Republic	Trebon Basin	700	Riparian/Wetland	Wetlands, wet meadows, artificial water reservoirs, coniferous forests, agricultural land, pastures and water bodies	1	1						fish farming, sand and gravel mining, biogas energy production	Restoration features in scenarios	0	Part of the strong protection sceanrios when mining sites get restored	Trebon Basin
181	1	M. Lemenih	M. Lemenih, B. Arts, K.F. Wiersum, F. Bongers	elerohi@yahoo.com	Center for Ecosystem, Forest Ecology and Forest Management Group, Wageningen University and Research Center	The Netherlands	Modelling the future of Boswellia papyrifera population and its frankincense production	2014	Journal Article	Journal of Arid Environments	1	1							Center for Ecosystem Studies, Forest Ecology and Forest Management Group, Wageningen University and Research Center, P.O. Box 47, 6700 AA Wageningen, The Netherlands; Forest and Nature Conservation Policy Group, Wageningen University and Research Center, PO Box 47, 6700 AA Wageningen, The Netherlands						English	Mixed Methods	2007-2010	Ethiopia	2 areas: Abergelle, Metema	3000	Forest	woodland dominated by Boswellia papyrifera	1		1	1				Frankincense production, Abergelle - gum/resin production, Metema commercial farming of oilseed and cotton	Restoration is the main goal	0	Restoration of woodlands and predominately Bowellia papyrifera for frankinsense production	2 areas: Abergelle, Metema	1			1
182	0	Carolina Boix-Fayos	Carolina Boix-Fayos, Luc G.J. Boerboom, Ron Janssen, María Martínez-Mena, María Almagro, Pedro Pérez-Cutillas, Joris P.C. Eekhout, Victor Castillo, Joris de Vente		Soil and Water Conservation Research Group, CEBAS-CSIC (Spanish Research Council), Campus de Espinardo 25, 30100 Murcia, Spain	Spain	Mountain ecosystem services affected by land use changes and hydrological control works in Mediterranean catchments	2020	Journal Article	Ecosystem Services	1	1							Soil and Water Conservation Research Group, CEBASCSIC (Spanish Research Council), Campus de Espinardo 25, 30100 Murcia, Spain; Department of Urban and Regional Planning and GeoInformation Management, Faculty of GeoInformation Science and Earth Observation, ITC, University of Twente, Enschede, The Netherlands; Spatial Information Laboratory, School of Business and Economics, Vrije Universiteit, Am…						English	Mixed Methods		Spain	Upper Tailbilla catchment	320	Forest				1						Restoration features in scenarios	2	Impact of management scenarios (including reforestation) on ecosystem services	Upper Tailbilla catchement	1				1
185	0	Rabab Yassine	Rabab Yassine, François Pérès, Olivier Frysou, Hélène Roux, Ludovic Cassan	yassine.rabab@gmail.com	INP/ENIT, LGP, Université de Toulouse, Tarbes, France	France	Participatory Ba1ian modelling for sustainable and efficient river restoration projects: Feedback from the case study of the Gave de Pau River, Hautes-Pyrénées, France	2020	Journal Article	Journal of contingencies and crisis management	1	1			1				INP/ENIT, LGP, Université de Toulouse, Tarbes, France; Institut de Mécanique des Fluides de Toulouse (IMFT) Université de Toulouse, CNRSINPTUPS, Toulouse, France		Pays de Lourdes et des Vallées des Gaves (PLVG), Lourdes, France				English	Mixed Methods		France	Lac des Gaves, Gave de Pau watershed	NA	River/inland waters	Lake								unclear	Restoration is the main goal	2	Hydromorphological imbalance	Lac des Gaves, Gave de Pau watershed
187	0	Thomas D. Sisk	Thomas D. Sisk, John W. Prather, Haydee M. Hampton, Ethan N. Aumack, Yaguang Xu, Brett G. Dickson	Thomas.Sisk@nau.edu	Center for Environmental Sciences and Education, P.O. Box 5694, Northern Arizona University, Flagstaff, AZ 86011-5694, US	United States of America	Participatory landscape analysis to guide restoration of ponderosa pine ecosystems in the American Southwest	2006	Journal Article	Landscape and Urban Planning	1	1							Center for Environmental Sciences and Education, P.O. Box 5694, Northern Arizona University, Flagstaff, AZ 860115694, USA; Department of Fishery and Wildlife Biology, Colorado State University, Fort Collins, CO 80523, USA						English	Mixed Methods	2004	United Sates of America	Western Mongollon Plateau	8800	Forest	Ponderosa pine	1							discussion of forests used for commercial purposes	Restoration is the main goal	2	Restore forest conditions to those that permit return to historic fire regimes	Western Mongollon Plateau
189	0	M.S. Reed	M.S. Reed, J. Kenter, A. Bonn, K. Broad, T.P. Burt, I.R. Fazey, E.D.G. Fraser, K. Hubacek, D. Nainggolan, C.H. Quinn, L.C. Stringer, F. Ravera			United Kingdom	Participatory scenario development for environmental management: A methodological framework illustrated with experience from the UK uplands	2013	Journal Article	Journal of Environmental Management	1	1							Centre for Environmental and Society Research, Birmingham School of the Built Environment, Birmingham City University, Millenium Point, Curzon Street, Birmingham B4 7XG, UK.; Aberdeen Centre for Environmental Sustainability, School of Biological Sciences, University of Aberdeen, Tillydrone Avenue, Aberdeen AB24 2TZ, UK; BerlinBrandenburg Institute of Advanced Biodiversity Research (BBIB), Institu…				Department Economics, HelmholtzCentre for Environmental Research e UFZ, Permoserstraße 15, 4318 Leipzig, Germany		English	Mixed Methods	2005-2012	United Kingdom	Dark Peak of the Peak District National Park (Site 1); Nidderdale Area of Outstanding Natural Beauty in the Yorkshire Dales, North Pennines (Site 2); and in Cairnsmore of Fleet and the Luce, Bladnoch, Cree, Dee and Ken catchments in Galloway, Scotland (Site 3).	NA	Mixed: farms/natural vegetation				1			1	shooting		Restoration features in scenarios	2	Challenges for future upland management	Dark Peak of the Peak District National Park (Site 1); Nidderdale Area of Outstanding Natural Beauty in the Yorkshire Dales, North Pennines (Site 2); and in Cairnsmore of Fleet and the Luce, Bladnoch, Cree, Dee and Ken catchments in Galloway, Scotland (Site 3).
190	0	Godwin Leslie Muhati	Godwin Leslie Muhati, Daniel Olago, Lydia Olaka	lesligodwin@yahoo.com	Institute for Climate Change and Adaptation University of Nairobi, PO Box 30197-00100, Nairobi, Kenya	Kenya	Participatory scenario development process in addressing potential impacts of anthropogenic activities on the ecosystem services of Mt. Marsabit forest, Kenya	2018	Journal Article	Global Ecology and Conservation	1	1							Institute for Climate Change and Adaptation University of Nairobi, PO Box 3019700100, Nairobi, Kenya; Department of Geology, University of Nairobi, P.O. Box 30197, Nairobi, Kenya						English	Qualitative	2016	Kenya	Marsabit Forest Reserve	157	Forest	protected area			1						study area is degraded	0	Achieving a desirable environment		1		1
198	0	Pierre-Yves Hardy	Pierre-Yves Hardy, Anne Dray, Tina Cornioley, Maia David, Rodolphe Sabatier, Eric Kernes, Véronique Souchère	pierrehardy6@gmail.com	UMR SADAPT, INRAE, AgroParisTech, Université Paris-Saclay, Avenue Lucien Brétignières, 78850 Thiverval-Grignon, France	France	Public policy design: Assessing the potential of new collective Agri-Environmental Schemes in the Marais Poitevin wetland region using a participatory approach	2020	Journal Article	Land Use Policy	1	1							UMR SADAPT, INRAE, AgroParisTech, Université ParisSaclay, Avenue Lucien Brétignières, 78850 ThivervalGrignon, France; ETH Zürich, DUSYS, ForDev Group, Universitaetstrasse 16, Zürich 8092, Switzerland; UMR Economie Publique, INRAE, AgroParisTech, Université ParisSaclay, Avenue Lucien Brétignières, 78850 ThivervalGrignon, France				INRAE, UR 767 Ecodeveloppement, 84 Avignon, France; INRAE, Unité Expérimentale 57 SLP, F1745 Saint Laurent de la Prée, France		English	Qualitative	2012-2016	France	Marais Poitevin wetlands	150	Riparian/Wetland				1						study area is degraded	0	bird habitat in the wetlands	Marais Poitevin wetlands
200	0	Igone Palacios-Agundez	Igone Palacios-Agundez, Miren Onaindia, Marion Potschin, Jamie A. Tratalos, Iosu Madariaga, Roy Haines-Young	igone.palacios@ehu.es	Plant Biology and Ecology Department, University of the Basque Country UPV/EHU, Spain	Spain	Relevance for decision making of spatially explicit, participatory scenarios for ecosystem services in an area of a high current demand	2015	Journal Article	Environmental Science and Policy	1	1		1					Plant Biology and Ecology Department, University of the Basque Country UPV/EHU, Spain; Centre for Environmental Management (CEM), School of Geography, University of Nottingham, United Kingdom; UCD Centre for Veterinary Epidemiology and Risk Analysis, UCD School of Veterinary Medicine, University College Dublin, Ireland			Environment Department, County Council of Biscay, Spain			English	Mixed Methods		Spain	Biscay Region	2213	Forest		1								Restoration features in scenarios	0	Resotoration for ecotourism	Biscay region
204	0	Kimberly M. Burnett	Kimberly M. Burnett, Tamara Ticktin, Leah L. Bremer, Shimona A. Quazi, Cheryl Geslani, Christopher A. Wada, Natalie Kurashima, Lisa Mandle, Pua‘ala Pascua, Taina Depraetere9 Dustin Wolkis, Merlin Edmonds, Thomas Giambelluca, Kim Falinski, Kawika B. Winter	kburnett@hawaii.edu	University of Hawai'i Economic Research Organization	United States of America	Restoring to the future: Environmental, cultural, and management trade-offs in historical versus hybrid restoration of a highly modified ecosystem	2018	Journal Article	Conservation Letters	1	1	1		1				University of Hawai'i Economic Research Organization; Department of Natural Resources and EnvironmentalManagement, University of Hawai'i at M¯anoa; Department of Botany, University of Hawai'i at M¯anoa; Water Resources Research Center, University of Hawai'i atM¯anoa; Hawai'i Institute of Marine Biology, University of Hawai'i atM¯anoa; Natural Capital Project, Stanford University; Plant Biodiversi…	Hawaii Marine Program, The Nature Conservancy; National Tropical Botanical Garden	Natural and Cultural Resources, Kamehameha Schools				English	Mixed Methods		United Sates of America	Lower Limahuli Preserve, Ha'ena, Kaua'i Island	NA	Forest									Within a protected area owned by botanical garden	Restoration is the main goal	1		Lower Limahuli Preserve, Ha'ena, Kaua'i Island
205	0	José A. González	José A. González, Carlos Montes, José Rodríguez, and Washington Tapia		Universidad Autónoma de Madrid	Spain	Rethinking the Galapagos Islands as a Complex Social-Ecological System: Implications for Conservation and Management	2008	Journal Article	Ecology and Society	1	1		1					Universidad Autónoma de Madrid, Universidad Andrés Bello, Chile			Parque Nacional Galápagos, Ministerio del Ambiente del Ecuador			English	Qualitative	2004-2005	Ecuador	Galapagos islands	140995	Marine	Focus is on entire Galapagos ialnds and marine park - marine is bigegst area so chosen aobve		1						tourism	study area is degraded	1	achieve a new sustainability paradigm for Galapagos	Galapagos islands	1				1
206	0	Metlen, K. L.	Metlen, K. L., D. Borgias, B. Kellogg, M. Schindel, A. Jones, G. McKinley, D. Olson, C. Zanger, M. Bennett, B. Moody, and E. Reilly	kmetlen@tnc.org	The Nature Conservancy, Oregon Forest Team	United States of America	Rogue Basin Cohesive Forest Restoration Strategy: A Collaborative Vision for Resilient Landscapes and Fire Adapted Communities	2017	Report	The Nature Conservancy			1	1						The Nature Conservancy, Oregon Forest Team				Southern Oregon Forest Restoration Collaborative	English	Mixed Methods	2013	United Sates of America	Rogue River Basin	1861.6	Forest		1								Restoration is the main goal	1	Restore the forest to historic fire regimes, support fire adapted communtiies, ensure viability of critical habitats and speices, promote regional eocnomic and workforce viability	Rogue River Basin
207	0	Rakesh Kadaverugu	Rakesh Kadaverugu, Shalini Dhyani, Vigna Purohit, Rajarshi Dasgupta, Pankaj Kumar, Shizuka Hashimoto, Paras Pujari, Rajesh Biniwale	r_kadaverugu@neeri.res.in	CSIR National Environmental Engineering Research Institute (NEERI)	India	Scenario‑based quantification of land‑use changes and its impacts on ecosystem services: A case of Bhitarkanika mangrove area, Odisha, India	2022	Journal Article	Journal of Coastal Conservation	1	1							The University of Tokyo, 1‑1‑1, Yayoi, Bunkyo‑ku, Tokyo 113‑8657, Japan				CSIR National Environmental Engineering Research Institute (NEERI), Nehru Marg, Maharashtra 442 Nagpur, India; Institute for Global Environmental Strategies (IGES), 218‑11 Kamiyamaguchi, Hayama, Kanagawa 24‑115, Japan		English	Mixed Methods	2019	India	Mahakalpada (543.2 km2) and Rajnagar (594.8 km2) tehsils are from Kendrapara District, while Kujang (304.7 km2), Ersama (392.2 km2),and Balikuda (315.0 km2) are from Jagatsinghpura District	1250	Coastal/Estuary/mangrove		1		1					aquaculture	Restoration is the main goal	0	protect and restore mangroves	Mahakalpada (543.2 km2) and Rajnagar (594.8 km2) tehsils are from Kendrapara District, while Kujang (304.7 km2), Ersama (392.2 km2),and Balikuda (315.0 km2) are from Jagatsinghpura District	1	1	1		1
208	0	Paul R. Wetzel	Paul R. Wetzel, Stephen E. Davis III, Thomas van Lent, Steven M. Davis, Hiram Henriquez	pwetzel@smith.edu	Center for the Environment, Ecological Design and Sustainability, Smith College, Northampton, MA 01063, U.S.A.	United States of America	Science synthesis for management as a way to advance ecosystem restoration: evaluation of restoration scenarios for the Florida Everglades	2017	Journal Article	Restoration Ecology	1	1	1		1				Center for the Environment, Ecological Design and Sustainability, Smith College, Northampton, MA 01063, U.S.A.	Everglades Foundation, Palmetto Bay, FL 33157, U.S.A.	H2H Graphics & Design, Pembroke Pines, FL 3329, U.S.A; Ibis Ecosystem Associates, Inc., Fort Myers, FL 33912, U.S.A.				English	Mixed Methods	2010	United Sates of America	Florida Everglades	NA	Riparian/Wetland										Restoration is the main goal	1	reverse further degradation and preserve the services provided by the Everglades that support the surrounding human communities- key to this is reconnecting Lake Okeechobee back to the southern Everglades and replacing a massive amount of lost water storage	Florida Everglades			1
212	0	Melvin Lippe	Melvin Lippe, Thomas Hilger, Sureeporn Sudchalee, Naruthep Wechpibal, Attachai Jintrawet, Georg Cadisch	melvin.lippe@thuenen.de	Institute of Agricultural Sciences in the Tropics (Hans-Ruthenberg-Institute), Universität Hohenheim, 70593 Stuttgart, Germany	Germany	Simulating Stakeholder-Based Land-Use Change Scenarios and Their Implication on Above-Ground Carbon and Environmental Management in Northern Thailand	2017	Journal Article	Land	1	1							Institute of Agricultural Sciences in the Tropics (HansRuthenbergInstitute), Universität Hohenheim, 70593 Stuttgart, Germany; Multiple Cropping Centre (MCC), Chiang Mai University, 50100 Chiang Mai					Uplands Programme (SFB 564), Chiang Mai Office, 51 Chiang Mai, Thailand	English	Mixed Methods	2008	Thailand	Mae Sa Mai	10.6	Forest	land use change broadly but focus on forests			1						study area is degraded	0		Mae Sa Mai
219	0	Bert Reubens	Bert Reubens, Clara Moeremans, Jean Poesen, Jan Nyssen, Sarah Tewoldeberhan, Steve Franzel, Jozef Deckers, Caleb Orwa, Bart Muys	bert.reubens@ilvo.vlaanderen.be	Division Forest, Nature and Landscape, Katholieke Universiteit Leuven, Celestijnenlaan 200 E, Box 2411, 3001 Leuven, Belgium	Belgium	Tree species selection for land rehabilitation in Ethiopia: from fragmented knowledge to an integrated multi-criteria decision approach	2011	Journal Article	Agroforestry Systems	1	1							Division Forest, Nature and Landscape, Katholieke Universiteit Leuven, Celestijnenlaan 200 E, Box 2411, 3001 Leuven, Belgium; Division Physical and Regional Geography, Katholieke Universiteit Leuven, Celestijnenlaan 200 E, Box 2409, 3001 Leuven, Belgium; Department of Geography, Ghent University, Krijgslaan 281 S8, 9000 Ghent, Belgium; Land Resources Management and Environmental Protection Depart…				International Centre for Research in Agroforestry, United Nations Avenue, Gigiri, P.O. Box 3677, Nairobi, Kenya; Institute for Agricultural and Fisheries Research (ILVO), Plant Sciences Unit—Crop Husbandry and Environment, Burg.		English	Semi-quantitative	2005	Ethiopia	Degua Tembien woreda (district), Central Zone Tigray	NA	Mixed: farms/natural vegetation				1						study area is degraded	0	woody species restoration for northern Ethiopian highlands matched to local cirucmstances	Degua Tembien woreda (district), Central Zone Tigray
224	0	Joaquín Solana-Gutiérrez	Joaquín Solana-Gutiérrez, Gonzalo Rincón, Carlos Alonso, Diego García-de-Jalón	joaquin.solana@upm.es	E.T.S.I. Montes, Forestal y del Medio Natural, Universidad Politécnica de Madrid, Ciudad Universitaria s/n, 28040, Madrid, Spain	Spain	Using fuzzy cognitive maps for predicting river management responses: A case study of the Esla River basin, Spain	2017	Journal Article	Ecological Modelling	1								E.T.S.I. Montes, Forestal y del Medio Natural, Universidad Politécnica de Madrid, Ciudad Universitaria s/n, 28040, Madrid, Spain						English	Mixed Methods		Spain	Esla River basin	16026	River/inland waters		1		1			1	hydroelectric plants	fish farms	Restoration is the main goal	2	futue restoration management scenarios	Esla River basin
226	0	Henk Ritzema	Henk Ritzema, JochenFroebrich, RamakrishnaRaju , Ch.Sreenivas, RobKselik	henk.ritzema@wur.nl	Alterra, Wageningen University and Research Centre,Wageningen,P.O.Box47,6700AA Wageningen,The Netherlands	The Netherlands	Using participatory modelling to compensate for data scarcity in environmental planning: a case study from India	2010	Journal Article	Environmental Modelling and Software	1	1							Alterra, Wageningen University and Research Centre,Wageningen,P.O.Box47,6700AA Wageningen,The Netherlands; Sagi RamakrishnamRajuEngineeringCollege,Chinamiramn,Bhimavaram,W.G.District,AndhraPradesh,India; AcharyaN.G.RangaAgricultural University,Undi Network Centre, 534199, W.G.District, Andhra Pradesh,India						English	Mixed Methods	2006	India	Kolleru-Upputeru wetland ecosystem	NA	Riparian/Wetland	freshwater wetland			1					aquaculture	Restoration is the main goal	1	restoration of the wetland ecosystem to stop further degradation and for the ecology and local livelihoods	Kolleru-Upputeru wetland ecosystem			1
228	0	Stewart J. Clarke	Stewart J. Clarke, Julian Harlow, Alexandra Scott, Mark Phillips	stewart.clarke@nationaltrust.org.uk	Natural England, Unex House, Bourges Boulevard, Peterborough PE1 1NG	United Kingdom	Valuing the ecosystem service changes from catchment restoration:A practical example from upland England	2015	Journal Article	Ecosystem Services	1			1	1						Yorkshire Water, Western House, Western Way, Halifax Road, Bradford BD6 2LZ, United Kingdom	Natural England, Unex House, Bourges Boulevard, Peterborough PE1 1NG, United Kingdom; Natural England, Lateral, 8 City Walk, Leeds LS11 9AT, United Kingdom			English	Mixed Methods		United Kingdom	Keighley and Watersheddles catchment	43.48	Mixed: farms/natural vegetation				1					extensive sheep grazing	Restoration features in scenarios	2	restore habitat for ecosystem service improvements	Keighley and Watersheddles catchment
231	0	Sandra P. González	Sandra P. González, Manuel E. Pérez	sandrapgonz@gmail.com	Fundación Natura. Bogotá, Colombia	Colombia	Participatory Scenario Planning in Governance Process Related to Environmental Compensation: a Case Study from Quimbo Central Hydroelectric	2018	Journal Article	Gestión y Ambiente	1	1	1						Pontificia Universidad Javeriana, Facultad de Estudios Ambientales y Rurales	Fundación Natura					Spanish	Qualitative	2017	Colombia	Magdalena high river basin, área de compensación ambiental de la central hidroeléctrica El Quimbo, Colombia (El Quimbo hidroelectric station environmental compensation area)	110.79	Forest	Dry tropical forest conservation area	1	1				1	hydroelectric plants	Ecotourism	Restoration is the main goal	2	Restoration of habitat within the Hydroelectric dam conservation compensation area, as actions identified by the environmental legislation (Resolución 0899 del ANLA, 2015)	Magdalena high river basin, área de compensación ambiental de la central hidroeléctrica El Quimbo, Colombia (El Quimbo hidroelectric station environmental compensation area)			1
239	1	Katherine H. Wyatt	Katherine H. Wyatt, Katie K. Arkema, Stacey Wells-Moultrie, Jessica M. Silver, Brett Lashley, Adelle Thomas, Jan J. Kuiper, Anne D. Guerry, Mary Ruckelshaus	katherine.wyatt@psp.wa.gov	Natural Capital Project, Woods Institute for the Environment, Stanford University, Stanford, CA, USA	United States of America	Integrated and innovative scenario approaches for sustainable development planning in The Bahamas	2021	Journal Article	Ecology and Society	1	1	1	1	1				Natural Capital Project, Woods Institute for the Environment, Stanford University, Stanford, CA, USA; School of Environmental and Forest Sciences, University of Washington, Seattle, WA, USA ; Islands Laboratory and Institute of Sustainable Resources, University College London, UK; Climate Change Adaptation and Resilience Research Centre, University of The Bahamas, Nassau, Bahamas, Stockholm Resil…	Climate Analytics, Berlin, Germany	Central Bank of The Bahamas, Nassau, The Bahamas; SEV Consulting Group, Nassau, The Bahamas	Puget Sound Partnership, Olympia, WA,USA			English	Mixed Methods	2015-2016	The Bahamas	Andros island	17082	Coastal/Estuary/mangrove	mangrove, coral and seagrass		1						tourism and financial services	study area is degraded	1	Creation of a future development master plan for the island	Andros island			1
240	0	Meijer, J	Meijer, J, Shames, S, Scherr, SJ and Giesen P.		PBL Netherlands Environmental Assessment Agency The Hague	The Netherlands	Spatial scenario modelling to support integrated landscape management in the Kilombero valley landscape in Tanzania	2018	Report	PBL Netherlands Environmental Assessment Agency			1	1						Ecoagriculture partners		PBL Netherlands Environmental Assessment Agency The Hague			English	Mixed Methods	2017-2018	Tanzania	Kilombero Valley	16000	Riparian/Wetland	agriculture			1						study area is degraded	1	landscape development	Kilombero Valley	1
241	0	Meijer, J	Meijer, J, Shames, S and Giesen P.		PBL Netherlands Environmental Assessment Agency The Hague	The Netherlands	Towards a Living Landscape: using modelling and scenarios in the Atewa-Densu landscape in Ghana	2019	Report	PBL Netherlands Environmental Assessment Agency			1	1						Ecoagriculture partners		PBL Netherlands Environmental Assessment Agency The Hague			English	Mixed Methods	2017	Ghana	Atewa-Densu landscape	6000	Forest						1	1	Urban	illegal mining	study area is degraded	1	landscape futures of atewa-densu landscape	Atewa-Densu landscape	1		1
245	0	Trong Hoan Do	Trong Hoan Do, Tan Phuong Vu, Delia Catacutan, Van Truong Nguyen	t.do@cgiar.org	World Agroforestry (ICRAF) Vietnam, HCMCC Tower, 249A Thuy Khue, Hanoi, Vietnam	Vietnam	Governing Landscapes for Ecosystem Services: A Participatory Land- Use Scenario Development in the Northwest Montane Region of Vietnam	2020	Journal Article	Environmental Management	1	1											World Agroforestry (ICRAF) Vietnam, HCMCC Tower, 249A Thuy Khue, Hanoi, Vietnam; Vietnamese Academy of Forest Sciences, Duc Thang Ward,Bac Tu Liem, Hanoi, Vietnam		English	Mixed Methods	2015	Vietnam	Na Nhan Commune, Dien Bien District, Dien Bien Province, northwest Vietnam	NA	Mixed: farms/natural vegetation	agriculture and forest			1			1	collecting non-timber forests products		Restoration is the main goal	2	planning sustainable landscapes that can support livelihoods and development, while maintaining and restoring environmental services	Na Nhan Commune, Dien Bien District, Dien Bien Province, northwest Vietnam
248	0	Michel Etienne	Michel Etienne, Christophe Le Page, Mathilde Cohen	etienne@avignon.inra.fr		France	A Step-by-step Approach to Building Land Management Scenarios Based on Multiple Viewpoints on Multi-agent System Simulations	2003	Journal Article	Journal of Artificial Societies and Social Simulation	1	1											Ecodevelopment Unit Site Agroparc 84914 Avignon Cedex 9 France; Cirad, Land and Resources Programme 34398 Montpellier Cedex 5 France; Unité de Recherche Forestière Méditerranéenne Avenue Vivaldi 84914 Avignon Cedex 9 France		English	Quantitative	1990	France	Causse Mejan	229.04	Mixed: farms/natural vegetation				1						Restoration features in scenarios	2	Prevent encorachement of pine into native grassland	Causse Mejan
250	1	Nuria Roura-Pascual	Nuria Roura-Pascual, David M. Richardson, R. Arthur Chapman, Tanja Hichert, Rainer M. Krug	rich@sun.ac.za	Centre for Invasion Biology, Department of Botany & Zoology, Stellenbosch University, Private Bag X1, Matieland 7602, South Africa	South Africa	Managing biological invasions: charting courses to desirable futures in the Cape Floristic Region	2011	Journal Article	Regional Environmental Change	1	1		1	1				Centre for Invasion Biology, Department of Botany & Zoology, Stellenbosch University, Private Bag X1, Matieland 7602, South Africa; Institute for Futures Research, Stellenbosch University, P.O. Box 2010, Bellville 7535, South Africa		OneWorld Sustainable Investments, PO Box 8359, Roggebaai 812, South Africa	Area de Biodiversitat, Centre Tecnolo`gic Forestal de Catalunya, Ctra. de St. Llorenc¸ de Morunys km 2, 2528 Solsona, Catalonia	CSIR Natural Resources and the Environment, P.O. Box 32, Stellenbosch 7599, South Africa		English	Qualitative	2008	South Africa	Cape Floristic Region	NA	Mixed: farms/natural vegetation	fynbos vegetation			1						Restoration is the main goal	1	Removal of invasive species
253	0	Kasper Kok	Kasper Kok, Hedwig van Delden	kasper.kok@wur.nl	Department of Environmental Sciences,Wageningen University,Wageningen, The Netherlands	The Netherlands	Combining two approaches of integrated scenario development to combat desertification in the Guadalent|¨n watershed, Spain	2009	Journal Article	Environment and Planning B: Planning and Design	1	1							Department of Environmental Sciences,Wageningen University,Wageningen, The Netherlands				Research Institute for Knowledge Systems (RIKS), Maastricht, The Netherlands		English	Mixed Methods	2002-2003	Spain	Guadalentin watershed	NA	Mixed: farms/natural vegetation			1	1			1	Urban	urban areas	study area is degraded	0	Combat desertification and degradation	Guadalentin watershed
256	1	Jeffrey J. Kelleway	Jeffrey J. Kelleway, Oscar Serrano, Jeffrey A. Baldock, Rachel Burgess, Toni Cannard, Paul S. Laverb, Catherine E. Lovelock, Peter I. Macreadie, Pere Masqué, Mark Newnham, Neil Saintilan, Andrew D.L. Steven	jeffreyk@uow.edu.au	School of Earth, Atmospheric and Life Sciences & GeoQuEST Research Centre, University of Wollongong, NSW 2522, Australia	Australia	A national approach to greenhouse gas abatement through blue carbon management	2020	Journal Article	Global Environmental Change	1	1					1	International Atomic Energy Agency	School of Earth, Atmospheric and Life Sciences & GeoQuEST Research Centre, University of Wollongong, NSW 2522, Australia; School of Science & Centre for Marine Ecosystems Research, Edith Cowan University, Joondalup, WA 6027, Australia; Climate Change Division, Department of the Environment and Energy, Canberra, ACT 2601, Australia; School of Biological Sciences, The University of Queensland, St. …			CSIRO Agriculture and Food, Glen Osmond, SA 564, Australia; CSIRO Oceans and Atmosphere, Queensland Biosciences Precinct, 36 Carmody Rd, St. Lucia, Brisbane 467, Australia		International Atomic Energy Agency, 98 Principality of Monaco, Monaco	English	Mixed Methods	2016	Australia	Australia mangroves, tidal mashes and seagrass areas	141000	Coastal/Estuary/mangrove	Mangroves, tidal marshes and seagrass								unclear since large area covered across the country	Restoration features in scenarios	0	Scenarios to reduce carbon emissions and losses	Australia seagrass, mangroves and tidal marshes
257	0	Brooke Alyce Cassell	Brooke Alyce Cassell		Portland State University, USA	United States of America	Assessing the Effects of Climate Change and Fuel Treatments on Forest Dynamics and Wildfire in Dry Mixed-Conifer Forests of the Inland West: Linking Landscape and Social Perspectives - Chapter 4 – Local resident perspectives on forest management and implications for fuel treatments in a rural community in eastern Oregon	2018	PhD thesis Chapter 4			1							Portland State University, USA						English	Mixed Methods	2016-2017	United Sates of America	Malheur National Forest in the Blue Mountains of eastern Oregon, U.S.A.	NA	Forest		1							focus on forestry	Restoration features in scenarios	1		Malheur National Forest in the Blue Mountains of eastern Oregon, U.S.A.
262	0	Hannes Jochen KOENIG	Hannes Jochen KOENIG	hkoenig@zalf.de	Leibniz-Centre for Agricultural Landscape Research (ZALF), Eberswalder Straβe 84, D-15374 Müncheberg, Germany	Germany	Multifunctional Forest Management in Guyuan: Potentials, Challenges and Trade-offs	2010	Journal Article	Journal of Resources and Ecology	1	1												Leibniz-Centre for Agricultural Landscape Research (ZALF), Eberswalder Straβe 84, D-15374 Müncheberg, Germany	English	Semi-quantitative		China	Guyan	14421	Mixed: farms/natural vegetation	forest			1						Restoration is the main goal	1	Restore degraded land by retiring crop land for afforestation, reduce rural poverty and promote regional economic development		1
264	1	Ryan Cardiff Atwell	Ryan Atwell, Lisa Schulte, Lynne Westphal		Iowa State University	United States of America	Perennial vegetation, human adaptation, and resilience in the U.S. Corn Belt social-ecological system - CHAPTER 5: TWEAK, ADAPT, OR TRANSFORM: POLICY SCENARIOS IN RESPONSE TO EMERGING BIO-ENERGY MARKETS IN THE U.S. CORN BELT	2008	PhD thesis	Iowa State University Digital Repository -Graduated Theses & Dissertation		1							Iowa State University						English	Qualitative		United Sates of America	Iowa	NA	Mixed: farms/natural vegetation				1						Restoration features in scenarios	2	restore perrennial cover, wetlands, regionally-impaired ecosystem services	Iowa		1
266	0	Mateo Cordier	Mateo Cordier, José A. Pérez Agúndez, Martin O'Connor, Sébastien Rochette, Walter Hecq	mcordier@ulb.ac.be	Centre d'Etudes Economiques et Sociales de l'Environnement/Centre Emile Bernheim, Université Libre de Bruxelles, Université d'Europe, 44 avenue Jeanne, CP. 124, 1050 Bruxelles, Belgium	Belgium	Quantification of interdependencies between economic systems and ecosystem services: An input–output model applied to the Seine estuary	2011	Journal Article	Ecological Economics	1	1							Centre d'Etudes Economiques et Sociales de l'Environnement/Centre Emile Bernheim, Université Libre de Bruxelles, Université d'Europe, 44 avenue Jeanne, CP. 124, 1050 Bruxelles, Belgium; Recherches en EconomieEcologie, Ecoinnovation et ingénierie du Développement Soutenable à l'Université de Versailles SaintQuentinenYvelines (REEDSUVSQ), 47 boulevard Vauban, Guyancourt 78047 cedex, France; Univers…				Institut Français de Recherche pour l'Exploitation de la Mer (Ifremer)/UMRAmure/Département d'économie maritime, Centre de Brest, Technopôle de BrestIroise, BP 7, 2928, Plouzané, France		English	Mixed Methods		France	Seine Estuary	NA	Coastal/Estuary/mangrove									Unclear	Restoration is the main goal	2	Restoration of estuarine nurseries for sole juveniles in the Seine estuary	Seine Estuary nursery habitats			1	1	1
269	0	Koen F. Tieskens	Koen F. Tieskens, Brian J. Shaw, Toon Haer, Catharina J. E. Schulp, Peter H. Verburg	Koen.tieskens@vu.nl	Faculty of Earth and Life Sciences, VU University Amsterdam, De Boelelaan 1087, 1081HV Amsterdam, The Netherlands	The Netherlands	Cultural landscapes of the future: using agent-based modeling to discuss and develop the use and management of the cultural landscape of South West Devon	2017	Journal Article	Landscape Ecology		1							Faculty of Earth and Life Sciences, VU University Amsterdam, De Boelelaan 1087, 1081HV Amsterdam, The Netherlands; Chair for Landscape Management, Institute of Earth and Environmental Sciences, University of Freiburg, 79085 Freiburg, Germany				Research Unit Landscape Dynamics, Swiss Federal Research Institute WSL, Zu¨rcherstrasse 111, 893 Birmensdorf, Switzerland		English	Mixed Methods	2015-2016	United Kingdom	South West Devon excluding Dartmoor National park	NA	Mixed: farms/natural vegetation				1						study area is degraded	0		South West Devon excluding Dartmoor National park		1
118a	1	Leopoldo Galicia	Leopoldo Galicia, Leticia Gómez-Mendoza, Víctor Magaña	lgalicia@igg.unam.mx	Instituto de Geografía, Universidad Nacional Autónoma de México, Ciudad Universitaria, Circuito Exterior s/n, C. P. 04510 México, DF, Mexico	Mexico	Climate change impacts and adaptation strategies in temperate forests in Central Mexico: a participatory approach	2013	Journal Article	Mitigation and Adaptation Strategies for Global Change	1	1							Instituto de Geografía, Universidad Nacional Autónoma de México, Ciudad Universitaria, Circuito Exterior s/n, C. P. 04510 México, DF, Mexico; Colegio de Geografía, Universidad Nacional Autónoma de México, Mexico City, Mexico						English	Mixed Methods	2005-2006	Mexico	Tlaxcala state in central Mexico	3990	Forest				1		1				study area is degraded	0	Climate change adaptation	Tlaxcala state in central Mexico			1
118b																															NA
118c																															NA
132a	1	Thomas Houet	Thomas Houet, Marine Gremont,Laure Vacquié,Yann Forget, Apolline Marriotti, Anne Puissant,Séverine Bernardie,Yannick Thiery,Rosalie Vandromme,Gilles Grandjean	thomas.houet@univ-rennes2.fr	CNRS, Research laboratory on Littoral, Environment, Geomatic and Remote Sensing (LETG) UMR 6554, Université Rennes 2, Place du Recteur Henri Le Moal, 35043 Rennes Cedex, France; CNRS Research laboratory on Environmental Geography UMR 5602, Université Toulouse Jean-Jaurès, 5 allées Antonio Machado, 31058 Toulouse Cedex, France	France	Downscaling scenarios of future land use and land cover changes using a participatory approach: an application to mountain risk assessment in the Pyrenees(France)	2017	Journal Article	Regional Environmental Change	1	1		1					CNRS, Research laboratory on Littoral, Environment, Geomatic and Remote Sensing (LETG) UMR 6554, Université Rennes 2, Place du Recteur Henri Le Moal, 35043 Rennes Cedex, France; CNRS Research laboratory on Environmental Geography UMR 5602, Université Toulouse JeanJaurès, 5 allées Antonio Machado, 31058 Toulouse Cedex, France; BRGM Unité Nouvelles ressources en eau et économie, Université de Montp…			BRGM Unité Risque des Instabilités Gravitaires et Erosion des versants, 3 Avenue Claude Guillemin, BP 369, 456 Orléans Cedex 2, France			English	Mixed Methods	2014-2015	France	Cauterets, French Pyrenees	70	Forest	Mixed mountains (grasslands, shrubs, urban, agriculture, forests) but publication is focussing on deforestation and reforestation		1	1			1	Urban		Restoration features in scenarios	0	Assess future landslide hazards under different scenarios	Cauterets, French Pyrenees			1		1
132b																															NA
153a	0	Zhichao Xue	Zhichao Xue, Lin Zhen, Md Giashuddin Miah, Kikuko Shoyama	xuezc.14s@igsnrr.ac.cn	Institute of Geographic Sciences and Natural Resources Research, Chinese Academy of Sciences, Beijing 100101, China.	China	Impact assessment of land use functions on the sustainable regional development of representative Asian countries – A comparative study in Bangladesh, China and Japan	2019	Journal Article	Science of the Total Environment	1	1							Institute of Geographic Sciences and Natural Resources Research, Chinese Academy of Sciences, Beijing 100101, China; School of Resource and Environment, University of Chinese Academy of Sciences, Beijing 100049, China; Department of Agroforestry and Environment, Bangabandhu Sheikh Mujibur Rahman Agricultural University Gazipur Bangladesh, Gazipur 1706, Bangladesh; United Nations University Instit…						English	Mixed Methods	2016-2018	China	Guyuan, Ningxia Hui autonomous Region, China	NA	Mixed: farms/natural vegetation				1						study area is degraded	2	sustainable land management	Guyuan, Ningxia Hui autonomous Region, China
153b	0																								English		2016-2019	Bangladesh	Godagari upazila, Barind tract, Bangladesh	NA	Mixed: farms/natural vegetation				1						study area is degraded	2	sustainable land management	Godagari upazila, Barind tract, Bangladesh
155a	0	Kristen Podolak	Kristen Podolak, Erik Lowe, Stacie Wolny, Barry Nickel, Rodd Kelsey	kpodolak@tnc.org	The Nature Conservancy, 201 Mission St., San Francisco,CA 94105, United States	United States of America	Informing watershed planning and policy in the Truckee River basin through stakeholder engagement, scenario development, and impact evaluation	2017	Journal Article	Environmental Science and Policy	1	1	1						Center for Integrated Spatial Research, University of California, Santa Cruz, 1156 High St., Santa Cruz, CA 95064, United States; Natural Capital Project, Stanford University, 371 Serra Mall, Stanford, CA 943055020, United States	The Nature Conservancy, 21 Mission St., San Francisco,CA 9415, United States					English	Quantitative	2015	United Sates of America	Truckee River Watershed	4512	River/inland waters	watershed with many different land types, forest and shrubland but focus is on the lake and water quality	1		1			1	Urban	fisheries	Restoration is the main goal	1	Restoration and land management to improve water quality, reduce wildfire risk and protect biodiversity	Truckee River Watershed
155b																															NA
227a	0	Ellen McHarg	Ellen McHarg, Elena Mengo, Lisa Benson, Jody Daniel, Andre Joseph-Witzig, Paulette Posen, Tiziana Luisetti	ellen.mcharg@cefas.co.uk	Centre for Environment, Fisheries and Aquaculture Science, Pakefield Road, Lowestoft NR33 0HT	United Kingdom	Valuing the contribution of blue carbon to small island developing states’ climate change commitments and Covid-19 recovery	2022	Journal Article	Environmental Science & Policy	1	1	1							Gaea Conservation Network, Grand Anse Main Road, Grenada			Centre for Environment, Fisheries and Aquaculture Science, Pakefield Road, Lowestoft NR33 HT, UK; Centre for Environment, Fisheries and Aquaculture Science, Barrack Road, Weymouth DT4 8UB, UK		English	Mixed Methods	2020	Grenada		NA	Marine	seagrass and mangroves								Unclear	Restoration features in scenarios	0	Restore coastal vegetated habitats	Grenada
227b																															NA
227c																															NA
229a	0	Claudia Capitani	Claudia Capitani; We1sa Garedew; Amsalu Mitiku; Gezahegn Berecha; Binyam Tesfau Hailu; Janne Heiskanen; Pekka Hurskainen; Philip J. Platts; Mika Siljander; Fabrice Pinard; Tino Johansson; Robert Marchant	Claudia.capitani@york.ac.uk	Environment Department, University of York, York, UK	United Kingdom	Views from two mountains: exploring climate change impacts on traditional farming communities of Eastern Africa highlands through participatory scenarios	2018	Journal Article	Sustainability Science	1	1							Environment Department, University of York, York, UK; College of Agriculture and Veterinary Medicine, Jimma University, Jimma, Ethiopia; School of Earth Sciences, College of Natural Sciences, Addis Ababa University, Addis Ababa, Ethiopia; Department of Geosciences and Geography, University of Helsinki, Helsinki, Finland; Department of Biology, University of York, York, UK				Cirad, UR Bioagresseurs, Montpellier, France		English	Mixed Methods	2015-2016	Kenya	Taita Hills	895	Mixed: farms/natural vegetation	deforested area to agriculture			1						Restoration features in scenarios	0	in climate change adaptation scenarios	Taita Hills	1
229b	0																								English		2015-2017	Ethiopia	Jimma, small portion of Didessa river catcment	425	Forest	forest and agriculture			1	1					Restoration features in scenarios	0	in climate change adaptation scenarios	Jimma, small portion of Didessa river catcment	1
242a	0	Johan Meijer	Johan Meijer, Seth Shames, Sara J. Scherr, Paul Giesen	johan.meijer@pbl.nl	PBL Netherlands Environmental Assessment Agency, The Hague.	The Netherlands	Spatial modelling of participatory landscape scenarios; Synthesis and lessons learned from exploring potential SDG progress in 3 case studies	2018	Report	PBL Netherlands Environmental Assessment Agency and EcoAgriculture Partners, The Hague.	1		1	1						Ecoagriculture partners		PBL Netherlands Environmental Assessment Agency			English	Mixed Methods	2017	Honduras	Caribbean North Coast	22000	Mixed: farms/natural vegetation	sustainable palm oil			1						study area is degraded	1	integrated land management ambitions	Caribbean North Coast
242b	0																								English		2017-2018	Tanzania	Kilombero Valley	16000	Riparian/Wetland	agriculture			1						study area is degraded	1	landscape development	Kilombero Valley	1		1
242c	0																								English		2017	Ghana	Atewa-Densu landscape	6000	Forest						1	1	Urban	illegal mining	study area is degraded	1	landscape futures of atewa-densu landscape	Atewa-Densu landscape	1		1		1
64a	0	Hannes Jochen König	Hannes Jochen König, Sandra Uthes, Johannes Schuler, Lin Zhen, Seema Purushothaman, Utia Suarma, Mongi Sghaier, Stella Makokha, Katharina Helming, Stefan Sieber, Le Chen, Floor Brouwe, Jake Morris, Hubert Wiggering	hkoenig@zalf.de	Leibniz Centre for Agricultural Landscape Research (ZALF), Eberswalder Straße 84, 15374 Müncheberg, Germany;	Germany	Regional impact assessment of land use scenarios in developing countries using the FoPIA approach: Findings from five case studies	2013	Journal Article	Journal of Environmental Management	1	1							Potsdam University, Institute of Earth and Environmental Sciences, KarlLiebknechtStraße 2425, 14476 PotsdamGolm, Germany Gadjah Mada University (GMU), Faculty of Geography, Sekip Utara Jalan Kaliurang Bulaksumur, Yogyakarta 55281, Indonesia LEI, Part of Wageningen UR, P.O. Box 29703, 2502 LS The Hague, The Netherlands	Ashoka Trust for Research in Ecology and the Environment (ATREE)			Government research institute: Institut des Régions Arides (IRA), Route de Jorf, 4119 Médenine, Tunisia; Forest Research, Alice Holt Lodge, Farnham, Surrey GU1 4LH, United Kingdom; Kenya Agricultural Research Institute (KARI), Kaptagat Rd, Loresho Nairobi Kenya, P.O. Box 57811, City Square, Nairobi 2, Kenya. Research institute: Leibniz Centre for Agricultural Landscape Research (ZALF), Eberswalde…		English	Mixed Methods	2009	Indonesia	Indonesia	3186	Mixed: farms/natural vegetation	forest and agriculture			1			1	Urban		study area is degraded	0	expansion of settlements causing deforestation and conversion of paddy fields	Yogyakarta	1		1
64b	0																								English		2009	China	China	14421	Mixed: farms/natural vegetation				1						study area is degraded	0	Agricultural activities on steep slopes causing soil erosion, sand storms and land degradation	Guyuan	1
[truncated: 185 more columns]

## Sheet: data_extraction_condensed
study_number	second_reviewer	lead_author	all_authors	corresponding_email	lead_author_address	lead_author_institutional_country	title	pub_year	publication_type	place_published	peer_reviewed	author_profession	other_author_profession	author_affiliation_university	author_affiliation_ngo	author_affiliation_private	author_affiliation_government	author_affiliation_research_institute	author_affiliation_other	publication_language	study_type	year_data_collection	study_country	study_area	study_areakm2	focal_environment	further_details_focal_environment	primary_economic_activity	other_primary_economic_activity	further_details_primary_economic_activity	how_meet_restoration_criteria	embedded_wider_project	restoration_motivation	restoration_area	driver_degradation	other_driver_degradation	further_details_driver_degradation	restoration_objective_ecological	other_restoration_objective_ecological	further_details_restoration_objective_ecological	restoration_objective_noneco	other_restoration_objective_noneco	further_details_restoration_objective_noneco	land_type_restored	other_land_type_restored	further_details_land_type_restored	ecological_focus	other_ecological_focus	further_details_ecological_focus
5	NA	Simone Daniela Langhans	Simone Daniela Langhans, Marc Schallenberg	simone.langhans@gmail.com	University of Otago, Dunedin, New Zealand	New Zealand	Accounting for diverse cultural values in freshwater management plans by using a transparent and collaborative decision support system based on multi-criteria decision analysis	2021	Journal Article	New Zealand Journal of Marine and Freshwater Research	1	academic		University of Otago, Dunedin, New Zealand, Basque Centre for Climate Change (BC3), Leioa, Spain						English	Semi-quantitative	2018	New Zealand	Lake WÄnaka catchment, South Island, New Zealand	NA	River/inland waters	Lake catchment	services_sector; agriculture_pastoralism		Lake catchment	study area is degraded	1	Community led management plan to safeguard the lake and its catchment	Lake WÄnaka catchment	demographics; urbanisation; tourism; other	Agriculture	Recent algal blooms, planktonic pests - lake snow, and declining water quality, recent population growth	habitat; biodiversity; ecosystemservice	NA	Excellent lake health - physical state, water chemistry, hydro-morphology, biology	livelihoodresilience; cultural; ccadaptation; economic_benefits		lake economic benefits, low cost action plan	river		Lake and surrounding catchment	plants; invertebrates; vertebrates		Fish, birds, aquatic vegetation, macroinvertebrates
7	NA	Brett A Bryan	Brett A Bryan, Neville D Crossmna, Darran King		CSIRO, Urrbrae, South Australia, Australia	Australia	Analysing Landscape Futures for Dryland Agricultural Areas: a Case Study in the Lower Murray Region of Southern Australia	2008	Book Chapter	Landscape Analysis and Visualisation	2	academic		CSIRO, Urrbrae, South Australia, Australia						English	Quantitative		Australia		NA	Mixed: farms/natural vegetation		agriculture_pastoralism			study area is degraded	1	improve land management	Lower Murray-Darling Basin	landconversion			biodiversity	NA	prevent rising saline groundwater, reduce wind erosion of soils	ccmitigation			agricultural			plants; habitat; other	soil	tree and native vegetation
8	NA	Cedric M. Gapinski	Cedric M. Gapinski, Anna-Lena Vollheyde, Christina von Haaren	gapinski@umwelt.uni-hannover.de	Leibniz University of Hannover, Institute of Environmental Planning, HerrenhÃ¤user Str. 2, Hannover 30419, Germany.	Germany	Application of the ecosystem services concept in stakeholder communicationâ€”Results of a workshop including a planning game at the Lower Mulde River (Dessau RoÃŸlau, Germany)	2020	Journal Article	International Review of Hydrobiology	1	academic		Leibniz University of Hanover, Institute of Environmental Planning, Hanover, Germany						English	Qualitative	2019	Germany	Current and former floodplain of he Mulde River	NA	River/inland waters	River and surrounding floodplain	other	Urban	study area includes a city.	Restoration is the main goal	1	Restoration of the Mulde River	Mulde River, Germany				habitat; biodiversity	NA	flood risk regulation	foodsecurity; recreational		Yield potential of food and biomass, opportunties for nonwater-related activities - recreational activities	agricultural; pa; river		mentions conservation areas in stkaheolders	plants; habitat
9	NA	Verena Rodorff	Verena Rodorff, Liron Steinmetz, Jan Mertens, Marianna Siegmund-Schultze, Johann KÃ¶ppel	verena.rodorff@tu-berlin.de	Environmental Assessment and Planning Research Group, Technische UniversitÃ¤t Berlin (Berlin Institute of Technology), Secr. EB 5, StraÃŸe des 17. Juni 145, 10623 Berlin, Germany	Germany	Applying Ba1ian networks to evaluate small-scale farmersâ€™ perceptions of native reforestation practices in Brazilâ€™s Caatinga biome	2018	Journal Article	Regional Environmental Change	1	academic		Environmental Assessment and Planning Research Group,Technische UniversitÃ¤t Berlin (Berlin Institute of Technology) Institute of Agricultural Sciences in the Tropics (HansRuthenbergInstitute), Agroecology in the Tropics and Subtropics, University of Hohenheim						English	Mixed Methods		Brazil	Itaparica Reservoir	828	Forest	Caatinga vegetation - dry tropical forest	agriculture_pastoralism			Restoration is the main goal	2	Restore an endemic tree with cultural and econonic value	Itaparica Reservoir	disease; landconversion; climate; other	Free grazing	Agriculutral expansion	species	NA	Spondias tuberosa	livelihoodresilience; economic_benefits		Farmer income	agricultural; forest			plants
11	1	H. J. KÃ–NIG	H. J. KÃ–NIG, L. ZHEN2, K. HELMING, S. UTHES, L. YANG, X. CAO, H. WIGGERING	hkoenig@zalf.de	Leibniz-Centre for Agricultural Landscape Research (ZALF) e.V., Eberswalder StraÃŸe 84, 15374 MÃ¼ncheberg, Germany	Germany	ASSESSING THE IMPACT OF THE SLOPING LAND CONVERSION PROGRAMME ON RURAL SUSTAINABILITY IN GUYUAN, WESTERN CHINA	2012	Journal Article	Land Degradation and Development	1	academic		Institute of Earth and Environmental Science, University of Potsdam, KarlLiebknechtStr. 24â€“25, 14476 PotsdamGolm, Germany				LeibnizCentre for Agricultural Landscape Research (ZALF) e.V., Eberswalder StraÃŸe 84, 15374 MÃ¼ncheberg, Germany; Institute of Geographic Sciences and Natural Resources Research, Chinese Academy of Sciences, 11A, Datun Road, Chaoyang District, Beijing, 111 PR China		English	Mixed Methods	2009-2010	China	Guyan	NA	Mixed: farms/natural vegetation		agriculture_pastoralism; subsistence			Restoration is the main goal	1	Tackle soil erosion and land degradation on slopes, low economic development	Guyuan	demographics; landconversion; climate		fragile soils, droughts, resource consumption by growing population	habitat; ecosystemservice	NA	forest or grassland restoration	livelihoodresilience; economic_benefits		Rural poverty and economic development	agricultural; grassland; forest		cropland on slopes into forest and grassland	plants; habitat
12	NA	Leah L Bremer	Leah L Bremer, Lisa Nadle, Clay Trauernicht, Pau'ala Pascua, Heather L McMillen, Kimberly Burnett, Christopher A Wada, Natalie Kurashima, Shimona A Quazi, Thomas Giambelluca, Pia Chock, Tamara Ticktin	lbremer@hawaii.edu	University of HawaiÊ»i Economic Research Organization and Water Resources Research Center, University of HawaiÊ»i at MÄnoa, 2424 Maile Way, Saunders Hall 540, Honolulu, HawaiÊ»i 96822, USA	United States of America	Bringing multiple values to the table: assessing future land-use and climate change in North Kona, HawaiÊ»i	2018	Journal Article	Ecology and Society	1	academic; government; private		Department of Botany, University of HawaiÊ»i at MÄnoa; University of HawaiÊ»i Economic Research Organization, University of HawaiÊ»i at MÄnoa; Water Resources Research Center, University of HawaiÊ»i at MÄnoa; The Natural Capital Project, Woods Institute for the Environment and Department of Biology, Stanford University; Department of Natural Resources and Environmental Management, University o…		Kamehameha Schools	USDA Forest Service, Northern Research Station, NYC Urban Field Station, USA			English	Mixed Methods		United Sates of America	portion of KaÊ»Å«pÅ«lehu, Hawai'i	13.9	Pasture/Rangelands		services_sector; agriculture_pastoralism			Restoration features in scenarios	1	Upcoming decision around the use of pasturelands in North Kona		invasivespecies; fire; landconversion; climate			habitat; biodiversity; ecosystemservice	NA	ecosystem service: groundwater recharge	ccmitigation; cultural; ccadaptation; firereduction			grassland			plants; habitat		change to different land use stypes - coffee, native forest restoration, agroforestry
13	NA	M. Lippe	M. Lippe, T. Thai Minh, A. Neef, T. Hilger, V. Hoffmann, N.T. Lam, G. Cadisch	georg.cadisch@uni-hohenheim.de	Institute of Plant Production in the Tropics and Subtropics UniversitÃ¤t Hohenheim, Garbenstr. 13, 70599 Stuttgart, Germany	Germany	Building on qualitative datasets and participatory processes to simulate land use change in a mountain watershed of Northwest Vietnam	2011	Journal Article	Environmental modelling & software	1	academic		Institute of Plant Production in the Tropics and Subtropics UniversitÃ¤t Hohenheim, Garbenstr. 13, 70599 Stuttgart, Germany, Institute of Social Sciences in Agriculture, UniversitÃ¤t Hohenheim, Germany, Chair of Resource Governance and Participatory Development, Graduate School of Global Environmental Studies, Kyoto University, Japan, Centre for Agricultural Research and Ecological Studies (CARES…						English	Mixed Methods	2007-2008	Vietnam	Ban Phut village, Chieng Khoi commune, Son La province, Northwest Vietnam	5.58	Mixed: farms/natural vegetation		agriculture_pastoralism			study area is degraded	NA	Decline in soil fertility a rising threat to the farming systems		demographics; technology; other	Changed farming practices - abandon fallow periods, hoeing and poughing, hybrid crop varieties, soil erosion	population increase	ecosystemservice	NA	Soil fertility				agricultural			other	Soil
14	NA	Deborah Abherve	DÃ©borah AbhervÃ© & Sarah Lumbroso	deborah.abherve@asca-net.com	AScA, Paris, France	France	Historical stories and perspectives: Scenarios to serve water management stakeholder.	2020	Journal Article	Hydroscience	1	private				AScA				French	Qualitative	2013-2017	France	Loiret (South of Orleans), Ile-de-France (Paris region), Seine estuary	NA	River/inland waters	mixture of rivers and estuaries	agriculture_pastoralism; other	Industry	Some of the study areas more industrial and built up than others which were countryside domminated by agriculture.	Restoration is the main goal	1	River re-wilding and other changes proposed	Loiret (South of Orleans), Ile-de-France (Paris region), Seine estuary	technology; urbanisation; economics; landconversion				NA	None specified, more about getting the conversation to consider these things, but feels like these are all assumed	ccmitigation; cultural; ccadaptation			agricultural; pa; wetland; grassland; marine; coastal		Estuary	habitat
18	NA	T. VAN DER SLUIS	T. VAN DER SLUIS, J. ROMANOWSKI, J. MATUSZKIEWICZ, I. BOUWMA		ALTERRA Green World Research, The Netherlands	The Netherlands	COMPARISON OF SCENARIOS FOR THE VISTULA RIVER, POLAND	2007	Book Chapter	Landscape Ecological Applications in Man-Influenced Areas	NA	academic		ALTERRA Green World Research, Wageningen University, The Netherlands; Centre for Ecological Research PAN, Poland; Institute of Geography and Spatial Organisation PAN, Poland						English	Quantitative		Poland	Part of the Vistula Valley	1545	River/inland waters	Floodplain	agriculture_pastoralism			Restoration features in scenarios	NA	Unclear	Part of the Vistula Valley			Unclear	habitat	NA					agricultural; pa; grassland; river		River, Restoration of meadows and pastures, reforestation of low productivity areas	plants
19	NA	Toni Dorianne Bradley	Toni Dorianne Bradley		Ecosystem and Environment Research Centre School of Science, Engineering and Environment University of Salford, UK	United Kingdom	Consideration of possible futures for peri-urban sites based on restabilising ecosystem processes : rewilding nature and people	2020	MSc thesis	University of Salford	NA	student		Ecosystem and Environment Research Centre School of Science, Engineering and Environment University of Salford, UK						English	Mixed Methods	2018-2019	United Kingdom	Upper Moss Side	0.714	Coastal/Estuary/mangrove	Says there is grassland, trees, saltmarch, swamp, scrub and standing water	other	Urban	says the area is peri-urban and used to be farmland. There is also a nearby protected area. Managed by Forestry Commission	Restoration is the main goal	NA	Restore ex-farmland to more woodland and grassland	Upper Moss Side	landconversion			habitat; ecosystemservice	NA	Ecosystem Function restoration through rewilding				agricultural; privateconservationarea			plants; vertebrates; other	Ecosystem function
22	NA	Tongmahn Ahn	Tongmahn Ahn, Inho Kim, Jaeyoung Lee, Chankook Kim, H1ung Chae, Young Lee, Soyoung Min, and Minwoo Kim	ahntm@snu.ac.kr	Graduate School of Seoul National University	Republic of Korea	Development of Participatory Ecological Restoration System through Intergrative Categorization of Disturbed Areas in BaigDooDaeGahn	2009	Journal Article	Journal of the Korea Society of Environmental Restoration Technology	2	academic		Graduate School of Seoul National University, Shingu University, Kongju National University, Center for Education Research						Korean	Mixed Methods	2008	Republic of Korea	Southen area of Baigdoodaegahn(S. Korean Territory), Republic of Korea	NA	Forest		services_sector; agriculture_pastoralism		Tourism Area: Winter Activity and Recreational Facility, Highland Agriculture and Tourism	Restoration is the main goal	1	Upcoming decision around the use of Baigdoodaegahn in Republic of Korea	Southen area of Baigdoodaegahn(S. Korean Territory), Republic of Korea	economics; tourism; governance; policy; poaching; landconversion		Indiscriminate development	species; habitat; ecosystemservice	NA		livelihoodresilience; cultural			agricultural; pa; privateconservationarea; forest; other	Mountains		interactions; habitat
25	1	Michael Sinclair	Michael Sinclair, M.K. Vishnu Sagar, Camilla Knudsen, Joseph Sabu, Andrea Ghermandi	aghermand@univ.haifa.ac.il	Department of Natural Resources and Environmental Management, University of Haifa, Haifa, Israel.	Israel	Economic appraisal of ecosystem services and restoration scenarios in a tropical coastal Ramsar wetland in India	2021	Journal Article	Ecosystem Services	1	academic		Department of Natural Resources and Environmental Management, University of Haifa, Haifa, Israel Natural Resources and Environmental Research Center, University of Haifa, Israel Department of Environmental Sciences, University of Kerala, India Economics, School of Social Sciences, University of Manchester, Manchester, UK						English	Mixed Methods	2017	India	Ashtamudi lake wetland	56	Coastal/Estuary/mangrove		resource_industry; services_sector; agriculture_pastoralism		Fisheries, aquaculture - clam and prawn	Restoration is the main goal	2	Lake and wetland mangrove degradation, restore ecosystem services	Ashtamudi lake wetland mangroves	demographics; urbanisation; tourism; governance; policy; landconversion; other	Overfishing, disposal of industrial and municipal wastewaters	Land conversion - land reclaimation and conversion to aquaculture, lack of fisheries governance	species; habitat; biodiversity; ecosystemservice	NA	Mangrove conservation, water quality	livelihoodresilience; foodsecurity; economic_benefits		Sustainable fisheries, livelihood provision	wetland; coastal		Water and mangroves	plants; habitat		mangroves and fisheries
26	NA	Scott A. Hemmerling	Scott A. Hemmerling, Monica Barra, Harris C. Bienn, Melissa M. Baustian, Hoonshin Jung, Ehab Meselhe. Yushi Wang, Eric White	shemmerling@thewaterinstitute.org	The Water Institute of the Gulf, 1110 S. River Road, Baton Rouge, LA 70802, USA	United States of America	Elevating local knowledge through participatory modeling: active community engagement in restoration planning in coastal Louisiana	2019	Journal Article	Journal of Geographical Systems	1	academic		Department of Anthropology, University of South Carolina, 701 Sumter Street, Columbia, SC 29208, USA, Department of Riverâ€‘Coastal Science and Engineering, Tulane University, 6823 St. Charles Avenue, New Orleans, LA 70118, USA				The Water Institute of the Gulf, 111 S. River Road, Baton Rouge, LA 782, USA		English	Quantitative	2018	United Sates of America	Breton Sound Estuary	NA	Coastal/Estuary/mangrove	with wetland	resource_industry; subsistence		fishing - subsistence and commercial, fish, shrimp, oyster	Restoration is the main goal	1	High rate of wetland loss - Louisiana's Costal Master Plan for a Sustainable Coast	Breton Sound Estuary	climate; other	subsidence, saltwater intrusion, reduced sediment flow	Sea level rise	habitat; ecosystemservice	NA	flooding and surge attenuation protection	livelihoodresilience; other	Community resilience		wetland; coastal		Esturary + coastal	habitat
27	NA	Melissa M. Baustian	Melissa M. Baustian, Hoonshin Jung, Harris C. Bienn, Monica Barraa, Scott A. Hemmerling, Yushi Wang, Eric White, Ehab Meselhea	mbaustian@thewaterinstitute.org	The Water Institute of the Gulf, 1110 S. River Road, Baton Rouge, LA 70802, USA	United States of America	Engaging coastal community members about natural and nature-based solutions to assess their ecosystem function	2020	Journal Article	Ecological engineering	1	academic; government		University of South Carolina, Department of Anthropology, 701 Sumter Street, Columbia, SC 29208, USA, Tulane University, Department of RiverCoastal Science and Engineering, 6823 St. Charles Avenue, New Orleans, LA 70118, USA			Coastal Protection and Restoration Authority, Baton Rouge, LA 782, USA	The Water Institute of the Gulf, 111 S. River Road, Baton Rouge, LA 782, USA		English	Quantitative		United Sates of America	Breton Sound Estuary	NA	Coastal/Estuary/mangrove	with wetland	resource_industry		fishing	Restoration is the main goal	1	High rate of wetland loss - Louisiana's Costal Master Plan for a Sustainable Coast	Breton Sound Estuary			Unclear	habitat; ecosystemservice	NA	Storm surge protection				wetland; coastal		Esturary+ coastal	habitat
29	NA	Emma Li Johansson	Emma Li Johansson, Sara Brogaard, Lova Brodin	emma.johansson@lucsus.lu.se	Lund University, Centre for Sustainability Studies, SE-221 00 Lund, Sweden		Envisioning sustainable carbon sequestration in Swedish farmland	2022	Journal Article	Environmental Science and Policy	1	academic; ngo		Lund University, Centre for Sustainability Studies, SE221 00 Lund, Sweden	MiljoMatematik Malmo AB, Svensk Kolinlagring, Vitemollegatan 3, MalmÂ¨o SE21442, Sweden					English	Qualitative	2021	Sweden		NA	Mixed: farms/natural vegetation	Agriculture	agriculture_pastoralism			Restoration is the main goal	1	Restore farmland and create sustainable and resilient farming systems	Swedish farms	technology		modern conventional agriculture	ecosystemservice	NA	farming system carbon sequestration focus	livelihooddiversification; ccmitigation; ccadaptation			agricultural			plants; other	soil
35	NA	Marcus J. Collier	Marcus J. Collier, Mark Scott	Marcus.Collier@UCD.ie	School of Geography, Planning and Environmental Policy, University College Dublin, Richview Campus, Clonskeagh Drive, Dublin 14, Ireland	Ireland	Focus group discourses in a mined landscape	2010	Journal Article	Land Use Policy	1	academic		School of Geography, Planning and Environmental Policy, University College Dublin, Richview Campus, Clonskeagh Drive, Dublin 14, Ireland						English	Qualitative	2006-2007	Ireland	Longford and Roscommon, North Midlands of Ireland	NA	Other	Peatland	resource_industry		peat mining, electricity generating station	Restoration is the main goal	1	in 20-30 years the mining will close and land need to be restored	Longford and Roscommon, North Midlands of Ireland	other	peat mining for electricity		habitat	NA					other	Peatland that has been mined		plants; other	peatland
42	NA	S Muhar	S. Muhar, G. Pohl, M. Stelzhammer, M. Jungwirth, R. Hornich, S. Hohensinner	susanne.muhar@boku.ac.at	Institut fÃ¼r Hydrobiologie und GewÃ¤ssermanagement, UniversitÃ¤t fÃ¼r Bodenkultur Wien	Austria	Integratives Flussgebietsmanagement: Abstimmung wasserwirtschaftlicher, gewÃ¤sserÃ¶kologischer und naturschutzfachlicher Anforderungen auf Basis verschiedener EU-Richtlinien (Beispiel Steirische Enns)	2011	Journal Article	Ã–sterreichische Wasser- und Abfallwirtschaft	1	academic; government		Institut fÃ¼r Hydrobiologie und GewÃ¤ssermanagement, UniversitÃ¤t fÃ¼r Bodenkultur Wien			Amt der Stmk. Landesregierung, FA 19B Schutzwasserwirtschaft und Bodenwasserhaushalt, Graz			German	Mixed Methods		Austria	Enns Flusslandschaft (River Enns, a tributary to the River Danube)	1750	River/inland waters					Restoration is the main goal	1	Restoration of healthy riparian - wetland ecosystem throough bottom up processes		urbanisation; tourism; landconversion; climate			species; habitat; biodiversity; ecosystemservice	NA	ecosystem service: groundwater recharge, Habitat connectivity (Natura 2000)	livelihoodresilience; cultural			pa; wetland; forest; river		Riparian vegetation other than native trees, Water bodies	habitat		restoration of habitats at landscape scale
43	NA	Bo Jiang	Bo Jiang, Yang Bai, Junyu Chen, Juha M. Alatalo, Xibao Xu, Gang Liu, Qing Wang	youngbcs@gmail.com	Changjiang Water Resources Protection Institute, Wuhan, China	China	Land management to reconcile ecosystem services supply and demand mismatchesâ€”A case study in Shanghai municipality, China	2020	Journal Article	Land Degradation and Development	1	academic		Center for Integrative Conservation, Xishuangbanna Tropical Botanical Garden, Chinese Academy of Sciences, China School of Business, Suzhou University of Science and Technology, Suzhou, China Department of Biological and Environmental Sciences, College of Arts and Sciences, Qatar University, Doha, Qatar Environmental Science Center, Qatar University, Doha, Qatar Key Laboratory of Watershed Geogra…				Changjiang Water Resources Protection Institute, Wuhan, China		English	Quantitative	2014	China	Shanghai municipality	6340	Urban		services_sector; agriculture_pastoralism; other	Urban		Restoration features in scenarios	NA	degraded area and ecosystem services	Shanghai municipality	demographics; urbanisation			ecosystemservice	NA	water retention, PM2.5 removal and carbon sequestration	cultural; recreational		recreation considered a cultural service	agricultural; urban			habitat		land use types
45	1	Clovis Grinand	Clovis Grinand, Ghislain Vieilledent, Tantely Razafimbelo, Jean-Roger Rakotoarijaona, Marie Nourtier, Martial Bernoux	c.grinand@nitidae.org	Research and Development, NITIDAE, Maison de la TÃ©lÃ©dÃ©tection, 500 avenue Jean FranÃ§ois Breton, 34000 Montpellier, France.	France	Landscape-scale spatial modelling of deforestation, land degradation, and regeneration using machine learning tools	2020	Journal Article	Land Degradation & Development	1	academic; ngo; government; 1; other	Private research institutes, Superanational organisations (European Commission and FAO)	AMAP, CIRAD, CNRS, INRA, IRD, University of Montpellier, 34000 Montpellier, France	Research and Development, NITIDAE, Maison de la TÃ©lÃ©dÃ©tection, 34 Montpellier, France		Direction des Informations Environnementales, Office National pour l'Environnement, 11 Antananarivo, Madagascar	Eco & Sols, IRD, 34 Montpellier, France; UMR AMAP, CIRAD, 34 Montpellier, France; Agronomy, Laboratoire des RadioIsotopes, 11 Antananarivo, Madagascar | Bioeconomy unit (JRC.D.1), Joint Research Centre of the European Commission, 2127 ISPRA, Italy	MICCA, FAO, Food and Agriculture Organization of the United Nations, 153 Rome, Italy	English	Quantitative	2014	Madagascar	Southeastern Madagascar - souther part of the tropical humid forest corridor of Madagascar	16760	Forest		agriculture_pastoralism		2 national parks	Restoration features in scenarios	NA	dramatic increase in deforestation across the country - to develop large-scale sustainable land managenent strategies in the next two decades	Southeastern Madagascar - souther part of the tropical humid forest corridor of Madagascar	urbanisation		proximity of people to forest edge, proximity of villages and roads	habitat	NA	forest focus				forest			plants; habitat
65	NA	Wolke TobÂ´on	Wolke TobÂ´on, Tania Urquiza-Haas, Patricia Koleff,1 Matthias SchrÂ¨oter, RubÂ´en Ortega-Â´Alvarez, Julio Campo, Roberto Lindig-Cisneros, JosÂ´e SarukhÂ´an,Aletta Bonn		ComisiÂ´on Nacional para el Conocimiento y Uso de la Biodiversidad (Conabio), Liga PerifÂ´ericoâ€”Insurgentes Sur 4903, Parques del Pedregal, Ciudad de MÂ´exico, C.P. 14010, Mexico; UFZ â€“ Helmholtz Centre for Environmental Research, Department of Ecosystem Services, Permoserstr. 15, 04318 Leipzig, Germany, German Centre for Integrative Biodiversity Research (iDiv) Halle-Jena-Leipzig, Deutscher …	Mexico & Germany	Restoration planning to guide Aichi targets in a megadiverse country	2017	Journal Article	Conservation Biology	1	academic; government		Facultad de Ciencias, Universidad Nacional AutÂ´onoma de MÂ´exico (UNAM), Av. Universidad 3000, Circuito Exterior S/N, DelegaciÂ´on CoyoacÂ´an, Ciudad de MÂ´exico, C.P. 04510, Mexico Instituto de EcologÂ´Ä±a, Universidad Nacional AutÂ´onoma de MÂ´exico (UNAM), Circuito Exterior S/N anexo JardÂ´Ä±n BotÂ´anico exterior, Ciudad Universitaria, Ciudad de MÂ´exico, C.P. 04500, Mexico FriedrichSchillerU…			ComisiÂ´on Nacional para el Conocimiento y Uso de la Biodiversidad (Conabio), Liga PerifÂ´ericoâ€”Insurgentes Sur 493, Parques delPedregal, Ciudad de MÂ´exico, C.P. 141, Mexico	Research institute: German Centre for Integrative Biodiversity Research (iDiv) HalleJenaLeipzig, Deutscher Platz 5e, 413 Leipzig, Germany; UFZ â€“ Helmholtz Centre for Environmental Research, Department of Ecosystem Services, Permoserstr. 15, 4318 Leipzig, Germany; Instituto de Investigaciones en Ecosistemas y Sustentabilidad (IIES), Antigua Carretera a PÂ´atzcuaro 871, Col. Ex Hacienda de San Jo…		English	Quantitative		Mexico	Mexico	NA	Mixed: farms/natural vegetation	Country - so across many environments but urban, highly protected areas and unfragemented primary vegetation was excluded			country so across many sectors	Restoration is the main goal	NA	Prioritse areas that ehance restoration in important biodiversity areas lowering restoration costs and increasing restoration outputs	Mexico			Unclear	biodiversity	NA	looking at areas of high biodiversity				wetland; grassland; forest; other	Xerophytic shrublands	temperate and coniferous forests, tropical dry forests, grasslands, tropical humid forests, wetlands, cloud forests			doesnâ€™t make clear
80	1	Eulalia GÃ³mez MartÃ­n	Eulalia GÃ³mez MartÃ­n, Raffaele Giordano, Alessandro Pagano, Peter van der Keur, MarÃ­a MÃ¡Ã±ez Costa	Eulalia.gomez@hzg.de	Climate Service Center Germany (GERICS), Helmholtz Center Geesthacht, Chilehaus, Eingang B Fischertwiete 1, 20095 Hamburg, Germany	Germany	Using a system thinking approach to assess the contribution of nature based solutions to sustainable development goals	2020	Journal Article	Science of the total environment	1	academic						Climate Service Center Germany (GERICS), Helmholtz Center Geesthacht, Chilehaus, Eingang B Fischertwiete 1, 295 Hamburg, Germany; Water Research Instituteâ€“National Research Council (CNRIRSA), Bari, Italy; Department of Hydrology, Geological Survey of Denmark and Greenland (GEUS), Ã˜ster Voldgade 1, DK135 K Copenhagen, Denmark		English	Mixed Methods		Denmark	Ladegaardsaa river, Copenhagen	NA	River/inland waters	urban river	other	Urban	City	Restoration is the main goal	NA	miitgate negative effects of pluvial flooding alongisde co-benefits of pollution reduction, heat island reducation, health and wellbeing	Ladegaardsaa river, Copenhagen	urbanisation			ecosystemservice	NA	flooding, pollution reduction, heat island reduction, reduce the negative impact of water hazards (such flooding because high intensity rain) to maintain economic activities and the well-being of local communities.	other	health and wellbeing		urban; river		River	habitat		river
82	NA	Audrey Coreau	Audrey Coreau, Jean-Baptiste Narcy, Sarah Lumbroso	acoreau@gmail.com	Centre Alexandre KoyrÃ©â€”UMR 8560, 27 rue Damesme, 75013 Paris, France; AgroParisTech, 16 rue Claude Bernard, 75006 Paris, France	France	Who Really Wants an Ambitious Large-Scale Restoration of the Seine Estuary? A Strategic Analysis of a Scienceâ€“Policy Interface Locked in a Stalemate	2018	Journal Article	Environmental Management	1	academic; private		AgroParisTech, 16 rue Claude Bernard, 75006 Paris, France; UMR SADAPT, AgroParisTech, INRA, UniversiteÌ ParisSaclay, 78850 ThivervalGrignon, France		AScA, 8 rue LegouvÃ©, 751 Paris, France		Centre Alexandre KoyrÃ©â€”UMR 856, 27 rue Damesme, 7513 Paris		English	Qualitative	2014-2015	France	Seine estuary	NA	Coastal/Estuary/mangrove				unclear	Restoration is the main goal	1	Improve the estuary in terms of hydromorphological, physio-chemical and ecological conditions, some engaged to comply with regulations, others to improve citizens quality of life, pressure from NGOs				Unclear	ecosystemservice	NA	water quality, sediment quality, ecosystem functions	other	quality of life		coastal		Estuary	habitat
84	NA	Steve Slaughter	Steve Slaughter, Laura Ward, Mike Hillis, Jim Chew, Rebecca McFarlan		USDA Forest Service, Lolo National Forest, Ninemile Ranger District, Huson, MT	United States of America	A Collaborative Fire Hazard Reduction/Ecosystem Restoration Stewardship Project in a Montana Mixed Ponderosa Pine/Douglas-Fir/Western Larch Wildland Urban Interface	2004	Report	USDA Forest Service Proceedings	NA	government					USDA Forest Service, Lolo National Forest, Ninemile Ranger District, Huson, MT; USDA Forest Service, R1 Cohesive Strategy Team, Missoula, MT; USDA Forest Service, Rocky Mountain Research Station, Missoula, MT			English	Mixed Methods		United Sates of America	Frenchtown Face	NA	Forest	National forest, private ownership, timberlands and conservation land	resource_industry; agriculture_pastoralism			Restoration is the main goal	1	Restore landscape components of composition, structure and function to near presettlement times	Frenchtown Face	fire; climate		upward density of small diameter trees with higher fuel loading levels --> fire risk increase. Fire suppression, historic grazing, timber harvesting	species; habitat; invasivespecies; disease	NA	invasive weeds	firereduction; recreational; aesthetics			forest			habitat
85	NA	M. Arias-Hidalgo	M. Arias-Hidalgo, G. Villa-Cox, A.V. Griensven, G. SoloÂ´rzano, R. Villa-Cox, A.E. Mynett, P. Debels		UNESCO-IHE, Institute for Water Education, P.O.Box 3015, 2601 DA Delft, The Netherlands; Delft University of Technology, Faculty CiTG, P.O.Box 5048, 2600GA Delft, The Netherlands; Escuela Superior PoliteÂ´cnica del Litoral (ESPOL), CIEC/CADS, Perimetral Km. 30, Guayaquil, Ecuador	The Netherlands; Ecuador	A decision framework for wetland management in a river basin context: The â€˜â€˜Abras de Mantequillaâ€™â€™ case study in the Guayas River Basin, Ecuador	2013	Journal Article	Environmental Science and Policy	1	academic; private		UNESCOIHE, Institute for Water Education, P.O.Box 3015, 2601 DA Delft, The Netherlands; Delft University of Technology, Faculty CiTG, P.O.Box 5048, 2600GA Delft, The Netherlands; Escuela Superior PoliteÂ´cnica del Litoral (ESPOL), CIEC/CADS, Perimetral Km. 30, Guayaquil, Ecuador; Barcelona Graduate School of Economics, Ramon Trias Fargas 2527, Barcelona, Spain; Vrije Universiteit Brussel, Pleinla…		ANTEA Group, Poortakkerstraat 41, 951 Ghent, Belgium				English	Mixed Methods		Ecuador	Abras de Mantequilla wetland within Guayas River Basin (34, 000 km2)	560	Riparian/Wetland	Wetland - catchment environment	agriculture_pastoralism			study area is degraded	1	enhance the role of wetlands in basin-scale integrated water resources management (IWRM), with the aim of improving the community service functions while conserving good ecological status.	Abras de Mantequilla wetland within Guayas River Basin (34, 000 km2)	fire; landconversion; other	use of pesticides and fertilisers	forest to agriculture	habitat; biodiversity; ecosystemservice	NA	water quality and quantity	foodsecurity			wetland			plants
90	NA	David Pullar	David Pullar, David Lamb	d.pullar@uq.edu.au	School of Geography, Planning and Environmental Management, University of Queensland, Brisbane, QLD, Australia	Australia	A Tool for Comparing Alternative Forest Landscape Restoration Scenarios.	2012	Book Chapter	A Goal-Oriented Approach to Forest Landscape Restoration	2	academic		School of Geography, Planning and Environmental Management, University of Queensland, Brisbane, QLD, Australia; Center for Mined Land Rehabilitation, University of Queensland, St Lucia, Australia						English	Mixed Methods	2007	Thailand	Upper Mae Sa Valley of Doi Suthep-Pui National Park	NA	Mixed: farms/natural vegetation	Forest and farmland in a national park	agriculture_pastoralism		lychee orchards and cabbage	Restoration is the main goal	1	National Park managers want to improve degraded land in the park. Local villagers want to restore land to try and secure staying living in the national park	Upper Mae Sa Valley of Doi Suthep-Pui National Park	landconversion		shifting cultivation	habitat	NA	forest				agricultural; forest			plants; habitat
91	1	Stefano Bocchi	Stefano Bocchi, Daniele La Rosa, Paolo Pileri	stefano.bocchi@unimi.it	Department of Crop Science, Section of Agronomy, University of Milan, Via Celoria 2, Milano 20133, Italy	Italy	Agro-Ecological Analysis for the EU Water Framework Directive: An Applied Case Study for the River Contract of the Seveso Basin (Italy)	2012	Journal Article	Environmental Management	1	academic		Department of Crop Science, Section of Agronomy, University of Milan, Via Celoria 2, Milano 20133, Italy; Department of Architecture, University of Catania, Viale A. Doria 6, Catania 95125, Italy; Department of Architecture and Planning, Polytechnic of Milan, Via Bonardi 3, Milano 20133, Italy						English	Mixed Methods	unclear	Italy	4 km buffer of the Seveso River	181.27	River/inland waters	River basin	other	Urban	industrial sites	Restoration is the main goal	1	Restoration of connectivity to conserve biodiversity, ensure citizen recreational needs and allow protection of river waters	Seveso River Basin	technology; urbanisation; other	1976 dioxin disaster	Industrial development	biodiversity; ecosystemservice	NA	connectivity				agricultural; river		woods, shrubs, hedges, farmland - 4km buffer of river	plants; habitat
92	1	JOAN P. BAKER	JOAN P. BAKER, DAVID W. HULSE, STANLEY V. GREGORY, DENIS WHITE, JOHN VAN SICKLE, PATRICIA A. BERGER, DAVID DOLE, AND NATHAN H. SCHUMAKER	baker.joan@epa.gov	U.S. Environmental Protection Agency, National Health and Environmental Effects Research Laboratory, Western Ecology Division, 200 SW 35th Street, Corvallis, Oregon 97333 USA	United States of America	ALTERNATIVE FUTURES FOR THE WILLAMETTE RIVER BASIN, OREGON	2004	Journal Article	Ecological Applications	1	academic; government; private		Department of Landscape Architecture, University of Oregon, Eugene, Oregon 97403 USA; Department of Fisheries and Wildlife, Oregon State University, Corvallis, Oregon 97331 USA; Department of Bioengineering, Oregon State University, Corvallis, Oregon 97331 USA		Economics Research Department, Asian Development Bank, P.O. Box 789, 98 Manila, Philippines	U.S. Environmental Protection Agency, National Health and Environmental Effects Research Laboratory, Western Ecology Division, 2 SW 35th Street, Corvallis, Oregon 97333 USA			English	Quantitative	1990	United Sates of America	Willamette River Basin	29728	Mixed: farms/natural vegetation	forest, wetland, savannah	resource_industry; agriculture_pastoralism; other	Urban	timber	Restoration features in scenarios	1	Protect and restore fish and wildlife habitat. Increase populations of declining species, enhance water quality and properly manage floodplain areas withint he context of human habitation and continuing basin growth	Willamette River Basin	demographics; urbanisation; fire; landconversion		forest to human use and production forests, invasion of shrubs and trees following fire suppression	species; habitat; biodiversity; ecosystemservice	NA	water quality, water availability, ecological condition of streams, terrestrial wildlife - properly manage floodplain areas	livelihoodresilience; economic_benefits		Continued basin growth	wetland; grassland; forest; river		River, wetland, savannah	plants; vertebrates; habitat
94	NA	Mark S. Reed	Mark S. Reed, Klaus Hubacek, Aletta Bonn, Tim P. Burt, Joseph Holden, Lindsay C. Stringer, Nesha Beharry-Borg, Sarah Buckmaster, Dan Chapman, Pippa J. Chapman, Gareth D. Clay, Stephen J. Cornell, Andrew J. Dougill, Anna C. Evely, Evan D. G. Fraser, Nanlin Jin, Brian J. Irvine, Mike J. Kirkby, William E. Kunin, Christina Prell, Claire H. Quinn, Bill Slee, Sigrid Stagl, Mette Termansen, Simon Thorp…		Birmingham City University	United Kingdom	Anticipating and Managing Future Trade-offs and Complementarities between Ecosystem Services	2013	Journal Article	Ecology and Society	1	academic; ngo; government; private		Birmingham City University, University of Maryland, University of Sheffield, University of Durham, University of Leeds, Edinburgh, University of Manchester, University of Guelph, Brunel University, Vienna University of Economics and Business, Aarhus University	The Heather Trust	Project Maya Community Interest Company	UK Collaborative on Development Sciences	James Hutton Institute; Centre for Ecology & Hydrology		English	Mixed Methods	2009	United Kingdom	Dark Peak of England's Peak District National Park	NA	Mixed: farms/natural vegetation	Uplands	resource_industry; services_sector; agriculture_pastoralism		shooting, fishing, tourism	study area is degraded	2	Sustainably manage rural change in the UK uplands	Dark Peak of England's Peak District National Park	economics; fire; landconversion		Sheep grazing, forestry, market distortions that favour provisioning services eg. government subsidies encouraging and incentivising overgrazing, drainage and inappropriatte burning regimes	habitat	NA	peat	ccmitigation			agricultural; forest; other	peatland		habitat
95	1	Mark Huxham	Mark Huxham, Lucy Emerton, James Kairo, Fridah Munyi, Hassan Abdirizak, Tabitha Muriuki, Fiona Nunan, Robert A. Briers	m.huxham@napier.ac.uk	School of Life, Sport and Social Sciences, Edinburgh Napier University, Edinburgh, Scotland EH11 4BN, UK	United Kingdom	Applying Climate Compatible Development and economic valuation to coastal management: A case study of Kenya's mangrove forests	2015	Journal Article	Journal of Environmental Management	1	academic		School of Life, Sport and Social Sciences, Edinburgh Napier University, Edinburgh, Scotland EH11 4BN, UK; International Development Department, University of Birmingham, Edgbaston, Birmingham B15 2TT, UK				Kenya Marine and Fisheries Research Institute, PO Box 81651, Mombasa, Kenya	Environmental Management Group, 15 Havelock Road, Colombo 5, Sri Lanka	English	Mixed Methods	2012	Kenya	Kwale county	55.66	Coastal/Estuary/mangrove		resource_industry; agriculture_pastoralism; other	Urban	fish ponds, prawn farms, salt pans and port developments, exploitation for timber, wood-fuel and herbal medicines	study area is degraded	NA	mangroves continually degrading	Kwale county mangroves	demographics; urbanisation; economics; governance; landconversion		poverty	species; habitat; ecosystemservice	NA	mangroves, fisheries, forest products	ccmitigation; ccadaptation; other	human welfare	Climate Compatible Development (1) adapation (2) mitigation (3) increase human welfare	coastal		mangroves	plants
97	NA	Anna Lukasiewicz	Anna Lukasiewicz, Jamie Pittock, Max Finlayson	anna.lukasiewicz@anu.edu.au	Institute for Land, Water and Society, Charles Sturt University, Albury, Australia; Fenner School of Environment and Society, Australian National University, Canberra, Australia	Australia	Are we adapting to climate change? A catchment-based adaptation assessment tool for freshwater ecosystems	2016	Journal Article	Climatic Change	1	academic		Institute for Land, Water and Society, Charles Sturt University, Albury, Australia; Fenner School of Environment and Society, Australian National University, Canberra, Australia						English	Qualitative	2012	Australia	3 catchments of Murray-Darling Basin - Goulburn-Broken, Lachlan and Murray	NA	Mixed: farms/natural vegetation		agriculture_pastoralism; other	Urban		Restoration features in scenarios	1	Climate change adaptation potential of natural resrouce management options	Murray Darling Basin	landconversion; climate; other	Water diversions	Drought, land clearing, management practices	biodiversity	NA		livelihoodresilience; ccadaptation; other	resilient landscapes and communities		river		unclear - discussed habitats and riparian areas	plants; habitat
98	NA	Kevin Thellmann	Kevin Thellmann, Sergey Blagodatsky, Inga HÃ¤user, Hongxi Liu, Jue Wang, Folkard Asch, Georg Cadisch, Marc Cotter	kevin.thellmann@uni-hohenheim.de	Institute of Agricultural Sciences in the Tropics and Subtropics (Hans-Ruthenberg-Institute), University of Hohenheim, 70593 Stuttgart, Germany	Germany	Assessing Ecosystem Services in Rubber Dominated Landscapes in South-East Asiaâ€”A Challenge for Biophysical Modeling and Transdisciplinary Valuation	2017	Journal Article	Forests	1	academic; 1; other	Unclear but from an nature organisation	Institute of Agricultural Sciences in the Tropics and Subtropics (HansRuthenbergInstitute), University of Hohenheim, 70593 Stuttgart, Germany; Extension and Communication Group, Humboldt University of Berlin, 10099 Berlin, Germany					Naturschutzjugend Baden-WÃ¼rttemberg, 7178 Stuttgart, Germany	English	Quantitative	2013 - 2016	China	Naban River Watershed National Nature Reserve	271	Mixed: farms/natural vegetation		services_sector; agriculture_pastoralism		Increasingly cash crops such as rubber, sugarcane and tea	Restoration features in scenarios	2	-	Naban River Watershed National Nature Reserve	landconversion		Forests and previous crop land converted to rubber plantations	biodiversity; ecosystemservice	NA		livelihoodresilience; economic_benefits		Rubber yield	agricultural; pa; forest			habitat
99	NA	M.V. Eitzel	M.V. Eitzel, Jon Solera, Emmanuel Mhike Hove, K.B. Wilson, Abraham Mawere Ndlovu, Daniel Ndlovu, Abraham Changarara, Alice Ndlovu, Kleber Neves, Adnomore Chirindira, Oluwasola Omoju, Aaron C. Fisher, AndrÃ© Veski	mveitzel@ucsc.com	University of California, Santa Cruz, US	United States of America	Assessing the Potential of Participatory Modeling for Decolonial Restoration of an Agro-Pastoral System in Rural Zimbabwe	2021	Journal Article	Citizen Science: Theory and practice	1	academic; ngo; government; private		University of California, Santa Cruz, US; Universidade Federal do Rio de Janeiro, BR; Tallinn University of Technology, EE	The Muonde Trust, ZW	Seven Points Consulting, US	National Institute for Legislative and Democratic Studies, NG	Lawrence Livermore National Laboratory, US		English	Mixed Methods	2016-2020	Zimbabwe	Mazvihwa Communal Area	NA	Mixed: farms/natural vegetation	woodland	agriculture_pastoralism			Restoration is the main goal	1	Ecocultural restoration - restoring the intertwined environmental and social degradation	Mazvihwa Communal Area	policy; landconversion		colonial and post-independence policies, communal grazing lands to crop fields	habitat	NA	woodland grazing areas	cultural; other		sacred forests	agricultural; wetland			habitat
100	1	Ali Jafari	Ali Jafari, Hamdollah Sadeghi Kaji, Hossein Azadi, Kindeya Gebrehiwot, Fateme Aghamir, Steven Van Passel	jafari.ali@sku.ac.ir	Faculty of Natural Resources and Earth Sciences, Shahrekord University, Shahrekord, Iran	Iran	Assessing the sustainability of community forest management: A case study from Iran	2018	Journal Article	Forest Policy and Economics	1	academic		Faculty of Natural Resources and Earth Sciences, Shahrekord University, Shahrekord, Iran; Department of Geoghraphy, Ghent University, Belgium; Department of Engineering Management, Faculty of Business and Economics, University of Antwerp, Belgium; Department of Land Resource Management and Environmental Protection, Mekelle University, Ethiopia; Environmental Sciences Research Institute, Shahid Be…						English	Semi-quantitative		Iran	Dopolan community forest	25.7	Forest		agriculture_pastoralism			Restoration features in scenarios	1	Forest protection and conservation	Dopolan community forest	demographics; landconversion; climate		challenges include high dependency of local communities on forest resources, lack of economic and social development in parallel with population growth, agricultural land conversion, exogenous effects like Arabian dust storm and current periodic drought, overexploitation and cutting trees for fuel wood, overgrazing, unsuitable land use	habitat	NA					forest			plants; habitat
101	1	Bedru Babulo Balana	Bedru Babulo Balana, Erik Mathijs, Bart Muys	b.balana@macaulay.ac.uk	Macaulay Land Use Research Institute, Socio-economic Research Group, Craigiebuckler, Aberdeen AB15 8QH, Scotland	Scotland	Assessing the sustainability of forest management: An application of multi-criteria decision analysis to community forests in northern Ethiopia	2010	Journal Article	Journal of Environmental Management	1	academic		Katholieke Universiteit Leuven, Department of Earth and Environmental Sciences, Celestijnenlaan 300, B3001 Leuven, Belgium				Macaulay Land Use Research Institute, Socioeconomic Research Group, Craigiebuckler, Aberdeen AB15 8QH, Scotland		English	Semi-quantitative		Ethiopia	Tigray region	80000	Forest		agriculture_pastoralism			Restoration is the main goal	NA	use exclosures to restore degraded land by promting natural regeneration	Tigray region	demographics; landconversion		increasing fuel wood demand, resource extraction and management choices, early human settlement, agricultural practices	habitat; ecosystemservice	NA	soil and water conservation	economic_benefits			forest			plants; habitat
103	NA	Alan A. Ager	Alan A. Ager, Michelle A. Day, Amy Waltz, Mark Nigrelli, Kevin C. Vogler, Mary Lata		Rocky Mountain Research Station, Forest Service U.S. DEPARTMENT OF AGRICULTURE	United States of America	Balancing Ecological and Economic Objectives in Restoration of Fire-Adapted Forests: Case Study From the Four Forest Restoration Initiative	2021	Report	Forest Service U.S. DEPARTMENT OF AGRICULTURE	NA	academic; government; private		Northern Arizona University, Flagstaff, Arizona		Pyrologix LLC, Missoula, Montana	U.S. Department of Agriculture, Forest Service, Rocky Mountain Research Station; Tonto National Forest, Patson, Arizona			English	Quantitative		United Sates of America	4FRI western portion - parts of the Kaibab and Coconino National Forest	155	Forest		resource_industry		Timber	Restoration is the main goal	1	Improve ecological resilience and support economic interests of forest-dependent communities	4FRI project area	fire; climate		Spatial homogenisation of fuels from past fires, historic management practices	habitat	NA		firereduction; economic_benefits			forest			plants
104	NA	Albert Scrieciu	Albert Scrieciu, Alessandro Pagano, Virginia Rosa Coletta, Umberto Fratino, Raffaele Giordano	alessandro.pagano@ba.irsa.cnr.it	National Institute of Marine Geology and Geoecology (GeoEcoMar), Bucharest, Romania	Romania	Ba1ian Belief Networks for Integrating Scientific and Stakeholdersâ€™ Knowledge to Support Nature-Based Solution Implementation	2021	Journal Article	Frontiers in Earth Science	1	academic		DICATECh, Politecnico di Bari, Bari, Italy				National Institute of Marine Geology and Geoecology (GeoEcoMar), Bucharest, Romania; Water Research Institute National Research Council (IRSACNR), Bari, Italy;		English	Mixed Methods		Romania	Dabuleniâ€“Poteluâ€“Corabia wetland area	NA	Riparian/Wetland		agriculture_pastoralism			Restoration is the main goal	1	Restoration of wetland processes to improve flood riskmitigation	Dabuleniâ€“Poteluâ€“Corabia wetland area	other	Drained and dammed	was fully drained and has a dam with pumping stations	ecosystemservice	NA	flood risk mitigation				wetland			habitat
106	NA	Leah L. Bremer	Leah L. Bremer, Kim Falinski, Casey Ching, Christopher A. Wada , Kimberly M. Burnett , Kanekoa Kukea-Shultz, Nicholas Reppun, Gregory Chun, Kirsten L.L. Oleson, Tamara Ticktin	lbremer@hawaii.edu	University of Hawaiâ€˜i Economic Research Organization, University of Hawaiâ€˜i at MÂ¯anoa, Honolulu, HI 96822, USA	United States of America	Biocultural Restoration of Traditional Agriculture: Cultural, Environmental, and Economic Outcomes of Loâ€˜i Kalo Restoration in Heâ€˜eia, Oâ€˜ahu	2018	Journal Article	Sustainability	1	academic; ngo		University of Hawaiâ€˜i Economic Research Organization, University of Hawaiâ€˜i at MÂ¯anoa, Honolulu, HI 96822, USA; Water Resource Research Center, University of Hawaiâ€˜i at MÂ¯anoa, Honolulu, HI 96822, USA; Department of Natural Resources and Environmental Management, University of Hawaiâ€˜i at MÂ¯anoa, Honolulu, HI 96822, USA; Social Science Research Institute, University of Hawaiâ€˜i at MÂ¯a…	The Nature Conservancy, Hawaiâ€˜i Marine Program, Honolulu, HI 96817, USA; KaÂ¯koâ€˜o â€˜OÂ¯ iwi, KaÂ¯neâ€˜ohe					English	Mixed Methods		United Sates of America	Heâ€˜eia, Hawaiâ€˜i	0.8	Riparian/Wetland		agriculture_pastoralism		Urban area mentioned close by	Restoration is the main goal	1	Biocultural restoration - restoring a degraded and invaded wetland to loâ€˜i kalo and native wetland plant communities for traditional agriculture	Heâ€˜eia, Hawaiâ€˜i	invasivespecies			ecosystemservice; invasivespecies	NA	sediment and nutrient retention	livelihoodresilience; ccmitigation; cultural; foodsecurity; other		perpetuate the cultural and spiritual practices of Native Hawaiians; build capacity of farmers and local families with the opportunity to learn how to farm, care for and reconnect with the land; traditional and diversified food production	agricultural; wetland			plants
110	NA	Silvestre GarcÄ±Â´a de JaloÂ´n	Silvestre GarcÄ±Â´a de JaloÂ´n, Ana Iglesias, Ruth Cunningham, Juan I. PeÂ´rez DÄ±Â´az	ana.iglesias@upm.es	Department of Agricultural Economics and Social Sciences, Technical University of Madrid, Madrid, Spain	Spain	Building resilience to water scarcity in southern Spain: a case study of rice farming in DonËœana protected wetlands	2013	Journal Article	Regional Environmental Change	1	academic		Department of Agricultural Economics and Social Sciences, Technical University of Madrid, Madrid, Spain; Department of Civil Engineering, Hydraulics and Energy, Technical University of Madrid, Madrid, Spain						English	Semi-quantitative	2012	Spain	Donana rice fields	360	Mixed: farms/natural vegetation		agriculture_pastoralism			Restoration features in scenarios	2	Future water availability - building resilience to water scarcity	Donana rice fields	landconversion; climate		Water supply issues	ecosystemservice	NA		ccadaptation			agricultural; wetland			habitat
111	NA	Michael Mitchel	Michael Mitchell, Michael Lockwood, Susan A. Moore, Sarah Clement	Michael.Mitchell@utas.edu.au	Geography and Spatial Sciences, School of Land and Food, University of Tasmania, Private Bag 78, Hobart, TAS 7001, Australia	Australia	Building systems-based scenario narratives for novel biodiversity futures in an agricultural landscape	2016	Journal Article	Landscape and Urban Planning	1	academic		Geography and Spatial Sciences, School of Land and Food, University of Tasmania, Private Bag 78, Hobart, TAS 7001, Australia; School of Veterinary and Life Sciences, Murdoch University, South Street, Murdoch, WA 6150, Australia						English	Qualitative	2013	Australia	Tasmanian Northern Midlands Bioregion	4154.45	Mixed: farms/natural vegetation		agriculture_pastoralism			study area is degraded	2	restoration of endangered lowland native grassland ecological communties	Tasmanian Northern Midlands Bioregion	economics; invasivespecies; landconversion		european setttlement, rabbit invasion, use of chemical fertilisers, irrigation development, shift to improved pastures post-war	biodiversity	NA					agricultural			plants
112	NA	Carly Cowell	Carly Cowell, Sam Ferreira		Cape Research Centre, Scientific Services, SANParks, Upper Tokai Road, Cape Town, 7945 South Africa	South Africa	Challenges Managing Herbivores in the Contractual Postberg Section of West Coast National Park	2014	Journal Article	African Journal of Wildlife Research	1	academic; government					Cape Research Centre, Scientific Services, SANParks, Upper Tokai Road, Cape Town, 7945 South Africa; Savanna Node, Scientific Services, SANParks, Skukuza			English	Quantitative		South Africa	Postberg Private Nature Reserve	NA	Other	Shrubland	services_sector		Protected area, tourism for game viewing	Restoration is the main goal	1	Restoration of faunal and floral components of the area	Postberg Private Nature Reserve	economics; tourism		Stocking of herbivore species outside their native range for tourism/game viewing purposes	habitat	NA					privateconservationarea			plants; vertebrates		reduction in stocking of herbivores to assist with restoration
114	NA	Derek Vollmer	Derek Vollmer, Diogo Costa, Ervine Shengwei Lin, Yazid Ninsalam, Kashif Shaad, Michaela F. Prescott, Senthil Gurusamy, Federica Remondi, Rita Padawangi, Paolo Burlando, Christophe Girot, Adrienne Gr^et-Regamey, and Joerg Rekittke	vollmer@arch.ethz.ch	Swiss Federal Institute of Technology Zurich (ETH Zurich)	Switzerland	CHANGING THE COURSE OF RIVERS IN AN ASIAN CITY: LINKING LANDSCAPES TO HUMAN BENEFITS THROUGH ITERATIVE MODELING AND DESIGN	2015	Journal Article	Journal of the American Water Resources Association	1	academic		Department of Civil, Environmental, and Geomatic Engineering, Department of Architecture, Swiss Federal Institute of Technology Zurich (ETH Zurich), Zurich Hoengerberg, Switzerland 8093; Department of Civil and Environmental Engineering, Department of Architecture, National University of Singapore, Singapore 117576; Asia Research Institute, National University of Singapore, Bukit Timah Campus, Si…						English	Mixed Methods	2008	Indonesia	Ciliwung River Catchment, metropolitan Jakarta	384	Riparian/Wetland		agriculture_pastoralism; other	Urban		Restoration is the main goal	1	Restore the functions of Jakartas rivers and reservoirs	Ciliwung River Catchment, metropolitan Jakarta	urbanisation		industrial and agricultural waste, domestic waste, untreated urban runoff	ecosystemservice	NA	Restore the functions of Jakartas rivers and reservoirs, Flood risk reduction				river		River	habitat
117	NA	Tamara S. Wilson	Tamara S. Wilson, Elliott Matchett, Kristin B. Byrd, Erin Conlisk, Matthew E. Reiter, Cynthia Wallace, Lorraine E. Flint, Alan L. Flint, Brian Joyce, Monica M. Moritsch	tswilson@usgs.gov	U.S. Geological Survey, Western Geographic Science Center, P.O. Box 158, Moffett Field, CA 94035, USA	United States of America	Climate and land change impacts on future managed wetland habitat: a case study from Californiaâ€™s Central Valley	2022	Journal Article	Lanscape Ecology	1	academic		NA	Point Blue Conservation Science, Petaluma, CA, USA		U.S. Geological Survey, Western Geographic Science Center, P.O. Box 158, Moffett Field, CA 9435, USA; U.S. Geological Survey, Western Ecological Research Center, Dixon, CA, USA; U.S. Geological Survey, Western Geographic Science Center, Tucson, AZ, USA; U.S. Geological Survey, California Water Science Center, Sacramento, CA, USA	Stockholm Environment Institute, Davis, CA, USA		English	Mixed Methods	2015	United Sates of America	California Central Valley	34027	Riparian/Wetland		agriculture_pastoralism; other	shooting	rice farms, wildlife refuges and duck clubs	Restoration features in scenarios	1	Waterbird conservation	California Central Valley	landconversion			habitat	NA		ccadaptation			wetland			habitat
120	NA	ClÃ©mence Vannier	ClÃ©mence Vannier, Adeline Bierrya, Pierre-Yves Longarettic,d, Baptiste Nettiere, Thomas Cordonniere, Christophe Chauvine, Nathalie Bertrande, Fabien QuÃ©tierf, RÃ©my Lasseura, Sandra Lavorel	vannier.clemence@gmail.com	Laboratoire d'Ecologie Alpine, UMR 5553 CNRS, UniversitÃ© Grenoble Alpes, UniversitÃ© Savoie-Mont-Blanc, 38000 Grenoble, France	France	Co-constructing future land-use scenarios for the Grenoble region, France	2019	Journal Article	Landscape and Urban Planning	1	academic; private		Laboratoire d'Ecologie Alpine, UMR 5553 CNRS, UniversitÃ© Grenoble Alpes, UniversitÃ© SavoieMontBlanc, 38000 Grenoble, France; UMR 6554 LETG CNRS, UniversitÃ© Rennes 2, place du recteur Henri le Moal, 35043 Rennes, France; UniversitÃ© Grenoble Alpes, CNRS, Inria, Grenoble INP, LJK, 38000 Grenoble, France; UniversitÃ© Grenoble Alpes, CNRSINSU, IPAG, CS 40700, 38052 Grenoble, France; Univ. Grenoble…		Biotope, 22 Bld Foch, 3414 MÃ¨ze, France				English	Mixed Methods	2014-2015	France	Grenoble	4450	Urban	Forest and agriculture	services_sector; other	Urban	tourism	Restoration features in scenarios	NA		Grenoble	urbanisation			habitat	NA					agricultural; forest			plants
121	NA	Karen M. Thorne	Karen M. Thorne, Brady J. Mattsson, John Takekawa, Jonathan Cummings, Debby Crouse, Giselle Block, Valary Bloom, Matt Gerhart, Steve Goldbeck, Beth Huning, Christina Sloop, Mendel Stewart, Karen Taylor, Laura Valoppi		USGS Western Ecological Research Center	United States of America	Collaborative decision-analytic framework to maximize resilience of tidal marshes to climate change	2015	Journal Article	Ecology and Society	1	academic; government; private		Department of Integrative Biology and Biodiversity Research, University of Natural Resources and Life Sciences, Vienna, Austria; University of Vermont		Blue Earth Consultants	USGS Western Ecological Research Center; USGS Western Ecological Research Center, San Francisco Bay Estuary Field Station; USFWS, Endangered Species Recovery Program; USFWS, Inventory & Monitoring; USFWS, Sacramento Field Office; State Coastal Conservancy; Bay Conservation and Development Commission, San Francisco Bay Joint Venture; USFWS, Carlsbad Fish and Wildlife Office; California Department …			English	Mixed Methods	2010	United Sates of America	San Francisco Bay	NA	Coastal/Estuary/mangrove	Much focus on tidal marsh	other	Urban		Restoration is the main goal	1	Restore tidal marshes - to perpetuate marsh ecosystem function and services, and human benefits by maximizing resilience to climate change	San Francisco Bay	urbanisation; invasivespecies; landconversion; climate		Predation from human-associated species	biodiversity; ecosystemservice	NA	population integrity, marsh productivity, ecosystem functions	ccmitigation; cultural; economic_benefits; recreational; aesthetics		human benefits - recreation, angling, swimming, homes, property value, commercial fisheries, support economy	wetland; coastal		tidal marsh	interactions; habitat		interactions - 'marsh food web'
122	1	Stefanie Christmann	Stefanie Christmann, Aden Aw-Hassan, Toshpulot Rajabov & Abdullo Rabbimov	s.christmann@cgiar.org	Environmental Governance, International Center for Agricultural Research in the dry Areas, Tashkent, Uzbekistan	Uzbekistan	Collective Action for Common Rangelands Improvement: A Climate Change Adaptation Strategy in Uzbekistan	2015	Journal Article	Society & Natural Resources	1	academic		Environmental Research Laboratory, Samarkand State University, Samarkand, Uzbekistan				Environmental Governance, International Center for Agricultural Research in the Dry Areas, Tashkent, Uzbekistan; Social, Economics and Policy Research Program, International Center for Agricultural Research in the Dry Areasâ€“Headquarters, Amman, Jordan; Uzbek Research Institute of Karakul Sheep Breeding and Desert Ecology, Samarkand, Uzbekistan		English	Qualitative		Uzbekistan	Malikchul shirkat farm (55,000 ha), two entrepreneurs, two villages, and Khokimiat Qiziltepa.	550	Pasture/Rangelands		resource_industry; agriculture_pastoralism		mining and chemical industry	Restoration is the main goal	2	Rangeland restoration potential in anticipation of climate change scenarios		demographics		Collectivisation and settlement of nomads	biodiversity; ecosystemservice	NA		livelihoodresilience; ccadaptation			grassland			plants; habitat
125	NA	Alexis Saenz Montoya	Alexis Saenz Montoya		Temple University, Philadelphia, Pennsylvania	United States of America	DESIRABLE SCENARIOS, SENSE OF PLACE, AND RESTORATION SCENARIOS OF URBAN-RURAL RIPARIAN FOREST IN MEDELLIN-COLOMBIA.	2020	PhD thesis Chapter 3, Article2		NA	academic		Temple University, Philadelphia, Pennsylvania						English	Mixed Methods		Colombia	La honda stream, Medillin	NA	Riparian/Wetland	Stream and riparian zone	other	Urban		Restoration is the main goal	1	Restoration of riparian zones	La Honda stream riparian zone	urbanisation		sewage discharge, channelisation	habitat; ecosystemservice	NA	Riparian area, reduction in flood and land slide risk				forest; river		Stream and riparian zone	habitat
127	NA	Ana Barbosa	Ana Barbosa, Beatriz MartÃ­n, Virgilio Hermoso, Juan ArÃ©valo-Torres, Julian BarbiÃ¨re, Javier MartÃ­nez-LÃ³pez, Sami Domisch, Simone D. Langhans, Stefano Balbi, Ferdinando Villa, Gonzalo DelacÃ¡mara, Heliana Teixeira, Antonio J.A. Nogueira, Ana I. LillebÃ¸, Yolanda Gil-JimÃ©nez, Hugh McDonald, Alejandro Iglesias-Campos	a.barbosa@unesco.org	Intergovernmental Oceanographic Commission of UNESCO, Marine Policy and Regional Coordination Section, 7 Place de Fontenoy, F-75352 Paris 07 SP, France; Centre TecnolÃ²gic Forestal de Catalunya, Solsona, Spain	France	Cost-effective restoration and conservation planning in Green and Blue Infrastructure designs. A case study on the Intercontinental Biosphere Reserve of the Mediterranean: Andalusia (Spain) â€“ Morocco	2019	Journal Article	Science of the Total Environment	1	academic; government; 1; other	UNESCO	BC3Basque Centre for Climate Change, Sede Building 1, 1st floor, Scientific Campus of the University of the Basque Country, 48940 Leioa, Spain; University of Otago, Department of Zoology, 340 Great King Street, Dunedin 9016, New Zealand; IKERBASQUE, Basque Foundation for Science, University of the Basque Country, Leioa 48940, Spain; Departament of Biology & CESAM, University of Aveiro, Campus Uni…			Junta de AndalucÃ­a, Agencia de Medio Ambiente y Agua de AndalucÃ­a, Puerto de MÃ¡laga, Cara Sur Lonja del Puerto s/n, 291 MÃ¡laga, Spain	LeibnizInstitute of Freshwater Ecology and Inland Fisheries, Department of Ecosystem Research, JustusvonLiebigStr. 7, D12489 Berlin, Germany; Ecologic Institute, Pfalzburger Strasse 43/44, Berlin, Germany	Intergovernmental Oceanographic Commission of UNESCO, Marine Policy and Regional Coordination Section, 7 Place de Fontenoy, F-75352 Paris 7 SP, France; Centre TecnolÃ²gic Forestal de Catalunya, Solsona, Spain	English	Quantitative		Spain; Morocco	intercontinental Biosphere Reserve of the Mediterranean in spain and morocco and an area of influence	10000	Coastal/Estuary/mangrove	Freshwater, coastal, marine	agriculture_pastoralism		unclear - vey large area so multiple	Restoration is the main goal	2	unclear	Intercontinental biosphere Reserve of the Mediterranean + area of influence	demographics; economics			habitat; biodiversity; ecosystemservice	NA					agricultural; wetland; marine			habitat
133	NA	Gerald Schernewski	Gerald Schernewski, Rene Friedland, Anna-Lucia Buer, Sven Dahlke, Birte Drews, Svenja HÃ¶ft, Tobias Klumpe, Mareike Schadach, Johanna Schumacher, Anastasija Zaiko	gerald.schernewski@io-warnemuende.de	Coastal Research and Management Group, Leibniz-Institute for Baltic Sea Research, Seestrasse 15, D-18119 Rostock, Germany; Marine Research Institute, Klaipeda University, Herkus Mantas str. 84, LT-92294 Klaipeda, Lithuania	Germany	Ecological-social-economic assessment of zebra-mussel cultivation scenarios for the Oder (Szczecin) Lagoon	2018	Journal Article	Journal of Coastal Conservation	1	academic; private		Marine Research Institute, Klaipeda University, Herkus Mantas str. 84, LT92294 Klaipeda, Lithuania; Biological Station Hiddensee, Greifswald University, Biologenweg 15, D18565 Kloster, Germany; Distance Learning Center Environmental Protection, University of Rostock, Ulmenstrasse 69, 18057 Rostock, Germany		Zoological Garden OsnabrÃ¼ck, KlausStrickWeg 12, D4982 OsnabrÃ¼ck, Germany		Coastal Research and Management Group, LeibnizInstitute for Baltic Sea Research, Seestrasse 15, D18119 Rostock, Germany; Coastal and Freshwater Group, Cawthron Institute, Private Bag 2, Nelson 742, New Zealand		English	Mixed Methods	2015-2017	Germany and Poland	Oder (Szczecin) Lagoon at the German/Polish border	150	Coastal/Estuary/mangrove	Lagoon	resource_industry; services_sector; other	shipping	Fishing	Restoration is the main goal	1	Mussel restoration to help restore water quality	Oder Lagoon	other	Nutrient pollution from the Oder/Odra river discharge into the lagoon, eutrophication		species; ecosystemservice	NA	water clarity				coastal		lagoon	invertebrates
136	NA	Gerald Schernewski	Gerald Schernewski, Philipp Paysen, Esther Robbe, Miguel InÃ¡cio, Johanna Schumache	gerald.schernewski@io-warnemuende.de	Coastal Research and Management Group, Leibniz-Institute for Baltic Sea Research, Rostock, Germany	Germany	Ecosystem Service Assessments in Water Policy Implementation: An Analysis in Urban and Rural Estuaries	2019	Journal Article	Frontiers in Marine Science	1	academic		Marine Research Institute, Klaipeda University, Klaipeda, Lithuania				Coastal Research and Management Group, LeibnizInstitute for Baltic Sea Research, Rostock, Germany		English	Quantitative		Germany	Warnow Esturary	12.6	Coastal/Estuary/mangrove		resource_industry; services_sector; agriculture_pastoralism		urban, industry. Transport hub	Restoration is the main goal	1	restoration of the estuary and water quality in particular	Warnow estuary	urbanisation; other	Eutrophication from high nutrient loads from city and Warnow river		ecosystemservice	NA	water quality				coastal		Estuary	habitat
138	NA	Alice Tibazalika	Alice Tibazalika, Concepta Mukasa, Pius Wamala, Grace Okiror, Esther Mwangi, Moses Buloa and Dennis Ojwang		CIFOR		Enhancing Forest Landscape Restoration in Mount Elgon, Kenya: INSIGHTS FROM PARTICIPATORY PROSPECTIVE ANALYSIS (PPA)	2020	Report	CGIAR - Research Programs and Platforms	NA	academic						CIFOR Centre for International Forestry Research		English	Qualitative	2019	Kenya	Mount Elgon	1078.21	Forest		services_sector		tourism	Restoration is the main goal	1	Address issues of forest and landscape degradation and ensure the area maintains its important functions as a water tower	Mount Elgon	governance; landconversion		Encroachment for cultivation, charcoal burning and settlement, land tenure disputes	ecosystemservice	NA					pa; forest			habitat
139	NA	DAVID W. HULSE	DAVID W. HULSE, ALLAN BRANSCOMB, AND SUSAN G. PAYNE	dhulse@darkwing.uoregon.edu	Department of Landscape Architecture, University of Oregon, Eugene, Oregon 97403 USA; Institute for a Sustainable Environment, University of Oregon, Eugene, Oregon 97403 USA	United States of America	ENVISIONING ALTERNATIVES: USING CITIZEN GUIDANCE TO MAP FUTURE LAND AND WATER USE	2004	Journal Article	Ecological applications	1	academic		Department of Landscape Architecture, University of Oregon, Eugene, Oregon 97403 USA; Institute for a Sustainable Environment, University of Oregon, Eugene, Oregon 97403 USA						English	Mixed Methods	1990	United Sates of America	Willamette River Basin, Oregon	30000	Mixed: farms/natural vegetation	Agriculture, grassland, forest, urban environment	agriculture_pastoralism; other	Urban		Restoration features in scenarios	1	unclear	Willamette River Basin			unclear as paper does not describe study site in detail	habitat	NA	unclear exactly but restoration scenario focuses on above				wetland; forest; river		oak savanna, prairie, riparian	habitat
143	1	PATRICIA A. BERGER	PATRICIA A. BERGER AND JOHN P. BOLTE		Department of Bioengineering, Oregon State University, Corvallis, Oregon 97331 USA	United States of America	EVALUATING THE IMPACT OF POLICY OPTIONS ON AGRICULTURAL LANDSCAPES: AN ALTERNATIVE-FUTURES APPROACH	2004	Journal Article	Ecological Applications	1	academic		Department of Bioengineering, Oregon State University, Corvallis, Oregon 97331 USA						English	Quantitative		United Sates of America	Willamette River Basin	29800	Mixed: farms/natural vegetation		agriculture_pastoralism; other	Urban		Restoration features in scenarios	1	alternative states of agricultural land	Willamette River Basin	urbanisation; landconversion		mentions negative impacts of farming	habitat	NA					agricultural			habitat
146	NA	Alan Heinze	Alan Heinze, Frans Bongers, NeptalÃ­ RamÃ­rez Marcial, Luis E. GarcÃ­a Barrios, Thomas W. Kuyper	frans.bongers@wur.nl	CIATEJ. Av. Normalistas 800, Colinas de La Normal, Guadalajara, Jalisco, C.P. 44270, Mexico	Mexico & Netherlands	Farm diversity and fine scales matter in the assessment of ecosystem services and land use scenarios	2022	Journal Article	Agricultural systems	1	academic		Forest Ecology and Forest Management Group, Wageningen University and Research, P.O. Box 47, 6700 AA Wageningen, the Netherlands; Departamento de ConservaciÂ´on de la Biodiversidad, El Colegio de la Frontera Sur, Carretera Panamericana y PerifÂ´erico Sur s/n, Barrio MarÃ­a Auxiliadora, San CristÂ´obal de Las Casas, Chiapas C.P. 29290, Mexico; Soil Biology Group, Wageningen University and Research…			DirecciÂ´on Regional Sureste, Consejo Nacional de Ciencia y TecnologÃ­a, Carretera Panamericana y PerifÂ´erico Sur s/n, Barrio MarÃ­a Auxiliadora, San CristÂ´obal de Las Casas, Chiapas C.P. 2929, Mexico	CIATEJ. Av. Normalistas 8, Colinas de La Normal, Guadalajara, Jalisco, C.P. 4427, MÂ´exico		English	Mixed Methods	2017-2018	Mexico	California ejido, Sierra Madrew of Chiapas	4.77	Mixed: farms/natural vegetation	forest	agriculture_pastoralism			Restoration features in scenarios	2	In scenario - restoration of riparian and upland forests	California ejido, Sierra Madrew of Chiapas	landconversion		Livestock grazing	habitat	NA		foodsecurity			agricultural; forest			plants
154	NA	M. B. Dodd	M. B. Dodd , B. S. Thorrold , J. M. Quinn , T. G. Parminter & M. E. Wedderburn	mike.dodd@agresearch.co.nz	AgResearch Ltd, Ruakura Research Centre, Private Bag 3123, Hamilton 3240, New Zealand	New Zealand	Improving the economic and environmental performance of a New Zealand hill country farm catchment: 2. Forecasting and planning landâ€use change	2008	Journal Article	New Zealand Journal of Agricultural Research	1	private				AgResearch Ltd, Ruakura Research Centre, Private Bag 3123, Hamilton 324, New Zealand; DairyNZ Private Bag 3221 Hamilton 324, New Zealand		National Institute of Water and Atmospheric Research Ltd PO Box 11115 Hamilton 3251, New Zealand		English	Quantitative		New Zealand	Mangaotama catchment farm, Whatawhata Research Centre, Waikato region, New Zealand	NA	Mixed: farms/natural vegetation	a case study farm	agriculture_pastoralism			Restoration features in scenarios	2	-	Mangatoma catchment farm			unlcear but mentions Livestock - nutirent runoff decreasing water quality, mentions erosion issues	habitat; ecosystemservice	NA	water quality, erosion	economic_benefits		economic returns as a farm business	agricultural			plants
156	NA	Jonathan Mitchley	Jonathan Mitchley, Martin F. Price, Joseph Tzanopoulos	j.mitchley@imperial.ac.uk	Imperial College London, Wye campus, High Street, Wye Ashford, Kent TN25 5AH, UK	United Kingdom	Integrated Futures for Europeâ€™s Mountain Regions: Reconciling Biodiversity Conservation and Human Livelihoods	2006	Journal Article	Journal of Mountain Science	1	academic		Imperial College London, Wye campus, High Street, Wye Ashford, Kent TN25 5AH, UK; The Centre for Mountain Studies, Perth College, UHI Millennium Institute, Crieff Road, Perth PH1 2NX, UK; CAER, The University of Reading, Earley Gate, PO Box 237, Reading, RG6 6AR, UK						English	Mixed Methods	2002-2005	France, Norway, Switzlerand, United Kingdom, Slovakia, Greece	France (Causse MÃ©jan plateau, southern edge of the French Massif Central), Norway (Sjodalen valley, East Jotunheimen), Switzerland (Mid Grisons, south-eastern part of Switzerland), Scotland (north-eastern part of Cairngorms National Park), Slovakia (BukovskÃ© vrchy mountains, north-east Slovak Republic, close to borders with Poland and Ukraine), and Greece (Pindos mountains, northwest art of mai…	NA	Mixed: farms/natural vegetation	Mountain areas but focus is on agriculture as a direct and indirect driver of change			Unclear	Restoration features in scenarios	NA	Managed change for biodiversity	France (Causse MÃ©jan plateau, southern edge of the French Massif Central), Norway (Sjodalen valley, East Jotunheimen), Switzerland (Mid Grisons, south-eastern part of Switzerland), Scotland (north-eastern part of Cairngorms National Park), Slovakia (BukovskÃ© vrchy mountains, north-east Slovak Republic, close to borders with Poland and Ukraine), and Greece (Pindos mountains, northwest art of mai…	landconversion		Agriculture - focus of the paper	habitat; biodiversity	NA					agricultural; grassland; forest			plants; vertebrates
160	1	Yohan Sahraoui	Yohan Sahraoui, Charles De Godoy Leski, Marie-Lise Benot, FrÂ´edÂ´eric Revers,Denis Salles, Inge van Halder, Marie Barneix, Laure Carassou	yohan.sahraoui@univ-paris1.fr	UMR 8586 PRODIG, UniversitÂ´e Paris 1 PanthÂ´eon-Sorbonne, Campus Condorcet, 5 cours des HumanitÂ´es, 12 rue des Fillettes, 93322 Aubervilliers, France.	France	Integrating ecological networks modelling in a participatory approach for assessing impacts of planning scenarios on landscape connectivity	2021	Journal Article	Landscape and Urban Planning	1	academic		UMR 8586 PRODIG, UniversitÂ´e Paris 1 PanthÂ´eonSorbonne, Campus Condorcet, 5 cours des HumanitÂ´es, 12 rue des Fillettes, 93322 Aubervilliers, France; LabEx COTE, UniversitÂ´e de Bordeaux, AllÂ´ee Geoffroy SaintHilaire, 33615 Pessac, France; UMR 6049 ThÂ´eMA, UniversitÂ´e Bourgogne FrancheComtÂ´e, 32 rue MÂ´egevand, 25000 BesanÃ§on, France; UMR BIOGECO, UniversitÂ´e de Bordeaux, INRAE, 33615 Pes…				UR ETBX, INRAE, Centre NouvelleAquitaine, 5 Avenue de Verdun, 33612 GazinetCestas, France; UR EABX, INRAE, Centre NouvelleAquitaine, 5 Avenue de Verdun, 33612 GazinetCestas, France		English	Mixed Methods	2016	France	Metropolitan area of Bordeaux	578.3	Urban	mixed but a metropolitan area			Mixed -urban area	study area is degraded	2	Landscape connectivity	Metropolitan area of Bordeaux	urbanisation; landconversion		Landscape fragmentation, transport networks	species; habitat; biodiversity	NA	Landscape connectivity for species				other	Mixed		plants; invertebrates; vertebrates; habitat
161	NA	Kerry L. Metlen	Kerry L. Metlen, Terry Fairbanks, Max Bennett, Jena Volpe, Bill Kuhn, Matthew P. Thompson, Jim Thrailkill, Michael Schindel, Don Helmbrecht, Joe Scott, and Darren Borgias	kmetlen@tnc.org	The Nature Conservancy, 647 Washington Street, Ashland, OR 97520, USA	United States of America	Integrating forest restoration, adaptation, and proactive fire management: Rogue River Basin case study	2021	Journal Article	Canadian Journal of Forest Research	1	academic; ngo; government; private		Forestry & Natural Resources Program, Southern Oregon Research & Extension Center, Oregon State University, 569 Hanley Road, Central Point, OR 97502, USA.	The Nature Conservancy, 647 Washington Street, Ashland, OR 9752, USA; The Nature Conservancy, 821 SE 14th Avenue, Portland, OR 97214, USA.	Pyrologix LLC, Missoula, MT 5981, USA.	Bureau of Land Managementâ€”Medford District, 34 Biddle Road, Medford, OR 9754, USA; Rogue RiverSiskiyou National Forest, Region 6 Ecology Program, USDA Forest Service, 34 Biddle Road, Medford, OR 9754, USA; Human Dimensions Program, Rocky Mountain Research Station, USDA Forest Service, 24 W Prospect, Fort Collins, CO 8526, USA; Oregon Fish andWildlife Officeâ€”Roseburg Field Office, US Fish and …		Southern Oregon Forest Restoration Collaborative, Jacksonville, OR 9753, USA	English	Quantitative		United Sates of America	Rogue Basin, Oregon	NA	Forest		resource_industry			Restoration is the main goal	1	Development of a dry forest management strategy for reduction of wildfire risk, ecological restoration and landscape resilience	Rogue Basin, Oregon	governance; climate		Forest management increasing wildfire risk	habitat	NA		firereduction			forest			plants; vertebrates; habitat
164	NA	Igone Palacios-Agundez	Igone Palacios-Agundez, Beatriz FernaÂ´ndez de Manuel, Gloria RodrÄ±Â´guez-Loinaz, Lorena PenËœa, Ibone Ametzaga-Arregi, Josu G. Alday, Izaskun Casado-Arzuaga, Iosu Madariaga, Xabier Arana, Miren Onaindia	igone.palacios@ehu.es	Plant Biology and Ecology Department, Faculty of Science and Technology, University of the Basque Country UPV/EHU, Leioa Campus, Barrio Sarriena s/n, 48940 Leioa, Biscay, Spain	Spain	Integrating stakeholdersâ€™ demands and scientific knowledge on ecosystem services in landscape planning	2014	Journal Article	Landscape Ecology	1	academic; government		Plant Biology and Ecology Department, Faculty of Science and Technology, University of the Basque Country UPV/EHU, Leioa Campus, Barrio Sarriena s/n, 48940 Leioa, Biscay, Spain; School of Environmental Sciences, University of Liverpool, Liverpool L69 3GP, UK			Environmental Department, County Council of Biscay,Recalde Avenue 3, 489 Bilbao, Biscay, Spain		-	English	Mixed Methods	2010	Spain	Biscay	2213	Forest		resource_industry		Pinus radiata and eucalyptus plantations	Restoration features in scenarios	1		Biscay, Spain	landconversion		Natural forest to plantation forestry	habitat; biodiversity	NA					forest			plants; vertebrates; habitat
165	NA	Rebecca W. Kariuki	Rebecca W. Kariuki, Linus K. Munishi, Colin J. Courtney-Mustaphi, Claudia Capitani, Anna Shoemaker, Paul J. Lane, Rob Marchant	rebecca.kariuki@nm-aist.ac.tz	School of Life Sciences and Bio-Engineering, Nelson Mandelaâ€”African Institution of Science and Technology, Tengeru, Arusha, Tanzania	Tanzania	Integrating stakeholdersâ€™ perspectives and spatial modelling to develop scenarios of future land use and land cover change in northern Tanzania	2021	Journal Article	Plos one	1	academic		School of Life Sciences and BioEngineering, Nelson Mandelaâ€”African Institution of Science and Technology, Tengeru, Arusha, Tanzania; Department of Environment and Geography, York Institute for Tropical Ecosystems, University of York, Heslington, York, North Yorkshire, United Kingdom; Department of Archaeology and Ancient History, Uppsala University, Uppsala, Sweden, 4 Department of Archaeology;…						English	Mixed Methods	2018	Tanzania	Wider Serengeti Ecosystem -all the districts in Arusha Region, Mbulu District in Manyara Region and Rombo and Siha Districts in Kilimanjaro Region	42844	Mixed: farms/natural vegetation	Mainly herbaceous vegetation, some forest and agriculture - mixed but 90% land has some form of protection - savanna, forests	resource_industry; services_sector; agriculture_pastoralism		50% agricultural employment	Restoration features in scenarios	2	Future sustainable land use land cover change	Wider Serengeti Ecosystem -all the districts in Arusha Region, Mbulu District in Manyara Region and Rombo and Siha Districts in Kilimanjaro Region	demographics; urbanisation; tourism; policy; landconversion		Livestock, volcanic eruptions, cultural change	habitat	NA	tree cover generally				agricultural; pa; grassland; forest			habitat
167	NA	Ewane Basil Ewane	Ewane Basil Ewane	ewane.basil@ubuea.cm	Department of Geography, Faculty of Social and Management Sciences, University of Buea, P.O. BOX 63, Buea, Cameroon	Cameroon	Land use land cover change and the resilience of socialâ€‘ecological systems in a subâ€‘region in South west Cameroon	2021	Journal Article	Environmental Monitoring and Assessment	1	academic		Department of Geography, Faculty of Social and Management Sciences, University of Buea, P.O. BOX 63, Buea, Cameroon; Department of Forest Resources, College of Natural Resources, Yeungnam University, 280 Daehakâ€‘ro, Gyeongsangbukâ€‘do 712â€‘749, Gyeongsanâ€‘si, South Korea						English	Mixed Methods	2018	Cameroon	Fako division	2031.93	Forest	-	agriculture_pastoralism			Restoration features in scenarios	NA	Drivers of land use land cover change	Fako division	urbanisation; governance; poaching; landconversion		mining, livestock grazing, illegal exploitation of wood and non-wood products	habitat	NA					forest			plants; habitat
169	NA	Roebeling, P.C.	Roebeling, P.C., I. Bohnet, M. Smith, D. Westcott, F. Kroon, M. Hartcher, M. Hodgen, J.Vleeshouwer	Peter.Roebeling@csiro.au	CSIRO Sustainable Ecosystems	Australia	Landscapes Toolkit for triple-bottom-line assessment of land use scenarios in Great Barrier Reef catchments	2005	Conference paper	MODSIM 2005 International Congress on Modelling and Simulation	2	academic; government					CSIRO Sustainable Ecosystems; CSIRO Land and Water			English	Mixed Methods		Australia	Douglas Shire in North Queensland, Australia	NA	Mixed: farms/natural vegetation		agriculture_pastoralism			Restoration features in scenarios	1	biodiversity futures and water quality scenarios	Douglas Shire	urbanisation; landconversion; other	Sediment and nutrient runoff from agriculture		habitat; biodiversity; ecosystemservice	NA					agricultural; river		riparian, slopes	plants
170	NA	Kate Sherrena	Kate Sherrena, Joern Fischera, Helena Clayton, Adam Hauldren, Stephen Dovers	kate.sherren@dal.ca	Fenner School of Environment and Society, Australian National University, Canberra ACT 0200, Australia	Australia	Lessons from visualising the landscape and habitat implications of tree declineâ€”and its remediation through tree plantingâ€”in Australiaâ€™s grazing landscapes	2011	Journal Article	Landscape and Urban Planning	1	academic; private		Fenner School of Environment and Society, Australian National University, Canberra ACT 0200, Australia		Gecko Visualisation Services Pty Ltd, 4 Moogerah Ct, Albany Creek, QLD 435 Australia				English	Mixed Methods	2008-2010	Australia	part of the upper Lachlan catchement, New South Wales	1000000	Mixed: farms/natural vegetation		agriculture_pastoralism			Restoration is the main goal	2	Restoration of low density tree cover in the landscape	part of the upper Lachlan catchement, New South Wales	landconversion		since european colonisation, grazing pressure, fertiliser use	species	NA	low density tree cover restoration	aesthetics			agricultural			plants		particularly threatened scattered trees
172	NA	Steve W. Lyon	Steve W. Lyon, Luciana Cunha, Michelle DiBlasio, Ellen Creveling	steven.lyon@tnc.org	New Jersey Chapter, The Nature Conservancy, Delmont, New Jersey, USA	United States of America	Leveraging a Participatory Process for Restoration Return on Investment: The Nature Conservancyâ€™s Floodplain Investment Tool	2018	Journal Article	JOURNAL OF THE AMERICAN WATER RESOURCES ASSOCIATION	1	ngo			New Jersey Chapter, The Nature Conservancy, Delmont, New Jersey, USA					English	Quantitative		United Sates of America	Paulins Kill watershed, New Jersey	458	Forest	75% forest and wetland cover			unclear but mentioned recreation is important	Restoration is the main goal	2	Restore water quality and water purification services	Paulins Kill watershed, New Jersey			Unclear	ecosystemservice	NA	water purification and water quality maintenance				grassland; forest			habitat
173	NA	Natalie Peyronnin	Natalie Peyronnin, Mandy Green, Carol Parsons Richards, Alaina Owens, Denise Reed, Joanne Chamberlain, David G. Groves, William K. Rhinehart, Karim Belhadjali		Coastal Protection and Restoration Authority of Louisiana P.O. Box 44027 Baton Rouge, LA 70804, U.S.A.	United States of America	Louisianaâ€™s 2012 Coastal Master Plan: Overview of a Science-Based and Publicly Informed Decision-Making Process	2013	Journal Article	Journal of Coastal Research	1	academic; government; private				EnergyCoast LLC P.O. Box 377 Baton Rouge, LA 7821, U.S.A; Brown and Caldwell 451 Florida Street, Suite 15 Baton Rouge, LA 781, U.S.A; RAND Corporation 1776 Main Street P.O. Box 2138 Santa Monica, CA 947, U.S.A.	Coastal Protection and Restoration Authority of Louisiana P.O. Box 4427 Baton Rouge, LA 784, U.S.A.	The Water Institute of the Gulf 31 North Main Street, Suite 2 Baton Rouge, LA 7825, U.S.A		English	Quantitative		United Sates of America	Coastal Louisiana	NA	Coastal/Estuary/mangrove		resource_industry		unclear on others	Restoration is the main goal	1	(1) reduceeconomic losses from storm surge flooding, (2) promote asustainable coastal ecosystem by harnessing the naturalprocesses of the system, (3) provide habitats suitable to supportan array of commercial and recreational activities coastwide,(4) sustain theunique cultural heritage of coastal Louisiana,and (5) promote a viable working coast to support regionally and nationally important busin…	Coastal Louisiana	landconversion; climate		Management regime of Mississippi River depriving sediment and freshwater inputs downstream, geological and physical processes such as subsidence, sea level rise, cyclones	habitat; ecosystemservice	NA	(2) promote a sustainable coastal ecosystem by harnessing the natural processes of the system, (3) provide habitats suitable to support an array of commercial and recreational activities coastwide	livelihoodresilience; cultural; economic_benefits		sustain the unique cultural heritage of coastal Louisiana, and (5) promote a viable working coast to support regionally and nationally important businesses and industries, reduce economic losses from storm surge flooding,	coastal		Coastal but different land types	habitat
175	NA	R. MartÃ­nez-Sastre	R. MartÃ­nez-Sastre, F. Ravera, J.A. GonzÃ¡leze, C. LÃ³pez Santiago, I. Bidegain, G. Munda	federica.ravera@uvic.cat		Spain	Mediterranean landscapes under change: Combining social multicriteria evaluation and the ecosystem services framework for land use planning	2017	Journal Article	Land Use Policy	1	academic		Chair of Agroecology and Food Systems, UVicUniversitat Central De Catalunya, Carrer de la Sagrada FamÃ­lia, 7, 08500 Vic, Spain; ICAAM â€“ Instituto de CiÃªncias AgrÃ¡rias e Ambientais MediterrÃ¢nicas, LDSP â€“ Landscape Dynamics and Social Process Research Group, Universidade de Ã‰vora, PÃ³lo da Mitra, Ap. 94, 7002554 Ã‰vora, Portugal; CREAF, Cerdanyola del VallÃ¨s, 08193, Catalonia, Spain; Soci…				Servicio Regional de InvestigaciÃ³n y Desarrollo Agroalimentario (SERIDA), Apdo. 13, 333 Villaviciosa, Asturias, EspaÃ±a		English	Mixed Methods	2014	Spain	Eastern Sierra Morena (hereafter SM; province of JaÃ©n, southern Spain) and comprises the upper watersheds of the Guarrizas, Rumblar and Guadiel rivers	3622	Forest	mediterranean forests, shrublands, dehesas, mixed-pine forests and olive groves	agriculture_pastoralism		olive groves	study area is degraded	NA	uncover the best future alternative for this threatened Mediterranean cultural landscape.	Eastern Sierra Morena (hereafter SM; province of JaÃ©n, southern Spain) and comprises the upper watersheds of the Guarrizas, Rumblar and Guadiel rivers	policy; landconversion		intensive olive oil production	ecosystemservice	NA		ccmitigation			agricultural			habitat
180	NA	Zuzana V. HarmÃ¡cË‡kovÃ¡	Zuzana V. HarmÃ¡cË‡kovÃ¡, David VacË‡kÃ¡rË‡	harmackova.z@czechglobe.cz	Global Change Research Centre, Academy of Sciences of the Czech Republic, BeË‡lidla 986/4a, 603 00 Brno, Czech Republic	Czech Republic	Modelling regulating ecosystem services trade-offs across landscape scenarios in TË‡reboË‡nsko Wetlands Biosphere Reserve,Czech Republic	2015	Journal Article	Ecological Modelling	1	academic		Charles University in Prague, Faculty of Humanities, U KrË‡Ã­zË‡e 8, 158 00 Prague 5, Czech Republic; Charles University in Prague, Environment Center, JosÃ© MartÃ­ho 407/2, 160 00 Prague 6, Czech Republic				Global Change Research Centre, Academy of Sciences of the Czech Republic, BeË‡lidla 986/4a, 63 Brno, Czech Republic		English	Mixed Methods		Czech Republic	Trebon Basin	700	Riparian/Wetland	Wetlands, wet meadows, artificial water reservoirs, coniferous forests, agricultural land, pastures and water bodies	resource_industry; services_sector		fish farming, sand and gravel mining, biogas energy production	Restoration features in scenarios	NA	Part of the strong protection sceanrios when mining sites get restored	Trebon Basin	other	intensive fertilisation of fish farming		ecosystemservice	NA		ccmitigation					Study exmaines land use change for scenarios so all land uses change	habitat
181	1	M. Lemenih	M. Lemenih, B. Arts, K.F. Wiersum, F. Bongers	elerohi@yahoo.com	Center for Ecosystem, Forest Ecology and Forest Management Group, Wageningen University and Research Center	The Netherlands	Modelling the future of Boswellia papyrifera population and its frankincense production	2014	Journal Article	Journal of Arid Environments	1	academic		Center for Ecosystem Studies, Forest Ecology and Forest Management Group, Wageningen University and Research Center, P.O. Box 47, 6700 AA Wageningen, The Netherlands; Forest and Nature Conservation Policy Group, Wageningen University and Research Center, PO Box 47, 6700 AA Wageningen, The Netherlands						English	Mixed Methods	2007-2010	Ethiopia	2 areas: Abergelle, Metema	3000	Forest	woodland dominated by Boswellia papyrifera	resource_industry; agriculture_pastoralism; subsistence		Frankincense production, Abergelle - gum/resin production, Metema commercial farming of oilseed and cotton	Restoration is the main goal	NA	Restoration of woodlands and predominately Bowellia papyrifera for frankinsense production	2 areas: Abergelle, Metema	demographics; globalisation; policy; fire; landconversion; other	Insect attack, windfall	rangleand use by resettled people, livestock pressure	species; habitat	NA	Frankeninsence woodlands with focus on B. papyrifera	livelihoodresilience		Frankincense production	forest		B papyrifera woodland	plants
182	NA	Carolina Boix-Fayos	Carolina Boix-Fayos, Luc G.J. Boerboom, Ron Janssen, MarÃ­a MartÃ­nez-Mena, MarÃ­a Almagro, Pedro PÃ©rez-Cutillas, Joris P.C. Eekhout, Victor Castillo, Joris de Vente		Soil and Water Conservation Research Group, CEBAS-CSIC (Spanish Research Council), Campus de Espinardo 25, 30100 Murcia, Spain	Spain	Mountain ecosystem services affected by land use changes and hydrological control works in Mediterranean catchments	2020	Journal Article	Ecosystem Services	1	academic		Soil and Water Conservation Research Group, CEBASCSIC (Spanish Research Council), Campus de Espinardo 25, 30100 Murcia, Spain; Department of Urban and Regional Planning and GeoInformation Management, Faculty of GeoInformation Science and Earth Observation, ITC, University of Twente, Enschede, The Netherlands; Spatial Information Laboratory, School of Business and Economics, Vrije Universiteit, Am…						English	Mixed Methods		Spain	Upper Tailbilla catchment	320	Forest		agriculture_pastoralism			Restoration features in scenarios	2	Impact of management scenarios (including reforestation) on ecosystem services	Upper Tailbilla catchement	demographics; economics		land abandonment and depopulation to urban and coastal areas due to socioeconomic reasons	ecosystemservice	NA	erosion control, flood risk				forest			habitat
185	NA	Rabab Yassine	Rabab Yassine, FranÃ§ois PÃ©rÃ¨s, Olivier Frysou, HÃ©lÃ¨ne Roux, Ludovic Cassan	yassine.rabab@gmail.com	INP/ENIT, LGP, UniversitÃ© de Toulouse, Tarbes, France	France	Participatory Ba1ian modelling for sustainable and efficient river restoration projects: Feedback from the case study of the Gave de Pau River, Hautes-PyrÃ©nÃ©es, France	2020	Journal Article	Journal of contingencies and crisis management	1	academic; private		INP/ENIT, LGP, UniversitÃ© de Toulouse, Tarbes, France; Institut de MÃ©canique des Fluides de Toulouse (IMFT) UniversitÃ© de Toulouse, CNRSINPTUPS, Toulouse, France		Pays de Lourdes et des VallÃ©es des Gaves (PLVG), Lourdes, France				English	Mixed Methods		France	Lac des Gaves, Gave de Pau watershed	NA	River/inland waters	Lake			unclear	Restoration is the main goal	2	Hydromorphological imbalance	Lac des Gaves, Gave de Pau watershed		Sediment extractions, major flood event in 2013, sediment trapping		ecosystemservice	NA					river		Lake	habitat
187	NA	Thomas D. Sisk	Thomas D. Sisk, John W. Prather, Haydee M. Hampton, Ethan N. Aumack, Yaguang Xu, Brett G. Dickson	Thomas.Sisk@nau.edu	Center for Environmental Sciences and Education, P.O. Box 5694, Northern Arizona University, Flagstaff, AZ 86011-5694, US	United States of America	Participatory landscape analysis to guide restoration of ponderosa pine ecosystems in the American Southwest	2006	Journal Article	Landscape and Urban Planning	1	academic		Center for Environmental Sciences and Education, P.O. Box 5694, Northern Arizona University, Flagstaff, AZ 860115694, USA; Department of Fishery and Wildlife Biology, Colorado State University, Fort Collins, CO 80523, USA						English	Mixed Methods	2004	United Sates of America	Western Mongollon Plateau	8800	Forest	Ponderosa pine	resource_industry		discussion of forests used for commercial purposes	Restoration is the main goal	2	Restore forest conditions to those that permit return to historic fire regimes	Western Mongollon Plateau	governance; fire; landconversion		felling of large trees, grazing by domesic livestock, active suppression of wildfire	habitat	NA	restore ecosystem structure to how it was previously	firereduction			forest			plants; habitat
189	NA	M.S. Reed	M.S. Reed, J. Kenter, A. Bonn, K. Broad, T.P. Burt, I.R. Fazey, E.D.G. Fraser, K. Hubacek, D. Nainggolan, C.H. Quinn, L.C. Stringer, F. Ravera			United Kingdom	Participatory scenario development for environmental management: A methodological framework illustrated with experience from the UK uplands	2013	Journal Article	Journal of Environmental Management	1	academic		Centre for Environmental and Society Research, Birmingham School of the Built Environment, Birmingham City University, Millenium Point, Curzon Street, Birmingham B4 7XG, UK.; Aberdeen Centre for Environmental Sustainability, School of Biological Sciences, University of Aberdeen, Tillydrone Avenue, Aberdeen AB24 2TZ, UK; BerlinBrandenburg Institute of Advanced Biodiversity Research (BBIB), Institu…				Department Economics, HelmholtzCentre for Environmental Research e UFZ, PermoserstraÃŸe 15, 4318 Leipzig, Germany		English	Mixed Methods	2005-2012	United Kingdom	Dark Peak of the Peak District National Park (Site 1); Nidderdale Area of Outstanding Natural Beauty in the Yorkshire Dales, North Pennines (Site 2); and in Cairnsmore of Fleet and the Luce, Bladnoch, Cree, Dee and Ken catchments in Galloway, Scotland (Site 3).	NA	Mixed: farms/natural vegetation		agriculture_pastoralism; other	shooting		Restoration features in scenarios	2	Challenges for future upland management	Dark Peak of the Peak District National Park (Site 1); Nidderdale Area of Outstanding Natural Beauty in the Yorkshire Dales, North Pennines (Site 2); and in Cairnsmore of Fleet and the Luce, Bladnoch, Cree, Dee and Ken catchments in Galloway, Scotland (Site 3).			Unclear	habitat	NA	peatland				agricultural; grassland
190	NA	Godwin Leslie Muhati	Godwin Leslie Muhati, Daniel Olago, Lydia Olaka	lesligodwin@yahoo.com	Institute for Climate Change and Adaptation University of Nairobi, PO Box 30197-00100, Nairobi, Kenya	Kenya	Participatory scenario development process in addressing potential impacts of anthropogenic activities on the ecosystem services of Mt. Marsabit forest, Kenya	2018	Journal Article	Global Ecology and Conservation	1	academic		Institute for Climate Change and Adaptation University of Nairobi, PO Box 3019700100, Nairobi, Kenya; Department of Geology, University of Nairobi, P.O. Box 30197, Nairobi, Kenya						English	Qualitative	2016	Kenya	Marsabit Forest Reserve	157	Forest	protected area	agriculture_pastoralism			study area is degraded	NA	Achieving a desirable environment		demographics; urbanisation; poaching; landconversion; other	overgrazing livestock, over-abstraction of water, selective logging and fuelwood harvesting		ecosystemservice	NA		foodsecurity; ccadaptation			pa; forest			habitat
198	NA	Pierre-Yves Hardy	Pierre-Yves Hardy, Anne Dray, Tina Cornioley, Maia David, Rodolphe Sabatier, Eric Kernes, VÃ©ronique SouchÃ¨re	pierrehardy6@gmail.com	UMR SADAPT, INRAE, AgroParisTech, UniversitÃ© Paris-Saclay, Avenue Lucien BrÃ©tigniÃ¨res, 78850 Thiverval-Grignon, France	France	Public policy design: Assessing the potential of new collective Agri-Environmental Schemes in the Marais Poitevin wetland region using a participatory approach	2020	Journal Article	Land Use Policy	1	academic		UMR SADAPT, INRAE, AgroParisTech, UniversitÃ© ParisSaclay, Avenue Lucien BrÃ©tigniÃ¨res, 78850 ThivervalGrignon, France; ETH ZÃ¼rich, DUSYS, ForDev Group, Universitaetstrasse 16, ZÃ¼rich 8092, Switzerland; UMR Economie Publique, INRAE, AgroParisTech, UniversitÃ© ParisSaclay, Avenue Lucien BrÃ©tigniÃ¨res, 78850 ThivervalGrignon, France				INRAE, UR 767 Ecodeveloppement, 84 Avignon, France; INRAE, UnitÃ© ExpÃ©rimentale 57 SLP, F1745 Saint Laurent de la PrÃ©e, France		English	Qualitative	2012-2016	France	Marais Poitevin wetlands	150	Riparian/Wetland		agriculture_pastoralism			study area is degraded	NA	bird habitat in the wetlands	Marais Poitevin wetlands	other	Overintensification of farming practices		biodiversity; ecosystemservice	NA	water levels management and birds				agricultural; wetland			plants; vertebrates		birds
200	NA	Igone Palacios-Agundez	Igone Palacios-Agundez, Miren Onaindia, Marion Potschin, Jamie A. Tratalos, Iosu Madariaga, Roy Haines-Young	igone.palacios@ehu.es	Plant Biology and Ecology Department, University of the Basque Country UPV/EHU, Spain	Spain	Relevance for decision making of spatially explicit, participatory scenarios for ecosystem services in an area of a high current demand	2015	Journal Article	Environmental Science and Policy	1	academic; government		Plant Biology and Ecology Department, University of the Basque Country UPV/EHU, Spain; Centre for Environmental Management (CEM), School of Geography, University of Nottingham, United Kingdom; UCD Centre for Veterinary Epidemiology and Risk Analysis, UCD School of Veterinary Medicine, University College Dublin, Ireland			Environment Department, County Council of Biscay, Spain			English	Mixed Methods		Spain	Biscay Region	2213	Forest		resource_industry			Restoration features in scenarios	NA	Resotoration for ecotourism	Biscay region			Unclear	habitat	NA	forest				forest			plants
204	NA	Kimberly M. Burnett	Kimberly M. Burnett, Tamara Ticktin, Leah L. Bremer, Shimona A. Quazi, Cheryl Geslani, Christopher A. Wada, Natalie Kurashima, Lisa Mandle, Puaâ€˜ala Pascua, Taina Depraetere9 Dustin Wolkis, Merlin Edmonds, Thomas Giambelluca, Kim Falinski, Kawika B. Winter	kburnett@hawaii.edu	University of Hawai'i Economic Research Organization	United States of America	Restoring to the future: Environmental, cultural, and management trade-offs in historical versus hybrid restoration of a highly modified ecosystem	2018	Journal Article	Conservation Letters	1	academic; ngo; private		University of Hawai'i Economic Research Organization; Department of Natural Resources and EnvironmentalManagement, University of Hawai'i at MÂ¯anoa; Department of Botany, University of Hawai'i at MÂ¯anoa; Water Resources Research Center, University of Hawai'i atMÂ¯anoa; Hawai'i Institute of Marine Biology, University of Hawai'i atMÂ¯anoa; Natural Capital Project, Stanford University; Plant Biodiv…	Hawaii Marine Program, The Nature Conservancy; National Tropical Botanical Garden	Natural and Cultural Resources, Kamehameha Schools				English	Mixed Methods		United Sates of America	Lower Limahuli Preserve, Ha'ena, Kaua'i Island	NA	Forest				Within a protected area owned by botanical garden	Restoration is the main goal	1		Lower Limahuli Preserve, Ha'ena, Kaua'i Island	invasivespecies			biodiversity; ecosystemservice	NA	water	cultural			pa; forest			plants; invertebrates; vertebrates; habitat
205	NA	JosÃ© A. GonzÃ¡lez	JosÃ© A. GonzÃ¡lez, Carlos Montes, JosÃ© RodrÃ­guez, and Washington Tapia		Universidad AutÃ³noma de Madrid	Spain	Rethinking the Galapagos Islands as a Complex Social-Ecological System: Implications for Conservation and Management	2008	Journal Article	Ecology and Society	1	academic; government		Universidad AutÃ³noma de Madrid, Universidad AndrÃ©s Bello, Chile			Parque Nacional GalÃ¡pagos, Ministerio del Ambiente del Ecuador			English	Qualitative	2004-2005	Ecuador	Galapagos islands	140995	Marine	Focus is on entire Galapagos ialnds and marine park - marine is bigegst area so chosen aobve	services_sector		tourism	study area is degraded	1	achieve a new sustainability paradigm for Galapagos	Galapagos islands	demographics; economics; invasivespecies		increasing demand for goods and services, tourism	ecosystemservice; invasivespecies	NA					pa; marine; coastal		islands as a whole including marine park surrounding	habitat
206	NA	Metlen, K. L.	Metlen, K. L., D. Borgias, B. Kellogg, M. Schindel, A. Jones, G. McKinley, D. Olson, C. Zanger, M. Bennett, B. Moody, and E. Reilly	kmetlen@tnc.org	The Nature Conservancy, Oregon Forest Team	United States of America	Rogue Basin Cohesive Forest Restoration Strategy: A Collaborative Vision for Resilient Landscapes and Fire Adapted Communities	2017	Report	The Nature Conservancy	NA	ngo; government			The Nature Conservancy, Oregon Forest Team				Southern Oregon Forest Restoration Collaborative	English	Mixed Methods	2013	United Sates of America	Rogue River Basin	1861.6	Forest		resource_industry			Restoration is the main goal	1	Restore the forest to historic fire regimes, support fire adapted communtiies, ensure viability of critical habitats and speices, promote regional eocnomic and workforce viability	Rogue River Basin	fire; climate; other	harmful logging practices		species; habitat	NA	northern spotted owl habitat	ccadaptation; firereduction; economic_benefits		Promote economic and workforce availability	forest			habitat
207	NA	Rakesh Kadaverugu	Rakesh Kadaverugu, Shalini Dhyani, Vigna Purohit, Rajarshi Dasgupta, Pankaj Kumar, Shizuka Hashimoto, Paras Pujari, Rajesh Biniwale	r_kadaverugu@neeri.res.in	CSIR National Environmental Engineering Research Institute (NEERI)	India	Scenarioâ€‘based quantification of landâ€‘use changes and its impacts on ecosystem services: A case of Bhitarkanika mangrove area, Odisha, India	2022	Journal Article	Journal of Coastal Conservation	1	academic		The University of Tokyo, 1â€‘1â€‘1, Yayoi, Bunkyoâ€‘ku, Tokyo 113â€‘8657, Japan				CSIR National Environmental Engineering Research Institute (NEERI), Nehru Marg, Maharashtra 442 Nagpur, India; Institute for Global Environmental Strategies (IGES), 218â€‘11 Kamiyamaguchi, Hayama, Kanagawa 24â€‘115, Japan		English	Mixed Methods	2019	India	Mahakalpada (543.2 km2) and Rajnagar (594.8 km2) tehsils are from Kendrapara District, while Kujang (304.7 km2), Ersama (392.2 km2),and Balikuda (315.0 km2) are from Jagatsinghpura District	1250	Coastal/Estuary/mangrove		resource_industry; agriculture_pastoralism		aquaculture	Restoration is the main goal	NA	protect and restore mangroves	Mahakalpada (543.2 km2) and Rajnagar (594.8 km2) tehsils are from Kendrapara District, while Kujang (304.7 km2), Ersama (392.2 km2),and Balikuda (315.0 km2) are from Jagatsinghpura District	demographics; technology; urbanisation; economics; tourism; governance; invasivespecies; landconversion; climate; other	pollution	aquaculture and agriculture	habitat	NA	mangroves				coastal		Mangrove	habitat
208	NA	Paul R. Wetzel	Paul R. Wetzel, Stephen E. Davis III, Thomas van Lent, Steven M. Davis, Hiram Henriquez	pwetzel@smith.edu	Center for the Environment, Ecological Design and Sustainability, Smith College, Northampton, MA 01063, U.S.A.	United States of America	Science synthesis for management as a way to advance ecosystem restoration: evaluation of restoration scenarios for the Florida Everglades	2017	Journal Article	Restoration Ecology	1	academic; ngo; private		Center for the Environment, Ecological Design and Sustainability, Smith College, Northampton, MA 01063, U.S.A.	Everglades Foundation, Palmetto Bay, FL 33157, U.S.A.	H2H Graphics & Design, Pembroke Pines, FL 3329, U.S.A; Ibis Ecosystem Associates, Inc., Fort Myers, FL 33912, U.S.A.				English	Mixed Methods	2010	United Sates of America	Florida Everglades	NA	Riparian/Wetland					Restoration is the main goal	1	reverse further degradation and preserve the services provided by the Everglades that support the surrounding human communities- key to this is reconnecting Lake Okeechobee back to the southern Everglades and replacing a massive amount of lost water storage	Florida Everglades	urbanisation		drainge, construction of roads and dikes and flood control and water supply	habitat; ecosystemservice	NA	reconnecting everglades habitats - Lake Okeechobee back to southern energlades				wetland			habitat
212	NA	Melvin Lippe	Melvin Lippe, Thomas Hilger, Sureeporn Sudchalee, Naruthep Wechpibal, Attachai Jintrawet, Georg Cadisch	melvin.lippe@thuenen.de	Institute of Agricultural Sciences in the Tropics (Hans-Ruthenberg-Institute), UniversitÃ¤t Hohenheim, 70593 Stuttgart, Germany	Germany	Simulating Stakeholder-Based Land-Use Change Scenarios and Their Implication on Above-Ground Carbon and Environmental Management in Northern Thailand	2017	Journal Article	Land	1	academic		Institute of Agricultural Sciences in the Tropics (HansRuthenbergInstitute), UniversitÃ¤t Hohenheim, 70593 Stuttgart, Germany; Multiple Cropping Centre (MCC), Chiang Mai University, 50100 Chiang Mai					Uplands Programme (SFB 564), Chiang Mai Office, 51 Chiang Mai, Thailand	English	Mixed Methods	2008	Thailand	Mae Sa Mai	10.6	Forest	land use change broadly but focus on forests	agriculture_pastoralism			study area is degraded	NA		Mae Sa Mai	landconversion			habitat	NA		ccmitigation			agricultural; forest			habitat
219	NA	Bert Reubens	Bert Reubens, Clara Moeremans, Jean Poesen, Jan Nyssen, Sarah Tewoldeberhan, Steve Franzel, Jozef Deckers, Caleb Orwa, Bart Muys	bert.reubens@ilvo.vlaanderen.be	Division Forest, Nature and Landscape, Katholieke Universiteit Leuven, Celestijnenlaan 200 E, Box 2411, 3001 Leuven, Belgium	Belgium	Tree species selection for land rehabilitation in Ethiopia: from fragmented knowledge to an integrated multi-criteria decision approach	2011	Journal Article	Agroforestry Systems	1	academic		Division Forest, Nature and Landscape, Katholieke Universiteit Leuven, Celestijnenlaan 200 E, Box 2411, 3001 Leuven, Belgium; Division Physical and Regional Geography, Katholieke Universiteit Leuven, Celestijnenlaan 200 E, Box 2409, 3001 Leuven, Belgium; Department of Geography, Ghent University, Krijgslaan 281 S8, 9000 Ghent, Belgium; Land Resources Management and Environmental Protection Depart…				International Centre for Research in Agroforestry, United Nations Avenue, Gigiri, P.O. Box 3677, Nairobi, Kenya; Institute for Agricultural and Fisheries Research (ILVO), Plant Sciences Unitâ€”Crop Husbandry and Environment, Burg.		English	Semi-quantitative	2005	Ethiopia	Degua Tembien woreda (district), Central Zone Tigray	NA	Mixed: farms/natural vegetation		agriculture_pastoralism			study area is degraded	NA	woody species restoration for northern Ethiopian highlands matched to local cirucmstances	Degua Tembien woreda (district), Central Zone Tigray	governance; landconversion		free grazing, consumption of wood products	biodiversity	NA		economic_benefits		Enhance rural livelihoods	agricultural			plants
224	NA	JoaquÃ­n Solana-GutiÃ©rrez	JoaquÃ­n Solana-GutiÃ©rrez, Gonzalo RincÃ³n, Carlos Alonso, Diego GarcÃ­a-de-JalÃ³n	joaquin.solana@upm.es	E.T.S.I. Montes, Forestal y del Medio Natural, Universidad PolitÃ©cnica de Madrid, Ciudad Universitaria s/n, 28040, Madrid, Spain	Spain	Using fuzzy cognitive maps for predicting river management responses: A case study of the Esla River basin, Spain	2017	Journal Article	Ecological Modelling	1			E.T.S.I. Montes, Forestal y del Medio Natural, Universidad PolitÃ©cnica de Madrid, Ciudad Universitaria s/n, 28040, Madrid, Spain						English	Mixed Methods		Spain	Esla River basin	16026	River/inland waters		resource_industry; agriculture_pastoralism; other	hydroelectric plants	fish farms	Restoration is the main goal	2	futue restoration management scenarios	Esla River basin			unclear exactly - 'degraded by anthropogenic activities'	habitat; ecosystemservice	NA	fluvial restoration'				river		River	habitat
226	NA	Henk Ritzema	Henk Ritzema, JochenFroebrich, RamakrishnaRaju , Ch.Sreenivas, RobKselik	henk.ritzema@wur.nl	Alterra, Wageningen University and Research Centre,Wageningen,P.O.Box47,6700AA Wageningen,The Netherlands	The Netherlands	Using participatory modelling to compensate for data scarcity in environmental planning: a case study from India	2010	Journal Article	Environmental Modelling and Software	1	academic		Alterra, Wageningen University and Research Centre,Wageningen,P.O.Box47,6700AA Wageningen,The Netherlands; Sagi RamakrishnamRajuEngineeringCollege,Chinamiramn,Bhimavaram,W.G.District,AndhraPradesh,India; AcharyaN.G.RangaAgricultural University,Undi Network Centre, 534199, W.G.District, Andhra Pradesh,India						English	Mixed Methods	2006	India	Kolleru-Upputeru wetland ecosystem	NA	Riparian/Wetland	freshwater wetland	agriculture_pastoralism		aquaculture	Restoration is the main goal	1	restoration of the wetland ecosystem to stop further degradation and for the ecology and local livelihoods	Kolleru-Upputeru wetland ecosystem	urbanisation; invasivespecies; landconversion; other	siltation due to erosion in the upland catchement, pollution with dissolved slats, pesticides and fertilisers, sewage and industrial waste water from sugar, paper and food processing industries, slat water intrusion due to reduced outflow and construction of a straight cut canal, overfishing	water hyacinth		NA	water levels and salinity	livelihoodresilience			wetland			other	water quality
228	NA	Stewart J. Clarke	Stewart J. Clarke, Julian Harlow, Alexandra Scott, Mark Phillips	stewart.clarke@nationaltrust.org.uk	Natural England, Unex House, Bourges Boulevard, Peterborough PE1 1NG	United Kingdom	Valuing the ecosystem service changes from catchment restoration:A practical example from upland England	2015	Journal Article	Ecosystem Services	1	government; private				Yorkshire Water, Western House, Western Way, Halifax Road, Bradford BD6 2LZ, United Kingdom	Natural England, Unex House, Bourges Boulevard, Peterborough PE1 1NG, United Kingdom; Natural England, Lateral, 8 City Walk, Leeds LS11 9AT, United Kingdom			English	Mixed Methods		United Kingdom	Keighley and Watersheddles catchment	43.48	Mixed: farms/natural vegetation		agriculture_pastoralism		extensive sheep grazing	Restoration features in scenarios	2	restore habitat for ecosystem service improvements	Keighley and Watersheddles catchment	landconversion; other	increased levels of dissolved organic carbon and particulate organic carbon from land management practises	land drained in the 20th century to make it more productive for sheep grazing	habitat; biodiversity; ecosystemservice	NA	water quality, flood regulation	ccmitigation; foodsecurity; recreational; other	access		agricultural; grassland; forest		blanket bog, upland heath, native woodland - on agricultural land	plants; habitat
231	NA	Sandra P. GonzÃ¡lez	Sandra P. GonzÃ¡lez, Manuel E. PÃ©rez	sandrapgonz@gmail.com	FundaciÃ³n Natura. BogotÃ¡, Colombia	Colombia	Participatory Scenario Planning in Governance Process Related to Environmental Compensation: a Case Study from Quimbo Central Hydroelectric	2018	Journal Article	GestiÃ³n y Ambiente	1	academic; ngo		Pontificia Universidad Javeriana, Facultad de Estudios Ambientales y Rurales	FundaciÃ³n Natura					Spanish	Qualitative	2017	Colombia	Magdalena high river basin, Ã¡rea de compensaciÃ³n ambiental de la central hidroelÃ©ctrica El Quimbo, Colombia (El Quimbo hidroelectric station environmental compensation area)	110.79	Forest	Dry tropical forest conservation area	resource_industry; services_sector; other	hydroelectric plants	Ecotourism	Restoration is the main goal	2	Restoration of habitat within the Hydroelectric dam conservation compensation area, as actions identified by the environmental legislation (ResoluciÃ³n 0899 del ANLA, 2015)	Magdalena high river basin, Ã¡rea de compensaciÃ³n ambiental de la central hidroelÃ©ctrica El Quimbo, Colombia (El Quimbo hidroelectric station environmental compensation area)	urbanisation; governance; landconversion		Land converted for hydro dam	habitat; biodiversity; ecosystemservice	NA		livelihoodresilience; other	Objective is to design fair governance mechanisms for the restoration and conservation area		pa; forest		Dry tropical forest conservation area	habitat		Dry tropical forest conservation area
239	1	Katherine H. Wyatt	Katherine H. Wyatt, Katie K. Arkema, Stacey Wells-Moultrie, Jessica M. Silver, Brett Lashley, Adelle Thomas, Jan J. Kuiper, Anne D. Guerry, Mary Ruckelshaus	katherine.wyatt@psp.wa.gov	Natural Capital Project, Woods Institute for the Environment, Stanford University, Stanford, CA, USA	United States of America	Integrated and innovative scenario approaches for sustainable development planning in The Bahamas	2021	Journal Article	Ecology and Society	1	academic; ngo; government; private		Natural Capital Project, Woods Institute for the Environment, Stanford University, Stanford, CA, USA; School of Environmental and Forest Sciences, University of Washington, Seattle, WA, USA ; Islands Laboratory and Institute of Sustainable Resources, University College London, UK; Climate Change Adaptation and Resilience Research Centre, University of The Bahamas, Nassau, Bahamas, Stockholm Resil…	Climate Analytics, Berlin, Germany	Central Bank of The Bahamas, Nassau, The Bahamas; SEV Consulting Group, Nassau, The Bahamas	Puget Sound Partnership, Olympia, WA,USA			English	Mixed Methods	2015-2016	The Bahamas	Andros island	17082	Coastal/Estuary/mangrove	mangrove, coral and seagrass	services_sector		tourism and financial services	study area is degraded	1	Creation of a future development master plan for the island	Andros island	urbanisation; tourism; invasivespecies; climate; other	fishing		ecosystemservice; invasivespecies	NA		foodsecurity; economic_benefits; other	climatic and coastal resilience, governance, health and wellbeing		agricultural; marine			habitat
240	NA	Meijer, J	Meijer, J, Shames, S, Scherr, SJ and Giesen P.		PBL Netherlands Environmental Assessment Agency The Hague	The Netherlands	Spatial scenario modelling to support integrated landscape management in the Kilombero valley landscape in Tanzania	2018	Report	PBL Netherlands Environmental Assessment Agency	NA	ngo; government			Ecoagriculture partners		PBL Netherlands Environmental Assessment Agency The Hague			English	Mixed Methods	2017-2018	Tanzania	Kilombero Valley	16000	Riparian/Wetland	agriculture	agriculture_pastoralism			study area is degraded	1	landscape development	Kilombero Valley	demographics; governance; landconversion; other	grazing near river banks, use of agro-chemicals, unplanned settlements		habitat; biodiversity; ecosystemservice	NA		livelihooddiversification; foodsecurity; other	health and gender equality, governance		agricultural; wetland; grassland; forest			habitat
241	NA	Meijer, J	Meijer, J, Shames, S and Giesen P.		PBL Netherlands Environmental Assessment Agency The Hague	The Netherlands	Towards a Living Landscape: using modelling and scenarios in the Atewa-Densu landscape in Ghana	2019	Report	PBL Netherlands Environmental Assessment Agency	NA	ngo; government			Ecoagriculture partners		PBL Netherlands Environmental Assessment Agency The Hague			English	Mixed Methods	2017	Ghana	Atewa-Densu landscape	6000	Forest		illegal; other	Urban	illegal mining	study area is degraded	1	landscape futures of atewa-densu landscape	Atewa-Densu landscape	demographics; urbanisation; policy; poaching; landconversion; other	chemical pollution, gold mining regulation and illegal, bauzite exploration and mining in forest reserve		habitat; ecosystemservice	NA	water resources and supply	foodsecurity; economic_benefits; other	partnership development and landscape planning	improved livelihoods, sustainable cocoa and palm oil production, tourism industry suroudning forest	forest			habitat
245	NA	Trong Hoan Do	Trong Hoan Do, Tan Phuong Vu, Delia Catacutan, Van Truong Nguyen	t.do@cgiar.org	World Agroforestry (ICRAF) Vietnam, HCMCC Tower, 249A Thuy Khue, Hanoi, Vietnam	Vietnam	Governing Landscapes for Ecosystem Services: A Participatory Land- Use Scenario Development in the Northwest Montane Region of Vietnam	2020	Journal Article	Environmental Management	1	academic						World Agroforestry (ICRAF) Vietnam, HCMCC Tower, 249A Thuy Khue, Hanoi, Vietnam; Vietnamese Academy of Forest Sciences, Duc Thang Ward,Bac Tu Liem, Hanoi, Vietnam		English	Mixed Methods	2015	Vietnam	Na Nhan Commune, Dien Bien District, Dien Bien Province, northwest Vietnam	NA	Mixed: farms/natural vegetation	agriculture and forest	agriculture_pastoralism; other	collecting non-timber forests products		Restoration is the main goal	2	planning sustainable landscapes that can support livelihoods and development, while maintaining and restoring environmental services	Na Nhan Commune, Dien Bien District, Dien Bien Province, northwest Vietnam	landconversion			ecosystemservice	NA		ccmitigation			agricultural; forest			habitat
248	NA	Michel Etienne	Michel Etienne, Christophe Le Page, Mathilde Cohen	etienne@avignon.inra.fr		France	A Step-by-step Approach to Building Land Management Scenarios Based on Multiple Viewpoints on Multi-agent System Simulations	2003	Journal Article	Journal of Artificial Societies and Social Simulation	1	academic						Ecodevelopment Unit Site Agroparc 84914 Avignon Cedex 9 France; Cirad, Land and Resources Programme 34398 Montpellier Cedex 5 France; UnitÃ© de Recherche ForestiÃ¨re MÃ©diterranÃ©enne Avenue Vivaldi 84914 Avignon Cedex 9 France		English	Quantitative	1990	France	Causse Mejan	229.04	Mixed: farms/natural vegetation		agriculture_pastoralism			Restoration features in scenarios	2	Prevent encorachement of pine into native grassland	Causse Mejan	policy; landconversion		encroachment by scots pine and austrian black pines introduced by afforestation schemes in the 19070s	habitat; biodiversity	NA					agricultural; pa			habitat
250	1	Nuria Roura-Pascual	Nuria Roura-Pascual, David M. Richardson, R. Arthur Chapman, Tanja Hichert, Rainer M. Krug	rich@sun.ac.za	Centre for Invasion Biology, Department of Botany & Zoology, Stellenbosch University, Private Bag X1, Matieland 7602, South Africa	South Africa	Managing biological invasions: charting courses to desirable futures in the Cape Floristic Region	2011	Journal Article	Regional Environmental Change	1	academic; government; private		Centre for Invasion Biology, Department of Botany & Zoology, Stellenbosch University, Private Bag X1, Matieland 7602, South Africa; Institute for Futures Research, Stellenbosch University, P.O. Box 2010, Bellville 7535, South Africa		OneWorld Sustainable Investments, PO Box 8359, Roggebaai 812, South Africa	Area de Biodiversitat, Centre Tecnolo`gic Forestal de Catalunya, Ctra. de St. LlorencÂ¸ de Morunys km 2, 2528 Solsona, Catalonia	CSIR Natural Resources and the Environment, P.O. Box 32, Stellenbosch 7599, South Africa		English	Qualitative	2008	South Africa	Cape Floristic Region	NA	Mixed: farms/natural vegetation	fynbos vegetation	agriculture_pastoralism			Restoration is the main goal	1	Removal of invasive species		invasivespecies			invasivespecies	NA		economic_benefits		poverty alleviation	other	fynbos - shrubland		plants
253	NA	Kasper Kok	Kasper Kok, Hedwig van Delden	kasper.kok@wur.nl	Department of Environmental Sciences,Wageningen University,Wageningen, The Netherlands	The Netherlands	Combining two approaches of integrated scenario development to combat desertification in the Guadalent|Â¨n watershed, Spain	2009	Journal Article	Environment and Planning B: Planning and Design	1	academic		Department of Environmental Sciences,Wageningen University,Wageningen, The Netherlands				Research Institute for Knowledge Systems (RIKS), Maastricht, The Netherlands		English	Mixed Methods	2002-2003	Spain	Guadalentin watershed	NA	Mixed: farms/natural vegetation		services_sector; agriculture_pastoralism; other	Urban	urban areas	study area is degraded	NA	Combat desertification and degradation	Guadalentin watershed	landconversion		agriculture, mention of urbanisation and tourism but not clear if driving degradation		NA	unclear			unclear			unclear			unclear
256	1	Jeffrey J. Kelleway	Jeffrey J. Kelleway, Oscar Serrano, Jeffrey A. Baldock, Rachel Burgess, Toni Cannard, Paul S. Laverb, Catherine E. Lovelock, Peter I. Macreadie, Pere MasquÃ©, Mark Newnham, Neil Saintilan, Andrew D.L. Steven	jeffreyk@uow.edu.au	School of Earth, Atmospheric and Life Sciences & GeoQuEST Research Centre, University of Wollongong, NSW 2522, Australia	Australia	A national approach to greenhouse gas abatement through blue carbon management	2020	Journal Article	Global Environmental Change	1	academic; 1; other	International Atomic Energy Agency	School of Earth, Atmospheric and Life Sciences & GeoQuEST Research Centre, University of Wollongong, NSW 2522, Australia; School of Science & Centre for Marine Ecosystems Research, Edith Cowan University, Joondalup, WA 6027, Australia; Climate Change Division, Department of the Environment and Energy, Canberra, ACT 2601, Australia; School of Biological Sciences, The University of Queensland, St. …			CSIRO Agriculture and Food, Glen Osmond, SA 564, Australia; CSIRO Oceans and Atmosphere, Queensland Biosciences Precinct, 36 Carmody Rd, St. Lucia, Brisbane 467, Australia		International Atomic Energy Agency, 98 Principality of Monaco, Monaco	English	Mixed Methods	2016	Australia	Australia mangroves, tidal mashes and seagrass areas	141000	Coastal/Estuary/mangrove	Mangroves, tidal marshes and seagrass			unclear since large area covered across the country	Restoration features in scenarios	NA	Scenarios to reduce carbon emissions and losses	Australia seagrass, mangroves and tidal marshes			Unlclear	habitat	NA		ccmitigation			marine; coastal		Tidal marshes, mangroves, seagrass	habitat
257	NA	Brooke Alyce Cassell	Brooke Alyce Cassell		Portland State University, USA	United States of America	Assessing the Effects of Climate Change and Fuel Treatments on Forest Dynamics and Wildfire in Dry Mixed-Conifer Forests of the Inland West: Linking Landscape and Social Perspectives - Chapter 4 â€“ Local resident perspectives on forest management and implications for fuel treatments in a rural community in eastern Oregon	2018	PhD thesis Chapter 4		NA	academic		Portland State University, USA						English	Mixed Methods	2016-2017	United Sates of America	Malheur National Forest in the Blue Mountains of eastern Oregon, U.S.A.	NA	Forest		resource_industry		focus on forestry	Restoration features in scenarios	1		Malheur National Forest in the Blue Mountains of eastern Oregon, U.S.A.	fire			habitat	NA	older stand structure, fuels reduction, resilience to fire	firereduction		forest resilience to fire	forest			habitat
262	NA	Hannes Jochen KOENIG	Hannes Jochen KOENIG	hkoenig@zalf.de	Leibniz-Centre for Agricultural Landscape Research (ZALF), Eberswalder StraÎ²e 84, D-15374 MÃ¼ncheberg, Germany	Germany	Multifunctional Forest Management in Guyuan: Potentials, Challenges and Trade-offs	2010	Journal Article	Journal of Resources and Ecology	1	academic							Leibniz-Centre for Agricultural Landscape Research (ZALF), Eberswalder StraÎ²e 84, D-15374 MÃ¼ncheberg, Germany	English	Semi-quantitative		China	Guyan	14421	Mixed: farms/natural vegetation	forest	agriculture_pastoralism			Restoration is the main goal	1	Restore degraded land by retiring crop land for afforestation, reduce rural poverty and promote regional economic development		demographics; other	sensitive soils and oveexploitation of natural resources		ecosystemservice	NA		economic_benefits		reduce poverty	agricultural; forest			habitat
264	1	Ryan Cardiff Atwell	Ryan Atwell, Lisa Schulte, Lynne Westphal		Iowa State University	United States of America	Perennial vegetation, human adaptation, and resilience in the U.S. Corn Belt social-ecological system - CHAPTER 5: TWEAK, ADAPT, OR TRANSFORM: POLICY SCENARIOS IN RESPONSE TO EMERGING BIO-ENERGY MARKETS IN THE U.S. CORN BELT	2008	PhD thesis	Iowa State University Digital Repository -Graduated Theses & Dissertation	NA	academic		Iowa State University						English	Qualitative		United Sates of America	Iowa	NA	Mixed: farms/natural vegetation		agriculture_pastoralism			Restoration features in scenarios	2	restore perrennial cover, wetlands, regionally-impaired ecosystem services	Iowa	technology; other	intensive agriculture		habitat; biodiversity	NA		livelihoodresilience; other	resilience of the system generally		agricultural			habitat
266	NA	Mateo Cordier	Mateo Cordier, JosÃ© A. PÃ©rez AgÃºndez, Martin O'Connor, SÃ©bastien Rochette, Walter Hecq	mcordier@ulb.ac.be	Centre d'Etudes Economiques et Sociales de l'Environnement/Centre Emile Bernheim, UniversitÃ© Libre de Bruxelles, UniversitÃ© d'Europe, 44 avenue Jeanne, CP. 124, 1050 Bruxelles, Belgium	Belgium	Quantification of interdependencies between economic systems and ecosystem services: An inputâ€“output model applied to the Seine estuary	2011	Journal Article	Ecological Economics	1	academic		Centre d'Etudes Economiques et Sociales de l'Environnement/Centre Emile Bernheim, UniversitÃ© Libre de Bruxelles, UniversitÃ© d'Europe, 44 avenue Jeanne, CP. 124, 1050 Bruxelles, Belgium; Recherches en EconomieEcologie, Ecoinnovation et ingÃ©nierie du DÃ©veloppement Soutenable Ã l'UniversitÃ© de Versailles SaintQuentinenYvelines (REEDSUVSQ), 47 boulevard Vauban, Guyancourt 78047 cedex, France; Un…				Institut FranÃ§ais de Recherche pour l'Exploitation de la Mer (Ifremer)/UMRAmure/DÃ©partement d'Ã©conomie maritime, Centre de Brest, TechnopÃ´le de BrestIroise, BP 7, 2928, PlouzanÃ©, France		English	Mixed Methods		France	Seine Estuary	NA	Coastal/Estuary/mangrove				Unclear	Restoration is the main goal	2	Restoration of estuarine nurseries for sole juveniles in the Seine estuary	Seine Estuary nursery habitats	urbanisation; globalisation; economics		destroyed since 1850 for the construction of dykes and harbour extensions for maritime transport	species; habitat	NA	common sole				coastal		Estuary	vertebrates; habitat
269	NA	Koen F. Tieskens	Koen F. Tieskens, Brian J. Shaw, Toon Haer, Catharina J. E. Schulp, Peter H. Verburg	Koen.tieskens@vu.nl	Faculty of Earth and Life Sciences, VU University Amsterdam, De Boelelaan 1087, 1081HV Amsterdam, The Netherlands	The Netherlands	Cultural landscapes of the future: using agent-based modeling to discuss and develop the use and management of the cultural landscape of South West Devon	2017	Journal Article	Landscape Ecology	NA	academic		Faculty of Earth and Life Sciences, VU University Amsterdam, De Boelelaan 1087, 1081HV Amsterdam, The Netherlands; Chair for Landscape Management, Institute of Earth and Environmental Sciences, University of Freiburg, 79085 Freiburg, Germany				Research Unit Landscape Dynamics, Swiss Federal Research Institute WSL, ZuÂ¨rcherstrasse 111, 893 Birmensdorf, Switzerland		English	Mixed Methods	2015-2016	United Kingdom	South West Devon excluding Dartmoor National park	NA	Mixed: farms/natural vegetation		agriculture_pastoralism			study area is degraded	NA		South West Devon excluding Dartmoor National park	technology; landconversion	loss of management skills, lack of management, too frequent cutting	agricultural intensification and enlargement,	habitat	NA	hedgerows				agricultural			habitat
118a	1	Leopoldo Galicia	Leopoldo Galicia, Leticia GÃ³mez-Mendoza, VÃ­ctor MagaÃ±a	lgalicia@igg.unam.mx	Instituto de GeografÃ­a, Universidad Nacional AutÃ³noma de MÃ©xico, Ciudad Universitaria, Circuito Exterior s/n, C. P. 04510 MÃ©xico, DF, Mexico	Mexico	Climate change impacts and adaptation strategies in temperate forests in Central Mexico: a participatory approach	2013	Journal Article	Mitigation and Adaptation Strategies for Global Change	1	academic		Instituto de GeografÃ­a, Universidad Nacional AutÃ³noma de MÃ©xico, Ciudad Universitaria, Circuito Exterior s/n, C. P. 04510 MÃ©xico, DF, Mexico; Colegio de GeografÃ­a, Universidad Nacional AutÃ³noma de MÃ©xico, Mexico City, Mexico						English	Mixed Methods	2005-2006	Mexico	Tlaxcala state in central Mexico	3990	Forest		agriculture_pastoralism; illegal			study area is degraded	NA	Climate change adaptation	Tlaxcala state in central Mexico	urbanisation; policy; fire; landconversion; climate			habitat; biodiversity	NA	ecological corridors	ccadaptation; firereduction			forest			plants; habitat
118b	NA							NA			NA														NA	NA						NA							NA
118c	NA							NA			NA														NA	NA						NA							NA
132a	1	Thomas Houet	Thomas Houet, Marine Gremont,Laure VacquiÃ©,Yann Forget, Apolline Marriotti, Anne Puissant,SÃ©verine Bernardie,Yannick Thiery,Rosalie Vandromme,Gilles Grandjean	thomas.houet@univ-rennes2.fr	CNRS, Research laboratory on Littoral, Environment, Geomatic and Remote Sensing (LETG) UMR 6554, UniversitÃ© Rennes 2, Place du Recteur Henri Le Moal, 35043 Rennes Cedex, France; CNRS Research laboratory on Environmental Geography UMR 5602, UniversitÃ© Toulouse Jean-JaurÃ¨s, 5 allÃ©es Antonio Machado, 31058 Toulouse Cedex, France	France	Downscaling scenarios of future land use and land cover changes using a participatory approach: an application to mountain risk assessment in the Pyrenees(France)	2017	Journal Article	Regional Environmental Change	1	academic; government		CNRS, Research laboratory on Littoral, Environment, Geomatic and Remote Sensing (LETG) UMR 6554, UniversitÃ© Rennes 2, Place du Recteur Henri Le Moal, 35043 Rennes Cedex, France; CNRS Research laboratory on Environmental Geography UMR 5602, UniversitÃ© Toulouse JeanJaurÃ¨s, 5 allÃ©es Antonio Machado, 31058 Toulouse Cedex, France; BRGM UnitÃ© Nouvelles ressources en eau et Ã©conomie, UniversitÃ© d…			BRGM UnitÃ© Risque des InstabilitÃ©s Gravitaires et Erosion des versants, 3 Avenue Claude Guillemin, BP 369, 456 OrlÃ©ans Cedex 2, France			English	Mixed Methods	2014-2015	France	Cauterets, French Pyrenees	70	Forest	Mixed mountains (grasslands, shrubs, urban, agriculture, forests) but publication is focussing on deforestation and reforestation	services_sector; agriculture_pastoralism; other	Urban		Restoration features in scenarios	NA	Assess future landslide hazards under different scenarios	Cauterets, French Pyrenees	urbanisation; economics			habitat	NA	reforestation, landslide hazard risk				pa; forest			plants; habitat
132b	NA							NA			NA														NA	NA						NA							NA
153a	NA	Zhichao Xue	Zhichao Xue, Lin Zhen, Md Giashuddin Miah, Kikuko Shoyama	xuezc.14s@igsnrr.ac.cn	Institute of Geographic Sciences and Natural Resources Research, Chinese Academy of Sciences, Beijing 100101, China.	China	Impact assessment of land use functions on the sustainable regional development of representative Asian countries â€“ A comparative study in Bangladesh, China and Japan	2019	Journal Article	Science of the Total Environment	1	academic		Institute of Geographic Sciences and Natural Resources Research, Chinese Academy of Sciences, Beijing 100101, China; School of Resource and Environment, University of Chinese Academy of Sciences, Beijing 100049, China; Department of Agroforestry and Environment, Bangabandhu Sheikh Mujibur Rahman Agricultural University Gazipur Bangladesh, Gazipur 1706, Bangladesh; United Nations University Instit…						English	Mixed Methods	2016-2018	China	Guyuan, Ningxia Hui autonomous Region, China	NA	Mixed: farms/natural vegetation		agriculture_pastoralism			study area is degraded	2	sustainable land management	Guyuan, Ningxia Hui autonomous Region, China			unclear but speaks of soil erosion	ecosystemservice	NA					agricultural			plants
153b	NA							NA			NA									English		2016-2019	Bangladesh	Godagari upazila, Barind tract, Bangladesh	NA	Mixed: farms/natural vegetation		agriculture_pastoralism			study area is degraded	2	sustainable land management	Godagari upazila, Barind tract, Bangladesh			unclear	ecosystemservice	NA					agricultural			plants
155a	NA	Kristen Podolak	Kristen Podolak, Erik Lowe, Stacie Wolny, Barry Nickel, Rodd Kelsey	kpodolak@tnc.org	The Nature Conservancy, 201 Mission St., San Francisco,CA 94105, United States	United States of America	Informing watershed planning and policy in the Truckee River basin through stakeholder engagement, scenario development, and impact evaluation	2017	Journal Article	Environmental Science and Policy	1	academic; ngo		Center for Integrated Spatial Research, University of California, Santa Cruz, 1156 High St., Santa Cruz, CA 95064, United States; Natural Capital Project, Stanford University, 371 Serra Mall, Stanford, CA 943055020, United States	The Nature Conservancy, 21 Mission St., San Francisco,CA 9415, United States					English	Quantitative	2015	United Sates of America	Truckee River Watershed	4512	River/inland waters	watershed with many different land types, forest and shrubland but focus is on the lake and water quality	resource_industry; agriculture_pastoralism; other	Urban	fisheries	Restoration is the main goal	1	Restoration and land management to improve water quality, reduce wildfire risk and protect biodiversity	Truckee River Watershed	governance; fire; other	nutrients into waterways	Fire suppression and logging of forests have increased fire risk	habitat; biodiversity; ecosystemservice	NA	Lake Tahoe transparency, erosion control, nitrogen reduction, dry season baseflow, phosphorous retention, flood risk	ccadaptation; firereduction			grassland; river		Riparian restoration, meadows	plants; habitat
155b	NA							NA			NA														NA	NA						NA							NA
227a	NA	Ellen McHarg	Ellen McHarg, Elena Mengo, Lisa Benson, Jody Daniel, Andre Joseph-Witzig, Paulette Posen, Tiziana Luisetti	ellen.mcharg@cefas.co.uk	Centre for Environment, Fisheries and Aquaculture Science, Pakefield Road, Lowestoft NR33 0HT	United Kingdom	Valuing the contribution of blue carbon to small island developing statesâ€™ climate change commitments and Covid-19 recovery	2022	Journal Article	Environmental Science & Policy	1	academic; ngo			Gaea Conservation Network, Grand Anse Main Road, Grenada			Centre for Environment, Fisheries and Aquaculture Science, Pakefield Road, Lowestoft NR33 HT, UK; Centre for Environment, Fisheries and Aquaculture Science, Barrack Road, Weymouth DT4 8UB, UK		English	Mixed Methods	2020	Grenada		NA	Marine	seagrass and mangroves			Unclear	Restoration features in scenarios	NA	Restore coastal vegetated habitats	Grenada			unclear	habitat	NA		ccmitigation; ccadaptation			marine; coastal		seagrass and mangroves	plants
227b	NA							NA			NA														NA	NA						NA							NA
227c	NA							NA			NA														NA	NA						NA							NA
229a	NA	Claudia Capitani	Claudia Capitani; We1sa Garedew; Amsalu Mitiku; Gezahegn Berecha; Binyam Tesfau Hailu; Janne Heiskanen; Pekka Hurskainen; Philip J. Platts; Mika Siljander; Fabrice Pinard; Tino Johansson; Robert Marchant	Claudia.capitani@york.ac.uk	Environment Department, University of York, York, UK	United Kingdom	Views from two mountains: exploring climate change impacts on traditional farming communities of Eastern Africa highlands through participatory scenarios	2018	Journal Article	Sustainability Science	1	academic		Environment Department, University of York, York, UK; College of Agriculture and Veterinary Medicine, Jimma University, Jimma, Ethiopia; School of Earth Sciences, College of Natural Sciences, Addis Ababa University, Addis Ababa, Ethiopia; Department of Geosciences and Geography, University of Helsinki, Helsinki, Finland; Department of Biology, University of York, York, UK				Cirad, UR Bioagresseurs, Montpellier, France		English	Mixed Methods	2015-2016	Kenya	Taita Hills	895	Mixed: farms/natural vegetation	deforested area to agriculture	agriculture_pastoralism			Restoration features in scenarios	NA	in climate change adaptation scenarios	Taita Hills	demographics; landconversion			habitat; ecosystemservice	NA		foodsecurity; ccadaptation			agricultural; forest			habitat
229b	NA							NA			NA									English		2015-2017	Ethiopia	Jimma, small portion of Didessa river catcment	425	Forest	forest and agriculture	agriculture_pastoralism; subsistence			Restoration features in scenarios	NA	in climate change adaptation scenarios	Jimma, small portion of Didessa river catcment	demographics; landconversion			habitat; ecosystemservice	NA		foodsecurity; ccadaptation			agricultural; forest			habitat
242a	NA	Johan Meijer	Johan Meijer, Seth Shames, Sara J. Scherr, Paul Giesen	johan.meijer@pbl.nl	PBL Netherlands Environmental Assessment Agency, The Hague.	The Netherlands	Spatial modelling of participatory landscape scenarios; Synthesis and lessons learned from exploring potential SDG progress in 3 case studies	2018	Report	PBL Netherlands Environmental Assessment Agency and EcoAgriculture Partners, The Hague.	1	ngo; government			Ecoagriculture partners		PBL Netherlands Environmental Assessment Agency			English	Mixed Methods	2017	Honduras	Caribbean North Coast	22000	Mixed: farms/natural vegetation	sustainable palm oil	agriculture_pastoralism			study area is degraded	1	integrated land management ambitions	Caribbean North Coast			unclear	habitat; biodiversity; ecosystemservice	NA	flooding resilience and extreme weather	livelihooddiversification; ccmitigation; economic_benefits		increase sustainable palm oil and cocoa agroforestry, eco-tourism	agricultural; pa			habitat
242b	NA							NA			NA									English		2017-2018	Tanzania	Kilombero Valley	16000	Riparian/Wetland	agriculture	agriculture_pastoralism			study area is degraded	1	landscape development	Kilombero Valley	demographics; urbanisation; governance; landconversion; other	use of agro-chemicals	grazing near river banks, unplanned settlements	habitat; biodiversity; ecosystemservice	NA		livelihooddiversification; foodsecurity; other	health and gender equality, governance		agricultural; wetland; grassland; forest			habitat
242c	NA							NA			NA									English		2017	Ghana	Atewa-Densu landscape	6000	Forest		illegal; other	Urban	illegal mining	study area is degraded	1	landscape futures of atewa-densu landscape	Atewa-Densu landscape	demographics; urbanisation; economics; policy; poaching; landconversion; other	chemical pollution, gold mining regulation and illegal, bauzite exploration and mining in forest reserve		habitat; ecosystemservice	NA	water resources and supply	foodsecurity; economic_benefits; other	partnership development and landscape planning	improved livelihoods, sustainable cocoa and palm oil production, tourism industry suroudning forest,	forest			habitat
64a	NA	Hannes Jochen KÃ¶nig	Hannes Jochen KÃ¶nig, Sandra Uthes, Johannes Schuler, Lin Zhen, Seema Purushothaman, Utia Suarma, Mongi Sghaier, Stella Makokha, Katharina Helming, Stefan Sieber, Le Chen, Floor Brouwe, Jake Morris, Hubert Wiggering	hkoenig@zalf.de	Leibniz Centre for Agricultural Landscape Research (ZALF), Eberswalder StraÃŸe 84, 15374 MÃ¼ncheberg, Germany;	Germany	Regional impact assessment of land use scenarios in developing countries using the FoPIA approach: Findings from five case studies	2013	Journal Article	Journal of Environmental Management	1	academic		Potsdam University, Institute of Earth and Environmental Sciences, KarlLiebknechtStraÃŸe 2425, 14476 PotsdamGolm, Germany Gadjah Mada University (GMU), Faculty of Geography, Sekip Utara Jalan Kaliurang Bulaksumur, Yogyakarta 55281, Indonesia LEI, Part of Wageningen UR, P.O. Box 29703, 2502 LS The Hague, The Netherlands	Ashoka Trust for Research in Ecology and the Environment (ATREE)			Government research institute: Institut des RÃ©gions Arides (IRA), Route de Jorf, 4119 MÃ©denine, Tunisia; Forest Research, Alice Holt Lodge, Farnham, Surrey GU1 4LH, United Kingdom; Kenya Agricultural Research Institute (KARI), Kaptagat Rd, Loresho Nairobi Kenya, P.O. Box 57811, City Square, Nairobi 2, Kenya. Research institute: Leibniz Centre for Agricultural Landscape Research (ZALF), Eberswal…		English	Mixed Methods	2009	Indonesia	Indonesia	3186	Mixed: farms/natural vegetation	forest and agriculture	agriculture_pastoralism; other	Urban		study area is degraded	NA	expansion of settlements causing deforestation and conversion of paddy fields	Yogyakarta	demographics; urbanisation; landconversion			habitat	NA		foodsecurity			agricultural; forest			habitat
64b	NA							NA			NA									English		2009	China	China	14421	Mixed: farms/natural vegetation		agriculture_pastoralism			study area is degraded	NA	Agricultural activities on steep slopes causing soil erosion, sand storms and land degradation	Guyuan	demographics; landconversion		land conversion on slopes leading to soil erosion and degradation	habitat; ecosystemservice	NA	mitigate soil erosion				grassland; forest			habitat
[truncated: 66 more columns]

## Sheet: #README - data extraction
In this sheet, each row refers to an included text in the systematic review. Some published texts included multiple case studies and have instead been listed as XXa, XXb, XXc in this instance, each row refers to the case study information but XXa is the row that will contain metadata relating to the text as a whole eg. bibliograhic information.
Column header	Corresponding question	Description	Options
study_number	Study numer	Number given at full-text screening stage	number integer
second_reviewer	Was the data for this study extracted by two reviewers?	data extracted by two reviewers	0 = no, 1= yes
lead_author	Lead author(s)	Full name of the lead author(s)	open text
all_authors	Names of all authors	Names of all authors listed	open text
corresponding_email	Lead authors email	Corresponding email of the lead author	open text
lead_author_address	Lead author address	Institutional address of lead author	open text
lead_author_institutional_country	Institution country of lead author	Country of institution of lead author	open text
title	Title	Paste the title of the publication	open text
pub_year	Year	Write year of publishing	open text
publication_type	Publication type		journal article; book chapter; report; phd thesis; other
place_published	Place published	Name of journal or publishing organisation	open text
peer_reviewed	Peer reviewed	Peer reviewed literature	0 = no, 1= yes, 2= unclear
author_profession_academic	Profession of authors listed on the publication	employed at a university	0 = no, 1= yes
author_profession_ngo		Non-governmental organisation or charity or social enterprise	0 = no, 1= yes
author_profession_government		employed at a government department	0 = no, 1= yes
author_profession_private		employed at a private company	0 = no, 1= yes
author_profession_student		Msc or PhD student	0 = no, 1= yes
author_profession_other		employed at an organisation that does not come under previous headers	0 = no, 1= yes
author_affiliation_university	Name the institutions the authors are affiliated with, all that apply:	university and name of department	0 = no, 1= yes
author_affiliation_ngo		Non-governmental organisation or charity or social enterprise	0 = no, 1= yes
author_affiliation_private		private sector	0 = no, 1= yes
author_affiliation_government		government department	0 = no, 1= yes
author_affiliation_research_institute		research institute	0 = no, 1= yes
author_affiliation_other		affiliated at an organisation that does not come under previous headers	0 = no, 1= yes
other_author_affiliation		details of other affiliation if it does not fit into above categories	open text
publication_language	Publication Language	Language of the publication	open text
study_type	What is the study type?	Classification of the methods type used in the study	mixed methods; qualitative; quantitative
year_data_collection	Year of data collection	Write the year data was collected	number integer
study_country	Country of study	Name the Country	open text
study_area	Study area	Name of the study area	open text
study_areakm2	size of study area in km2	Size of study area in km2	number
focal_environment	What is the environment of focus in the study?	This is the environment type that covers the largest area in the study region, it is not necessarily what is being restored. forest (Forest fromations or types); riparian/wetland (Riparian zone, samps and freshwater flooded lands); grasslands/shrublands (Herbaceous to bushes vegetation) ; Mixed: farms/natural vegetation (Mixed environments mainly represented by interfaces or mosaics of agricultur…	forest; riparian/wetland; grasslands/shrublands; Mixed: farms/natural vegetation; Pasture/Rangelands; River/inland waters; Coastal/esturary/mangrove; Urban; Marine; Other
further_details_focal_environment	further details on focal environment		open text
primary_economic_activity_resource_industry	What is the primary economic activity in the area?	natural resources - fishing, mining, palm oil, timber etc.	0 = no, 1= yes
primary_economic_activity_services_sector		trade and tourism, tertiary services	0 = no, 1= yes
primary_economic_activity_agriculture_pastoralism		agriculture or pastoralism	0 = no, 1= yes
primary_economic_activity_subsistence		maintaining or supporting oneself/family, production only at the level sufficient for ones own use or consumption without surplus for trade	0 = no, 1= yes
primary_economic_activity_illegal		activities that are forbidden by law	0 = no, 1= yes
primary_economic_activity_other		acivities that do not fit into above categories	0 = no, 1= yes
other_primary_economic_activity		describe 'other' activity	open text
further_details_primary_economic_activity		any further details about the primary economic activities described	open text
how_meet_restoration_criteria	How does the study meet the restoration inclusion criteria?	based on table 3 in the manuscript inclusion criteria	restoration is main goal of study; study area is described as degraded; restoration features in scenarios
embedded_wider_project	Is the scenario building embedded in a wider restoration project?	Regard as yes if the study mentions wider restoration plans for the region. This can be through a wider research project, government, NGO or bottom-up processes.	0 = no, 1= yes, 2= unclear
restoration_motivation	What is the motivation behind the restoration?	The driving motivation behind the restoration project.	open text
What is the area being restored?	What is the area being restored?	Name of the restoration area, may not be the same as the area being studied using scenarios	open text
driver_degradation_demographics	What are the identified drivers of degradation in the study area? List all mentioned drivers of degradation, may be direct or indirect.	Demographics - Population factors - births, deaths, migration.	0 = no, 1= yes
driver_degradation_technology		Technology - use of technological advances	0 = no, 1= yes
driver_degradation_urbanisation		Spread of urban areas	0 = no, 1= yes
driver_degradation_globalisation		Global influence in the study area	0 = no, 1= yes
driver_degradation_economics		If supply or demand for products is mentioned, market conditions that have driven changes.	0 = no, 1= yes
driver_degradation_tourism		travel for pleasure/business or commerically providing and supporting such travel	0 = no, 1= yes
driver_degradation_governance		governance structures	0 = no, 1= yes
driver_degradation_policy		Policys that have then caused degradation eg. Afforestation programs.	0 = no, 1= yes
driver_degradation_poaching		poaching of species/wildlife	0 = no, 1= yes
driver_degradation_invasivespecies		Invasive species that have caussed degradation of the area.	0 = no, 1= yes
driver_degradation_disease		eg. Mountain pine beetle.	0 = no, 1= yes
driver_degradation_fire		Fire regimes may be natural or human-driven.	0 = no, 1= yes
driver_degradation_landconversion		Conversion of land driving it into a degraded state	0 = no, 1= yes
driver_degradation_climate		Changing climatic conditions	0 = no, 1= yes
driver_degradation_other		drivers that do not fit into above categories	0 = no, 1= yes
other_driver_degradation		describe 'other' driver	open text
further_details_driver_degradation		any further details about the drivers of degradation described	open text
restoration_objective_ecological_species	What is the ecological aspect of the restoration objective? All that apply	Restoration of specific species	0 = no, 1= yes
restoration_objective_ecological_habitat		Restoration of a specific habitat.	0 = no, 1= yes
restoration_objective_ecological_biodiversity		Restoration to improve or recover biodiversity, includes native biodiversity.	0 = no, 1= yes
restoration_objective_ecological_ecosystemservice		Improve or recover ecosystem services.	0 = no, 1= yes
restoration_objective_ecological_invasivespecies		Invasive species control for restoration purposes.	0 = no, 1= yes
restoration_objective_ecological_disease		Disease control, Example: Mountain pine beetle control.	0 = no, 1= yes
restoration_objective_ecological_other		ecological restoration objectives that do not fit into above categories	0 = no, 1= yes
other_restoration_objective_ecological		describe 'other' ecological restoration objectives	open text
further_details_restoration_objective_ecological		any further details about the ecological restoration objectives	open text
restoration_objective_noneco_livelihoodresilience	What are any other aspects of the restoration objective? All that apply	livelihood resilience - The capacity of all people across generations to sustain and improve their livelihood opportunities and well-being despite environmental, economic, social and political disturbances	0 = no, 1= yes
restoration_objective_noneco_livelihooddiversification		livelihood diversification - Creation of different types of livelihood	0 = no, 1= yes
restoration_objective_noneco_ccmitigation		cimate change mitigation - Objective to help reduce the effects of climate change	0 = no, 1= yes
restoration_objective_noneco_cultural		cultural values -Cultural ties to particular natural states	0 = no, 1= yes
restoration_objective_noneco_foodsecurity		food security - ability to access, afford and source adequate food	0 = no, 1= yes
restoration_objective_noneco_ccadaptation		climate change adaptation - Objective to adapt to a changing climate	0 = no, 1= yes
restoration_objective_noneco_firereduction		fire risk reduction	0 = no, 1= yes
restoration_objective_noneco_economic_benefits		improve economic benefits	0 = no, 1= yes
restoration_objective_noneco_recreational		activities done for enjoyment while not working	0 = no, 1= yes
restoration_objective_noneco_aesthetics		beauty	0 = no, 1= yes
restoration_objective_noneco_other		non-ecological restoration objectives that do not fit into above categories	0 = no, 1= yes
other_restoration_objective_noneco		describe 'other' non-ecological restoration objectives	open text
further_details_restoration_objective_noneco		any further details about the non-ecological restoration objectives	open text
land_type_restored_agricultural	What are the land types being restored? All that apply	Agricultural - land used for agriculture	0 = no, 1= yes
land_type_restored_pa		Protected area - land protected for conservation by a national government	0 = no, 1= yes
land_type_restored_privateconservationarea		Private conservation area - land protected for conservation by a private entity	0 = no, 1= yes
land_type_restored_urban		Urban - cities and areas under urban infuence	0 = no, 1= yes
land_type_restored_wetland		Wetland - freshwater flooded lands	0 = no, 1= yes
land_type_restored_grassland		Grassland - Herbaceous to bushes vegetation	0 = no, 1= yes
land_type_restored_forest		Forest - forest formations or types	0 = no, 1= yes
land_type_restored_marine		Marine - marine environments	0 = no, 1= yes
land_type_restored_river		River and inland waters - Lentic and lotic freshwater bodies.	0 = no, 1= yes
land_type_restored_coastal		coastal, mangrove, esturary - Coastal and estuarine-related environments (e.g. mangroves, sandbanks).	0 = no, 1= yes
land_type_restored_other		land types being restored that do not fit into above categories	open text
other_land_type_restored		describe 'other' land types being restored
further_details_land_type_restored		any further details about the land types being restored	open text
ecological_focus_plants	What is the ecological subject focus of the restoration? All that apply.	plants - Plant species, whether crops, aquatic, native, or exotic.	0 = no, 1= yes
ecological_focus_invertebrates		invertebrates - Species, populations, and communities of invertebrates, native, or exotic.	0 = no, 1= yes
ecological_focus_vertebrates		vertebrates - Species, populations, and communities of nonhumans vertebrates, native, or exotic.	0 = no, 1= yes
ecological_focus_interactions		interactions - Interspecific species interaction networks, process-based (e.g. pollination, parasitism, and competition).	0 = no, 1= yes
ecological_focus_habitat		habitat/ecosystem/community - Focuses on the environment where species live, including large compartments (e.g. biomes, ecozones)	0 = no, 1= yes
ecological_focus_other		the ecological subject focus of the restoration that do not fit into above categories	0 = no, 1= yes
other_ecological_focus		describe the 'other' ecological subject focus of the restoration	open text
further_details_ecological_focus		any further details about the ecological subject focus of the restoration	open text
restoration_organisational_species	What is the organisational level of the restoration?	species restoration - One or more populations of a single species	0 = no, 1= yes
restoration_organisational_community		community - One or more populations of multiple species	0 = no, 1= yes
restoration_organisational_landscape		landscape - Landscape configuration, structure, and composition, not focusing directly on the organisms or their interactions.	0 = no, 1= yes
restoration_organisational_es		ecosystem service - Functioning and/or structure of the environmental/ecological system, not focusing directly on organisms, but on their interactions, functions, or services for humans.	0 = no, 1= yes
restoration_organisational_other		organisational level of the restoration that do not fit into above categories	0 = no, 1= yes
other_restoration_organisational		describe 'other' organisational level of the restoration	open text
further_details_restoration_organisational		any further details about the organisational level of the restoration	open text
restoration_type	What is the type of restoration?	Active - Direct intervention in the study area or system eg. Tree planting; Passive - No direct intervention in the study system eg. Natural regeneration.	0 = passive, 1= active, 2 = both
reference_stage	Does the study mentioned a reference state/stage?	Reference state that the area is being restored to.	0 = no, 1= yes
scenario_objective	The objective/goal of using scenarios	Describe the objectives or goals of using scenarios as stated in the text	open text
scenario_type	What type of scenarios were built?	Exploratory - Examine a range of plausible futures based on potential trajectories of indirect or direct drivers; Target-seeking - Start with the definiton of a clear objective(s) specified as an achievable target or as an objective function to the optimised. Then, different pathways to achieveing this outcome are identified. ; Policy screening - Compare the outcome of alternative policy or manag…	Exploratory; Target-seeking; Policy screening; Restrospective policy evaluation
scenario_method	Method of scenario buliding	Forecasting - explore trajectories for potential futures, Backcasting - start with a specific desired future and work backwards to identify steps to get there	Forecasting; backcasting
scenario_name_area	Name of area used for scenarios		open text
scenario_spatial_scale_watershed	What is the spatial scale used for the scenario building?	Watershed - an area or ridge of land that separates waters flowing to different rivers, basins, or seas.	0 = no, 1= yes
scenario_spatial_scale_watercatchment		Water catchment - rea of land through which water from any form of precipitation (such as rain, melting snow or ice) drains into a body of water	0 = no, 1= yes
scenario_spatial_scale_floodplain		Floodplain - an area of low-lying ground adjacent to a river, formed mainly of river sediments and subject to flooding.	0 = no, 1= yes
scenario_spatial_scale_district		Administrative boundary: district	0 = no, 1= yes
scenario_spatial_scale_region		Administrative boundary: region	0 = no, 1= yes
scenario_spatial_scale_country		Administrative boundary: country	0 = no, 1= yes
scenario_spatial_scale_other		spatial scales that do not fit into above categories	open text
other_scenario_spatial_scale		describe 'other' spatial scales
scale_determinant	What determines the spatial scale?	administrative boundaries - determined by a limit or border of a geographic area under the jurisdiction of some governmental or managerial entit, natural boundaries - determined by natural features	Administrative Boundaries, Natural Features, both
further_details_scale	Any further relevant details on scale	any further details about the scale	open text
scenario_year_baseline	What is the baseline year for the scenarios?	start year of scenarios	number year
scenario_year_target	What is the target year for the scenarios?	end year of scenarios	number year
scenario_year_timeframe	What is the timeframe for scenarios?	end year minus the start year - Minimum timeframe if the study has used multiple	number year
target_year_motivation_data	What was the motivation for choosing the target year? All that apply	Data availability - target year chosen due to relating to the data that is available	0 = no, 1= yes
target_year_motivation_drivers		Drivers of degradation - target year chosen due to aligning with the timeframes of the drivers	0 = no, 1= yes
target_year_motivation_generations		Generations - to cover multiple generations	0 = no, 1= yes
target_year_motivation_otherwork		Link to other work - so scenarios can link to other work eg. climate change projection models	0 = no, 1= yes
target_year_motivation_stakeholders		Stakeholders/local people - decided by stakeholders	0 = no, 1= yes
target_year_motivation_policy		Policy related - links to policy timeframes	0 = no, 1= yes
target_year_motivation_imagineable		Far but not too far / imagineable	0 = no, 1= yes
target_year_motivation_previousexperience		Previous experience of study authors - they have used those timeframes elsewhere	0 = no, 1= yes
target_year_motivation_literature		Literature - based on a literature review	0 = no, 1= yes
target_year_motivation_industry		Industry time-frame - aligns with industries of focus eg. forestry, agriculture	0 = no, 1= yes
target_year_motivation_other		motivations for choosing the target year that do not fit into above categories	0 = no, 1= yes
other_target_year_motivation		describe 'other' motivations for choosing the target year	open text
further_details_target_year_motivation		any further details about motivations for choosing the target year	open text
scenarios_feedback_restoration	Does the study describe how the scenarios feed back into the restoration planning?	This refers to how the scenarios are being used in the wider restoration planning, how have they been helpful after creation.	0 = no, 1= yes
scenarios_feedback_restoration_how	If yes, describe how		open text
scenario_number	How many scenarios were created?		number
scenario_methods_interviews	What methodological tools were applied when creating scenarios? All that apply	Interviews - 1 on 1 interviews	0 = no, 1= yes
scenario_methods_workshops		Workshops	0 = no, 1= yes
scenario_methods_reflections		Individual reflections	0 = no, 1= yes
scenario_methods_smallgroup		Small group discussions, 2-5 people	0 = no, 1= yes
scenario_methods_group		Group discussions eg. focus groups, more than 5 people	0 = no, 1= yes
scenario_methods_ranking		Ranking	0 = no, 1= yes
scenario_methods_collages		Collages	0 = no, 1= yes
scenario_methods_drawings		Drawings	0 = no, 1= yes
scenario_methods_maps		Maps	0 = no, 1= yes
scenario_methods_mentalmodels		Mental models	0 = no, 1= yes
scenario_methods_quantitativemodels		Quantitative models/data	0 = no, 1= yes
scenario_methods_other		methodological tools for creating senarios that do not fit into above categories	0 = no, 1= yes
other_scenario_methods		describe 'other' methodological tools for creating senarios	open text
further_details_scenario_methods		any further details about methodological tools for creating senarios	open text
scenario_type_methods	Are the scenarios qualitative or quantitative?	This refers to the scenarios thenselves when constructed and not whether any subsequent analysis is done afterwards.	quantitative; qualitative; semi-quantitative; both
qualitative_spatial_during	For qualitative scenarios, are scenarios spatially explicit during construction?	This may be through the use of maps or drawings of the study region, not necessarily quantitative	0 = no, 1= yes
qualitative_spatial_after	For qualitative scenarios, Are scenarios made spatially explicit after creation?	This may be through the use of maps or drawings of the study region, not necessarily quantitative	0 = no, 1= yes
qualitative_quantified_after	For qualitative scenarios, Are scenarios quantified after creation?	For instance quantitative modelling of qualitative storylines	0 = no, 1= yes
qualitative_after_creation	For qualitative scenarios, describe what was done after creation		open text
quantitative_spatial_during	For quantitative scenarios, are the scenarios constructed spatially explicit?		0 = no, 1= yes
quantitative_participants_parameterise	For quantitative scenarios, Do participants help to parameterise the model/quantitative analysis?	This refers to how the interactions between variables are decided, do participants help with this at all?	0 = no, 1= yes
quantitative_participants_runmodel	For quantitative scenarios, Do participants run the quantitative scenarios model/analysis?	For example, sometimes participants will use a software themselves to run different quantitative scenarios	0 = no, 1= yes
quantitative_after_creation	For quantitative scenarios, describe what was done after creation		open text
tradeoffs_addressed	Are trade-offs explicitly included/discussed?	This is trade-offs and synergies specifically between components of the scenarios and NOT between scenarios. To be explicit, inclusion/analysis of must be clearly identifable to the reviewer.	explicitly included; implicitly included; not addressed
tradeoffs_when	When are trade-offs analysed?		During scenario construction; post scenario construction
tradeoffs_scenarios_how	Are trade-offs in outcomes analysed between or within scenarios?		Within; Between; Both
tradeoffs_how_publication	How are trade-offs addressed? All that apply	Discussion in scientific paper	0 = no, 1= yes
tradeoffs_how_workshop		Discussion in workshop	0 = no, 1= yes
tradeoffs_how_interview		Discussion in interview	0 = no, 1= yes
tradeoffs_how_matrix		Matrix	0 = no, 1= yes
tradeoffs_how_visualdepiction		Visual depiction eg. maps, pictures	0 = no, 1= yes
tradeoffs_how_mathmodels		Mathematical models	0 = no, 1= yes
tradeoffs_how_spiderplot		Spider plot	0 = no, 1= yes
tradeoffs_how_other		methods of how trade-offs are addressed that do not fit into above categories	0 = no, 1= yes
other_tradeoffs_how		describe 'other' methods of how trade-offs are addressed	open text
further_details_tradeoffs_how		any further details about methods of how trade-offs are addressed	open text
tradeoff_spatial	Is spatial variation in trade-offs addressed?	Diminishing of one property in return for gains in another at a spatial scale eg. management interventions increasing restored land at the expense of forest plantation land	0 = no, 1= yes
tradeoff_spatial_how	If yes, please describe how		open text
tradeoff_temporal	Is temporal variation in trade-offs addressed?	Diminishing of one property in return for gains in another at a temporal scale - discussion of how trade-offs may occur across time eg. economic losses now will lead to increased biodiversity in the future.	0 = no, 1= yes
tradeoff_temporal_how	If yes, please describe how		open text
tradeoffs_stakeholders	Is variation between stakeholders in trade-offs addressed?	Differences in how stakeholders will perceive trade-offs based on their own experiences, perceptions and objective	0 = no, 1= yes
tradeoffs_stakeholders_how	If yes, please describe how		open text
why_participatory	Why has a participatory approach been chosen?	Reason for using participatory methods.	open text
participants_howchosen_experts	How were the participants chosen? All that apply	Expert knowledge - people recommended to participate by experts	0 = no, 1= yes
participants_howchosen_stakeholderanalysis		Stakeholder analysis -A stakeholder analysis indicates relevant groups to be chosen	0 = no, 1= yes
participants_howchosen_snowball		Snowball sampling - Participants recruit other participants	0 = no, 1= yes
participants_howchosen_localpartner		Selection is made with/via local research partner	0 = no, 1= yes
participants_howchosen_researchteam		purposeful selection by research team
participants_howchosen_other		methods of choosing participants that do not fit into above categories	open text
other_participants_howchosen		describe 'other' methods of choosing participants
further_details_participants_howchosen		any further details about the methods of choosing participants described	open text
participant_number	minimum number of participants that is identifiable	the minimum identifiable from the publication	number
stakeholders_local_community	Main stakeholders involved in the scenario process - all that apply	Local community - citizens of the local/area of interest	0 = no, 1= yes
stakeholders_local_community_representitives		Local community representitives - representitives of citizens of the local area	0 = no, 1= yes
stakeholders_local_policymakers		Local policy-makers - those who write or design policy for the area of interest at the local scale	0 = no, 1= yes
stakeholders_supralocal_policymakers		Supra-local policy makers - those who make policy at a wider scale eg. district, national	0 = no, 1= yes
stakeholders_nrma		Natural resource management agencies - usually government agencies	0 = no, 1= yes
stakeholders_academics		Academics -scholar at a higher education instutute	0 = no, 1= yes
stakeholders_private		Business/Private sector	0 = no, 1= yes
stakeholders_tourism		Recreation/Tourism sector	0 = no, 1= yes
stakeholders_experts		Experts - reported by the study explicitly as 'experts', may not have any other details	0 = no, 1= yes
stakeholders_supranational_gov_institutions		Supranational governmental institutions eg. European Union	0 = no, 1= yes
stakeholders_national_regional_gov_institutions		National and regional institutions - regional and national areas of government	0 = no, 1= yes
stakeholders_local_municipal_government		Local and municipal government - members of the local government	0 = no, 1= yes
stakeholders_community_council_indigenous		Community council, tribal and indigenous organisations	0 = no, 1= yes
stakeholders_conservation_groups		Conservation groups, NGOs, co-management groups	0 = no, 1= yes
stakeholders_private_resource_industry		Resources industries (private)	0 = no, 1= yes
stakeholders_other		stakeholders that do not fit into above categories	0 = no, 1= yes
other_stakeholders		describe 'other' stakeholders	open text
further_details_stakeholders		any further details about the stakeholders described	open text
why_participants	Why were those particular participants chosen?	Describe any justification given for the choice of participants.	open text
absent_stakeholders	List any stakeholders mentioned to be absent		open text
participatory_stage_develop_objectives	What stages of the process were participants invovled in?	Development of the scenario building objective	0 = no, 1= yes
how_participatory_stage_develop_objectives		If yes, describe how:	open text
participatory_stage_design_methods		Design of scenario building methods	0 = no, 1= yes
how_participatory_stage_design_methods		If yes, describe how:	open text
participatory_stage_scenario_creation		Scenario creation	0 = no, 1= yes
how_participatory_stage_scenario_creation		If yes, describe how:	open text
participatory_stage_analysis		Analysis of scenario results	0 = no, 1= yes
how_participatory_stage_analysis		If yes, describe how:	open text
participatory_stage_analyse_tradeoff		Analysis of trade-offs in outcomes	0 = no, 1= yes
how_participatory_stage_analyse_tradeoff		If yes, describe how:	open text
participatory_stage_disseminate_results		Dissemination of results	0 = no, 1= yes
how_participatory_stage_disseminate_results		If yes, describe how:	open text
further_details_participatory_stage			open text
total_participatory_stage	Number of stages of the scenario process that stakeholders participated in		integer between 1 and 6
collaboration_participants_duration	If the study specifies a duration of data collection/collaboration with participants please specify give details of this.	For example, number of workshops/interviews, how long colloboration was for eg. 10 meetings lasting 1 day per meetings across 6 months.	open text

## Sheet: Outcomes_machine_readable
study_number	outcome	outcome_type	indicator	indicator_type	outcome_category	indicator_ecological_type	indicator_units	qual_quant	outcome_reason	outcome_reason_category	analysed_how	analysed_how_category	analysed_how_detail
5	13. Fish migration at Clyde	Environmental	Fishpass at Clyde dam (qc)	Environmental	Biodiversity	Compositional	qc	semi-quantitative	stakeholder interest	Stakeholder interest	Multi criteria decision analysis	Multi criteria analysis
5	14. Fish migration at Roxburgh	Environmental	Fishpass at Roxburgh dam (qc)	Environmental	Biodiversity	Compositional	qc	semi-quantitative	stakeholder interest	Stakeholder interest	Multi criteria decision analysis	Multi criteria analysis
5	17. Crested grebes	Environmental	17. Crested grebe adults (no. at end Feb/early March)	Environmental	Biodiversity	Compositional		semi-quantitative	stakeholder interest	Stakeholder interest	Multi criteria decision analysis	Multi criteria analysis
5			17. Crested grebe juveniles (no. at end Feb/early March)	Environmental	Biodiversity	Compositional		semi-quantitative	stakeholder interest	Stakeholder interest	Multi criteria decision analysis	Multi criteria analysis
5	37. Implementation costs	Economic	NZD/implementation	Economic	Costs			semi-quantitative	stakeholder interest	Stakeholder interest	Multi criteria decision analysis	Multi criteria analysis
5	38. Access to Bullock Creek	Social	Access to Bullock Creek (qc)	Social	Access			semi-quantitative	stakeholder interest	Stakeholder interest	Multi criteria decision analysis	Multi criteria analysis
5	39. Maintenance costs	Economic	NZD/year	Economic	Costs			semi-quantitative	stakeholder interest	Stakeholder interest	Multi criteria decision analysis	Multi criteria analysis
5	40. Access to waterfront	Social	Access to waterfront (qc)	Social	Access			semi-quantitative	stakeholder interest	Stakeholder interest	Multi criteria decision analysis	Multi criteria analysis
5	18. Other water-bound birds	Environmental	Healthy waterbird species populations (no. of non-threatened species)	Environmental	Biodiversity	Compositional		semi-quantitative	stakeholder interest	Stakeholder interest	Multi criteria decision analysis	Multi criteria analysis
5	19. Native fish populations	Environmental	19. Long fin tuna population health (qc)	Environmental	Biodiversity	Compositional		semi-quantitative	stakeholder interest	Stakeholder interest	Multi criteria decision analysis	Multi criteria analysis
5			19. KÅaro population health (qc)	Environmental	Biodiversity	Compositional		semi-quantitative	stakeholder interest	Stakeholder interest	Multi criteria decision analysis	Multi criteria analysis
5			19. Common bully population health (qc)	Environmental	Biodiversity	Compositional		semi-quantitative	stakeholder interest	Stakeholder interest	Multi criteria decision analysis	Multi criteria analysis
5	27. No littering along shore	Social	Amount of trash (qc)	Social	Culture			semi-quantitative	stakeholder interest	Stakeholder interest	Multi criteria decision analysis	Multi criteria analysis
5	28. Maintain town character	Social	Occurrence of tall buildings (qc)	Social	Culture			semi-quantitative	stakeholder interest	Stakeholder interest	Multi criteria decision analysis	Multi criteria analysis
5		Environmental	Extent of natural lake shore (% of total shoreline)	Environmental	Water quality	Structural	% total shoreline	semi-quantitative	stakeholder interest	Stakeholder interest	Multi criteria decision analysis	Multi criteria analysis
5	20. Game fish populations	Environmental	20. Rainbow trout population health (qc)	Environmental	Biodiversity	Compositional		semi-quantitative	stakeholder interest	Stakeholder interest	Multi criteria decision analysis	Multi criteria analysis
5			20. Brown trout population health (qc)	Environmental	Biodiversity	Compositional		semi-quantitative	stakeholder interest	Stakeholder interest	Multi criteria decision analysis	Multi criteria analysis
5			20. Salmon population health (qc)	Environmental	Biodiversity	Compositional		semi-quantitative	stakeholder interest	Stakeholder interest	Multi criteria decision analysis	Multi criteria analysis
5	21. Native fish populations in wadeable tributaries	Environmental	Average FIBI in wt (score)	Environmental	Biodiversity	Compositional		semi-quantitative	stakeholder interest	Stakeholder interest	Multi criteria decision analysis	Multi criteria analysis
5	23. Natural invertebate populations in wadeable tributaries	Environmental	23. MCI score in wt (score)	Environmental	Biodiversity	Compositional		semi-quantitative	stakeholder interest	Stakeholder interest	Multi criteria decision analysis	Multi criteria analysis
5			23. QMCI in wt (score)	Environmental	Biodiversity	Compositional		semi-quantitative	stakeholder interest	Stakeholder interest	Multi criteria decision analysis	Multi criteria analysis
5			23. Macroinvertebrate ASPM in wt (score)	Environmental	Biodiversity	Compositional		semi-quantitative	stakeholder interest	Stakeholder interest	Multi criteria decision analysis	Multi criteria analysis
5	24. No pest species - Didymo, lake snow, lagarosiphon major,	Environmental	24. Didymo occurrence (qc)	Environmental	Biodiversity	Compositional		semi-quantitative	stakeholder interest	Stakeholder interest	Multi criteria decision analysis	Multi criteria analysis
5			24. Lake snow occurrence (gAFDM/sampling)	Environmental	Biodiversity	Compositional		semi-quantitative	stakeholder interest	Stakeholder interest	Multi criteria decision analysis	Multi criteria analysis
5			24. Lake SPIâ€™s Invasive Impact Index (%)	Environmental	Ecosystem health	Functional		semi-quantitative	stakeholder interest	Stakeholder interest	Multi criteria decision analysis	Multi criteria analysis
5	30. Maintain sense of place	Social	30. Residents taking part in water survey (% of total resident population)	Social	Culture			semi-quantitative	stakeholder interest	Stakeholder interest	Multi criteria decision analysis	Multi criteria analysis
5			30. Upper Clutha Lakes Trust members (no. in database)	Social	Culture			semi-quantitative	stakeholder interest	Stakeholder interest	Multi criteria decision analysis	Multi criteria analysis
5	32. Maintain places with spiritual meaning		31. PÄ site â€˜Neheneheâ€™ safeguarded (qc)	Social	Culture			semi-quantitative	stakeholder interest	Stakeholder interest	Multi criteria decision analysis	Multi criteria analysis
5			31. PÄ site â€˜Taki kararaâ€™ safeguarded (qc)	Social	Culture			semi-quantitative	stakeholder interest	Stakeholder interest	Multi criteria decision analysis	Multi criteria analysis
5			31. Nohoaka site â€˜Lake WÄnaka Nohoanga 2â€™ safeg. (qc)	Social	Culture			semi-quantitative	stakeholder interest	Stakeholder interest	Multi criteria decision analysis	Multi criteria analysis
5			31. Nohoaka site â€˜Lake WÄnakaâ€™ safeguarded (qc)	Social	Culture			semi-quantitative	stakeholder interest	Stakeholder interest	Multi criteria decision analysis	Multi criteria analysis
5			31. Waka launch site at Bullock Creek safeguarded (qc)	Social	Culture			semi-quantitative	stakeholder interest	Stakeholder interest	Multi criteria decision analysis	Multi criteria analysis
5	37. No duck itch	Environmental	Duck itch (schistosome dermatitis) occurrence (qc)	Environmental	Water quality	Compositional		semi-quantitative	stakeholder interest	Stakeholder interest	Multi criteria decision analysis	Multi criteria analysis
5	41. Tap water safe to drink	Environmental	Tap water safe to drink (qc)	Environmental	Water quality	Functional		semi-quantitative	stakeholder interest	Stakeholder interest	Multi criteria decision analysis	Multi criteria analysis
5	42. Tap water taste	Environmental	Tap water taste (qc)	Environmental	Water quality	Functional		semi-quantitative	stakeholder interest	Stakeholder interest	Multi criteria decision analysis	Multi criteria analysis
5	43. Tap water odour	Environmental	Tap water odor (qc)	Environmental	Water quality	Functional		semi-quantitative	stakeholder interest	Stakeholder interest	Multi criteria decision analysis	Multi criteria analysis
5	44. Tap water colour	Environmental	Tap water colour (qc)	Environmental	Water quality	Functional		semi-quantitative	stakeholder interest	Stakeholder interest	Multi criteria decision analysis	Multi criteria analysis
5	45. Ecosystem functioning in tributaries	Environmental	Summer gross primary production (gO2/m2*dayâˆ’1)	Environmental	Ecosystem health	Functional	gO2/m2*dayâˆ’1	semi-quantitative	stakeholder interest	Stakeholder interest	Multi criteria decision analysis	Multi criteria analysis
5	22. Natural aquatic vegetation	Environmental	22. Lake SPIâ€™s Native Condition Index (%)	Environmental	Ecosystem health	Compositional		semi-quantitative	stakeholder interest	Stakeholder interest	Multi criteria decision analysis	Multi criteria analysis
5			22. Bryophyte health (qc)	Environmental	Ecosystem health	Functional		semi-quantitative	stakeholder interest	Stakeholder interest	Multi criteria decision analysis	Multi criteria analysis
5	25. No Algal blooms	Environmental	25. Chlorophyll-a exceededover 8% of samples in tr23 (mg/m2)	Environmental	Ecosystem health	Functional	mg/m2	semi-quantitative	stakeholder interest	Stakeholder interest	Multi criteria decision analysis	Multi criteria analysis
5			25.Chlorophyll-a annual median (mg/m3)	Environmental	Ecosystem health	Functional		semi-quantitative	stakeholder interest	Stakeholder interest	Multi criteria decision analysis	Multi criteria analysis
5			25.Chlorophyll-a annual maximum (mg/m3)	Environmental	Ecosystem health	Functional		semi-quantitative	stakeholder interest	Stakeholder interest	Multi criteria decision analysis	Multi criteria analysis
5	35. No cyanobacteria blooms	Environmental	35 .80th pctl of all cyanobacteria (mm3/L)	Environmental	Ecosystem health	Compositional	mm3/L	semi-quantitative	stakeholder interest	Stakeholder interest	Multi criteria decision analysis	Multi criteria analysis
5			35. 80th pctl of potentially toxic cyanobacteria (mm3/L)	Environmental	Ecosystem health	Compositional		semi-quantitative	stakeholder interest	Stakeholder interest	Multi criteria decision analysis	Multi criteria analysis
5	46. No sediment runoff from construction sites	Environmental	Sediment runoff (qc)	Environmental	Erosion	Functional	qc	semi-quantitative	stakeholder interest	Stakeholder interest	Multi criteria decision analysis	Multi criteria analysis
5	47. Green spaces in town	Social	Impervious surface area (% town area)	Social	Quality of life			semi-quantitative	stakeholder interest	Stakeholder interest	Multi criteria decision analysis	Multi criteria analysis
5	12. Natural extent of wetlands	Environmental	12. Total wetland area (ha)	Land use land cover	Riparian/Wetland		ha	semi-quantitative	stakeholder interest	Stakeholder interest	Multi criteria decision analysis	Multi criteria analysis
5	48. Buffered aquatic systems	Environmental	48. Riparian buffer along tri (% of total shoreline)	Land use land cover	Riparian/Wetland		% total shoreline	semi-quantitative	stakeholder interest	Stakeholder interest	Multi criteria decision analysis	Multi criteria analysis
5			48. Riparian buffer along wetlands (% of total shoreline)	Land use land cover	Riparian/Wetland			semi-quantitative	stakeholder interest	Stakeholder interest	Multi criteria decision analysis	Multi criteria analysis
5	33. Satisfactor expereince with on/in water activities	Social	33. E. coli 95th percentile primary contact points (E. coli/100â€…mL)	Social	Recreation			semi-quantitative	stakeholder interest	Stakeholder interest	Multi criteria decision analysis	Multi criteria analysis
5			33. Occurrence of unburnt fuel/oil (qc)	Social	Recreation			semi-quantitative	stakeholder interest	Stakeholder interest	Multi criteria decision analysis	Multi criteria analysis
5			33. Catch success brown trout (CPUE; no./fishing trip)	Social	Recreation			semi-quantitative	stakeholder interest	Stakeholder interest	Multi criteria decision analysis	Multi criteria analysis
5			33. Catch success rainbow trout (CPUE; no./fishing trip)	Social	Recreation			semi-quantitative	stakeholder interest	Stakeholder interest	Multi criteria decision analysis	Multi criteria analysis
5			33. Catch success salmon (CPUE; no./fishing trip)	Social	Recreation			semi-quantitative	stakeholder interest	Stakeholder interest	Multi criteria decision analysis	Multi criteria analysis
5			33. Seeing fish/quality of experience (qc)	Social	Recreation			semi-quantitative	stakeholder interest	Stakeholder interest	Multi criteria decision analysis	Multi criteria analysis
5			33. Quality of boating experience (qc)	Social	Recreation			semi-quantitative	stakeholder interest	Stakeholder interest	Multi criteria decision analysis	Multi criteria analysis
5			33. Access via boat ramps (no. of formed boat ramps)	Social	Recreation			semi-quantitative	stakeholder interest	Stakeholder interest	Multi criteria decision analysis	Multi criteria analysis
5	34. Satisfactory experience with shore activities		34. Length of walking tracks (km)	Social	Recreation			semi-quantitative	stakeholder interest	Stakeholder interest	Multi criteria decision analysis	Multi criteria analysis
5			34. Length of cycling tracks (km)	Social	Recreation			semi-quantitative	stakeholder interest	Stakeholder interest	Multi criteria decision analysis	Multi criteria analysis
5			34. Powered and unpowered sites (total no. of sites)	Social	Recreation			semi-quantitative	stakeholder interest	Stakeholder interest	Multi criteria decision analysis	Multi criteria analysis
5			34. Quality of relaxing/picnicking experience (qc)	Social	Recreation			semi-quantitative	stakeholder interest	Stakeholder interest	Multi criteria decision analysis	Multi criteria analysis
5	49. Backcountry angling	Social	Angling pressure in vulnerable waters (qc)	Social	Recreation			semi-quantitative	stakeholder interest	Stakeholder interest	Multi criteria decision analysis	Multi criteria analysis
5	50. Motorised boating	Social	50. Wave impact on water birds (qc)	Social	Recreation			semi-quantitative	stakeholder interest	Stakeholder interest	Multi criteria decision analysis	Multi criteria analysis
5			50. Noise impacting fauna (qc)	Social	Recreation			semi-quantitative	stakeholder interest	Stakeholder interest	Multi criteria decision analysis	Multi criteria analysis
5	51. Lake shore camping	Social	Septic tank spills (qc)	Social	Recreation			semi-quantitative	stakeholder interest	Stakeholder interest	Multi criteria decision analysis	Multi criteria analysis
5	52. Overcrowding on the lake	Social	Density of boats (no./summer day)	Social	Recreation			semi-quantitative	stakeholder interest	Stakeholder interest	Multi criteria decision analysis	Multi criteria analysis
5	53. Overcrowding on the town	Social	Tourist arrivals (no./year)	Social	Recreation			semi-quantitative	stakeholder interest	Stakeholder interest	Multi criteria decision analysis	Multi criteria analysis
5	54. Freedom camping	Social	Occurrence of disrespectful camping behaviour (qc)	Social	Recreation			semi-quantitative	stakeholder interest	Stakeholder interest	Multi criteria decision analysis	Multi criteria analysis
5	36. No harmful pathogens in lake or tributaries	Environmental	36. E. coli median concentration (E. coli/100â€…mL)	Environmental	Water quality	Compositional	E. coli/1000mL	semi-quantitative	stakeholder interest	Stakeholder interest	Multi criteria decision analysis	Multi criteria analysis
5			36. E. coli 95th percentile (E. coli/100â€…mL)	Environmental	Water quality	Compositional		semi-quantitative	stakeholder interest	Stakeholder interest	Multi criteria decision analysis	Multi criteria analysis
5			36. Exceedances >540 E. coli/100â€…ml (%)	Environmental	Water quality	Compositional		semi-quantitative	stakeholder interest	Stakeholder interest	Multi criteria decision analysis	Multi criteria analysis
5			36. Exceedances >260 E. coli/100â€…ml (%)	Environmental	Water quality	Compositional		semi-quantitative	stakeholder interest	Stakeholder interest	Multi criteria decision analysis	Multi criteria analysis
5	31. Satisfactory harvest of mahinga kai	Economic	31. Tuna occurrence (qc)	Economic	Production			semi-quantitative	stakeholder interest	Stakeholder interest	Multi criteria decision analysis	Multi criteria analysis
5			31. KÅkopu occurrence (qc)	Economic	Production			semi-quantitative	stakeholder interest	Stakeholder interest	Multi criteria decision analysis	Multi criteria analysis
5			31 .Waterfowl abundance (qc)	Economic	Production			semi-quantitative	stakeholder interest	Stakeholder interest	Multi criteria decision analysis	Multi criteria analysis
5			31. Kakahi abundance (qc)	Economic	Production			semi-quantitative	stakeholder interest	Stakeholder interest	Multi criteria decision analysis	Multi criteria analysis
5			31. Water cress extent (ha)	Economic	Production			semi-quantitative	stakeholder interest	Stakeholder interest	Multi criteria decision analysis	Multi criteria analysis
5		Social	31. RaupÅ extent along shoreline (km)	Social	Culture			semi-quantitative	stakeholder interest	Stakeholder interest	Multi criteria decision analysis	Multi criteria analysis
5	05. Natural dissolved oxygen in the lake	Environmental	5. Lake bottom DO annual minimum (mg/L)	Environmental	Water quality	Functional	mg/L	semi-quantitative	stakeholder interest	Stakeholder interest	Multi criteria decision analysis	Multi criteria analysis
5			5. Mid-hypolimnetic DO annual minimum (mg/L)	Environmental	Water quality	Functional		semi-quantitative	stakeholder interest	Stakeholder interest	Multi criteria decision analysis	Multi criteria analysis
5	06. Natural dissolved oxygen in the tributaries	Environmental	6. Dissolved oxygen 1-day minimum in tri (mg/L)	Environmental	Water quality	Functional	mg/L	semi-quantitative	stakeholder interest	Stakeholder interest	Multi criteria decision analysis	Multi criteria analysis
5			6. Dissolved oxygen 7-day minimum in tri (mg/L)	Environmental	Water quality	Functional		semi-quantitative	stakeholder interest	Stakeholder interest	Multi criteria decision analysis	Multi criteria analysis
5	55. Stock exclusion	Environmental	Fenced lake and tri shoreline (% total shoreline)	Environmental	Water quality	Structural	% total shoreline	semi-quantitative	stakeholder interest	Stakeholder interest	Multi criteria decision analysis	Multi criteria analysis
5	56. Sustainable groundwater take	Environmental	Groundwater take (L/year)	Environmental	Water availability	Functional	L/year	semi-quantitative	stakeholder interest	Stakeholder interest	Multi criteria decision analysis	Multi criteria analysis
5	07. Natural nutrient levels in the lake	Environmental	7. Total nitrogen annual median (mg/m3)	Environmental	Water nutrient levels	Functional	mg/m3	semi-quantitative	stakeholder interest	Stakeholder interest	Multi criteria decision analysis	Multi criteria analysis
5		Environmental	7. Total phosphorus annual median (mg/m3)	Environmental	Water nutrient levels	Functional	mg/m3	semi-quantitative	stakeholder interest	Stakeholder interest	Multi criteria decision analysis	Multi criteria analysis
5	08. Natural nutrient levels in the tributaries - nitrogen	Environmental	8. DIN 5-year median in tri (mg/L)	Environmental	Water nutrient levels	Functional	mg/L	semi-quantitative	stakeholder interest	Stakeholder interest	Multi criteria decision analysis	Multi criteria analysis
5			8. DIN 95th percentile in tri (mg/L)	Environmental	Water nutrient levels	Functional		semi-quantitative	stakeholder interest	Stakeholder interest	Multi criteria decision analysis	Multi criteria analysis
5	09. Natural nutrient levels in the tributaries - phosphorus	Environmental	9. DRP 5-year median in tri (mg/L)	Environmental	Water nutrient levels	Functional	mg/L	semi-quantitative	stakeholder interest	Stakeholder interest	Multi criteria decision analysis	Multi criteria analysis
5			9. DRP 95th percentile in tri (mg/L)	Environmental	Water nutrient levels	Functional		semi-quantitative	stakeholder interest	Stakeholder interest	Multi criteria decision analysis	Multi criteria analysis
5	10. Toxic effects to organisisms in the tributaries - ammonia	Environmental	10. Ammonia annual median in tri (mg/L)	Environmental	Water nutrient levels	Functional	mg/L	semi-quantitative	stakeholder interest	Stakeholder interest	Multi criteria decision analysis	Multi criteria analysis
5			10. Ammonia annual maximum in tri (mg/L)	Environmental	Water nutrient levels	Functional		semi-quantitative	stakeholder interest	Stakeholder interest	Multi criteria decision analysis	Multi criteria analysis
5	11. Toxic effects to organisisms in the tributaries - nitrate	Environmental	11. Nitrate annual median in tri (mg/L)	Environmental	Water nutrient levels	Functional	mg/L	semi-quantitative	stakeholder interest	Stakeholder interest	Multi criteria decision analysis	Multi criteria analysis
5			11. Nitrate annual 95th percentile in tri (mg/L)	Environmental	Water nutrient levels	Functional		semi-quantitative	stakeholder interest	Stakeholder interest	Multi criteria decision analysis	Multi criteria analysis
5	57. Farmland nutrient runoff	Environmental	Nitrogen runoff below Plan Change 6A limit (qc)	Environmental	Water nutrient levels	Functional	qc	semi-quantitative	stakeholder interest	Stakeholder interest	Multi criteria decision analysis	Multi criteria analysis
5	01. Water clarity in the lake	Environmental	Secchi depth (m)	Environmental	Water quality	Functional	meters	semi-quantitative	stakeholder interest	Stakeholder interest	Multi criteria decision analysis	Multi criteria analysis
5	02. Water clarity in the tributaries	Environmental	Turbidity in tributaries (FNU)	Environmental	Water quality	Functional	Scale - FNU	semi-quantitative	stakeholder interest	Stakeholder interest	Multi criteria decision analysis	Multi criteria analysis
5	03. Surface temperature of lake	Environmental	Annual change in temperature (Â°C/year)	Environmental	Water quality	Functional	degrees celsius / year	semi-quantitative	stakeholder interest	Stakeholder interest	Multi criteria decision analysis	Multi criteria analysis
5	04. Full winter mixing in lake	Environmental	Full winter mixing (qc)	Environmental	Water quality	Functional	qc	semi-quantitative	stakeholder interest	Stakeholder interest	Multi criteria decision analysis	Multi criteria analysis
5	15. Natural lake level	Environmental	Lake level above sea level (m)	Environmental	Water quality	Functional	n	semi-quantitative	stakeholder interest	Stakeholder interest	Multi criteria decision analysis	Multi criteria analysis
5	26. Maintain natural lake colour	Environmental	Mean dominant wavelength on satellite images (nm)	Environmental	Water quality	Functional	nm	semi-quantitative	stakeholder interest	Stakeholder interest	Multi criteria decision analysis	Multi criteria analysis
5	29. Maintain unmodified lake outlet		Modification of lake outlet (qc)	Environmental	Water quality	Functional		semi-quantitative	stakeholder interest	Stakeholder interest	Multi criteria decision analysis	Multi criteria analysis
5	58.Tributary water abstraction	Environmental	58. Minimum flow in tri (% time with min. flow/year)	Environmental	Water quality	Functional	% time with min. flow/year	semi-quantitative	stakeholder interest	Stakeholder interest	Multi criteria decision analysis	Multi criteria analysis
5			58. Artificial drying (qc)	Environmental	Water quality	Functional		semi-quantitative	stakeholder interest	Stakeholder interest	Multi criteria decision analysis	Multi criteria analysis
5	16. Natural riverbed sediment	Environmental	Fine sediment cover in tri (%)	Environmental	Sediment	Functional	%	semi-quantitative	stakeholder interest	Stakeholder interest	Multi criteria decision analysis	Multi criteria analysis
7	Biodiversity	Environmental	total biodiversity benefit	Environmental	Biodiversity	Compositional	index score	Quantitative	Of interest to regional stakeholders in the project and in regional plans	Stakeholder interest		Quantitative model
7	Cost	Economic	Net Economic returns	Economic	Costs		$million	Quantitative	Of interest to regional stakeholders	Stakeholder interest		Calculation
7	Carbon	Environmental	cars off the road	Environmental	Carbon	Functional	1000s	Quantitative	Relates to Economic incentives for carbon trading and carbon benefits of restoration, biomass and biofuelds	Economic incentives		Quantitative model	input-output model
7	Natural Resource Management Actions	Social	total area of NRM actions required	Social	Management actions		1000s ha	Quantitative	Of interest to regional stakeholders in the project and in regional plans	Stakeholder interest		Quantitative model	input-output model
7	Population Change	Social	population change	Social	Demographics		no. of persons	Quantitative	-	Stakeholder interest		Quantitative model	input-output model
7	Wind erosion	Environmental	high risk wind erosion areas managed	Environmental	Erosion	Functional	1000s ha	Quantitative	Of interest to regional stakeholders in the project and in regional plans	Stakeholder interest		Quantitative model	APSIM
7	Employment	Economic	FTE jobs	Economic	Employment		number of jobs	Quantitative	-	Stakeholder interest		Quantitative model	input-output model
7	Deep drainage	Environmental	high risk deep drainage areas managed	Environmental	Flooding	Functional	1000s ha	Quantitative	Of interest to regional stakeholders in the project and in regional plans	Stakeholder interest		Quantitative model	SIMPACT
8	Flood retention	Environmental		Environmental	Flooding	Functional		Qualitative	Chosen by authors based on relavance to stakeholders	Stakeholder interest	During workshop as participants put management scenarios for these outcomes ina game	Role playing game
8	Habitats and Biodiversity	Environmental		Environmental	Biodiversity	Compositional		Qualitative	Chosen by authors based on relavance to stakeholders	Stakeholder interest	During workshop as participants put management scenarios for these outcomes ina game	Role playing game
8	Recreational quality	Social		Social	Recreation			Qualitative	Chosen by authors based on relavance to stakeholders	Stakeholder interest	During workshop as participants put management scenarios for these outcomes ina game	Role playing game
8	Food and Biomass	Economic		Economic	Production			Quantitative	Chosen by authors based on relavance to stakeholders	Stakeholder interest	During workshop as participants put management scenarios for these outcomes in a game	Role playing game
9	Ecosystem health	Environmental	Probability	Environmental	Ecosystem health	Functional	Percentage points	Quantitative	Important in the region	Concern in study area	Probability of improvement in a BBN	Quantitative model	Baysian belief network
9	Farmers income/benefit	Economic	Probability	Economic	Income		Percentage points	Quantitative	Important in the region	Concern in study area	Probability of improvement in a BBN	Quantitative model	Baysian belief network
11	Biotic resources	Environmental	Habitat and biodiversity (status)	Environmental	Biodiversity	Compositional		semi-quantitative	relates to management plan or existing framework; previous research	Relates to management plan or existing framework;Previous research	Framework for Participatory Impact Assessment - Assigned weights of importance by experts in the workshop and then scored from -3 to +3 for the impact of each scenario on the outcome indicator	Framework for Participatory Impact Assessment
11	Biotic resources	Environmental	Habitat and biodiversity (status)	Environmental	Biodiversity	Compositional		semi-quantitative	relates to management plan or existing framework; previous research	Relates to management plan or existing framework;Previous research	Framework for Participatory Impact Assessment - Assigned weights of importance by experts in the workshop and then scored from -3 to +3 for the impact of each scenario on the outcome indicator	Framework for Participatory Impact Assessment
11	Access to land	Social	Right to access and utilize forest	Social	Access			semi-quantitative	relates to management plan or existing framework; previous research	Relates to management plan or existing framework;Previous research	Framework for Participatory Impact Assessment - Assigned weights of importance by experts in the workshop and then scored from -3 to +3 for the impact of each scenario on the outcome indicator	Framework for Participatory Impact Assessment
11	Provision of work	Economic	Regional employment (%)	Economic	Employment			semi-quantitative	relates to management plan or existing framework; previous research	Relates to management plan or existing framework;Previous research	Framework for Participatory Impact Assessment - Assigned weights of importance by experts in the workshop and then scored from -3 to +3 for the impact of each scenario on the outcome indicator	Framework for Participatory Impact Assessment
11	Forest Labour	Economic	Sectoral employment (%)	Economic	Employment			semi-quantitative	relates to management plan or existing framework; previous research	Relates to management plan or existing framework;Previous research	Framework for Participatory Impact Assessment - Assigned weights of importance by experts in the workshop and then scored from -3 to +3 for the impact of each scenario on the outcome indicator	Framework for Participatory Impact Assessment
11	health	Social	Health Clean air (status)	Social	Human health			semi-quantitative	relates to management plan or existing framework; previous research	Relates to management plan or existing framework;Previous research	Framework for Participatory Impact Assessment - Assigned weights of importance by experts in the workshop and then scored from -3 to +3 for the impact of each scenario on the outcome indicator	Framework for Participatory Impact Assessment
11	Ecosystem processes	Environmental	Vegetation cover (status)	Environmental	Ecosystem health	Compositional		semi-quantitative	relates to management plan or existing framework; previous research	Relates to management plan or existing framework;Previous research	Framework for Participatory Impact Assessment - Assigned weights of importance by experts in the workshop and then scored from -3 to +3 for the impact of each scenario on the outcome indicator	Framework for Participatory Impact Assessment
11	Ecosystem processes	Environmental	Water availability/yield (m3)	Environmental	Ecosystem health	Functional	m3	semi-quantitative	relates to management plan or existing framework; previous research	Relates to management plan or existing framework;Previous research	Framework for Participatory Impact Assessment - Assigned weights of importance by experts in the workshop and then scored from -3 to +3 for the impact of each scenario on the outcome indicator	Framework for Participatory Impact Assessment
11	quality of life	Social	Net income per household (RMB)	Social	Quality of life			semi-quantitative	relates to management plan or existing framework; previous research	Relates to management plan or existing framework;Previous research	Framework for Participatory Impact Assessment - Assigned weights of importance by experts in the workshop and then scored from -3 to +3 for the impact of each scenario on the outcome indicator	Framework for Participatory Impact Assessment
11	Wood production	Economic	Income from wood harvests (RMB)	Economic	Income			semi-quantitative	relates to management plan or existing framework; previous research	Relates to management plan or existing framework;Previous research	Framework for Participatory Impact Assessment - Assigned weights of importance by experts in the workshop and then scored from -3 to +3 for the impact of each scenario on the outcome indicator	Framework for Participatory Impact Assessment
11	Non-wood production	Economic	Income from fruit yields (RMB)	Economic	Income			semi-quantitative	relates to management plan or existing framework; previous research	Relates to management plan or existing framework;Previous research	Framework for Participatory Impact Assessment - Assigned weights of importance by experts in the workshop and then scored from -3 to +3 for the impact of each scenario on the outcome indicator	Framework for Participatory Impact Assessment
11	Industry and services	Economic	Income from forest industry and services (RMB)	Economic	Income			semi-quantitative	relates to management plan or existing framework; previous research	Relates to management plan or existing framework;Previous research	Framework for Participatory Impact Assessment - Assigned weights of importance by experts in the workshop and then scored from -3 to +3 for the impact of each scenario on the outcome indicator	Framework for Participatory Impact Assessment
11	Food security	Economic	Regional food availability (kg/capita)	Economic	Production			semi-quantitative	relates to management plan or existing framework; previous research	Relates to management plan or existing framework;Previous research	Framework for Participatory Impact Assessment - Assigned weights of importance by experts in the workshop and then scored from -3 to +3 for the impact of each scenario on the outcome indicator	Framework for Participatory Impact Assessment
11	Land-based production	Economic	Economic production from land (yield)	Economic	Production			semi-quantitative	relates to management plan or existing framework; previous research	Relates to management plan or existing framework;Previous research	Framework for Participatory Impact Assessment - Assigned weights of importance by experts in the workshop and then scored from -3 to +3 for the impact of each scenario on the outcome indicator	Framework for Participatory Impact Assessment
11	Non-land based production	Land use land cover	Build-up area (m³)	Land use land cover	Urban			semi-quantitative	relates to management plan or existing framework; previous research	Relates to management plan or existing framework;Previous research	Framework for Participatory Impact Assessment - Assigned weights of importance by experts in the workshop and then scored from -3 to +3 for the impact of each scenario on the outcome indicator	Framework for Participatory Impact Assessment
11	Abiotic resources	Environmental	Soil health/quality (status)	Environmental	Soil health	Functional		semi-quantitative	relates to management plan or existing framework; previous research	Relates to management plan or existing framework;Previous research	Framework for Participatory Impact Assessment - Assigned weights of importance by experts in the workshop and then scored from -3 to +3 for the impact of each scenario on the outcome indicator	Framework for Participatory Impact Assessment
11	Abiotic resources	Environmental	Soil health/quality (status)	Environmental	Soil health	Functional		semi-quantitative	relates to management plan or existing framework; previous research	Relates to management plan or existing framework;Previous research	Framework for Participatory Impact Assessment - Assigned weights of importance by experts in the workshop and then scored from -3 to +3 for the impact of each scenario on the outcome indicator	Framework for Participatory Impact Assessment
11	Infrastructure	Land use land cover	Road density and quality (network size and status)	Land use land cover	Urban			semi-quantitative	relates to management plan or existing framework; previous research	Relates to management plan or existing framework;Previous research	Framework for Participatory Impact Assessment - Assigned weights of importance by experts in the workshop and then scored from -3 to +3 for the impact of each scenario on the outcome indicator	Framework for Participatory Impact Assessment
12	Cultural ecosystem services	Social		Social	Culture			Qualitative	Land owners mission to benefit local Kanaka Maoli communities	Stakeholder interest	workshop and interviews	workshop; interviews
12	Biodiversity conservation value	Environmental	native species richness, nonnative species richness	Environmental	Biodiversity	Compositional	native species richness, nonnative species richness	Quantitative	habitat conversion, fire and invasive speceies have decreased native biodiversity	Concern in study area	Native and non-native species richness and cover measured for pasture, estimated for agroforestry from experts.	expert knowledge; biodiversity sampling
12	Management costs and returns to landowner	Economic	net present value (NPV) of management costs and Economic returns to the landowner/manager over 50 years, assuming a discount rate of 5%	Economic	Costs		2015 U.S. Dollars	Quantitative	land owner interested in revenue	Stakeholder interest	publically available data on growing parameters, costs and revenues for each scenario. NPV over 50 years with a DR of 5%	Calculation
12	Lanscape Flammability	Environmental	Probability of fire occurrence	Environmental	Fire	Functional	probability of fire occurrence per pixel per year	Quantitative	Fire risk has been increasing with non-native grasscover	Concern in study area	Spatially explicit datasets from previous 20 years of 91 fires	Quantitative model	generalized additive model (GAM)
12	Groundwater Recharge	Environmental	Groundwater Recharge	Environmental	Water availability	Functional	millions of gallons per year	Quantitative	Main statewide water source	Concern in study area	Water balance approach of recharge where recharge = rainfall + fod interception - actual avpotranspiration	Calculation
13	Soil fertility	Environmental	Soil fertility	Environmental	Soil health	Functional		Quantitative	chosen by authors	Chosen by authors	FALLOW model - quantitative but dimensionless scale	Quantitative model	FALLOW
18	1. Indicator species for steep bank habitats	Environmental	1. Kingfisher - habitat distribution and population figures	Environmental	Biodiversity	Compositional	number of reproductive units, spatial mapping	Quantitative	Represent species in steep bank habitats	Represent biodiversity	LARCH model parameterised using expert knowledge and field data	Quantitative model	LARCH
18			1. Sand martin - - habitat distribution and population figures	Environmental	Biodiversity	Compositional	number of reproductive units, spatial mapping	Quantitative	Represent species in steep bank habitats	Represent biodiversity	LARCH model parameterised using expert knowledge and field data	Quantitative model	LARCH
18	2. Indicator species for sank bank habitat	Environmental	2. Little ringed plover- - habitat distribution and population figures	Environmental	Biodiversity	Compositional	number of reproductive units, spatial mapping	Quantitative	Represent species in steep bank habitats	Represent biodiversity	LARCH model parameterised using expert knowledge and field data	Quantitative model	LARCH
18			2. Little tern- - habitat distribution and population figures	Environmental	Biodiversity	Compositional	number of reproductive units, spatial mapping	Quantitative	Represent species in steep bank habitats	Represent biodiversity	LARCH model parameterised using expert knowledge and field data	Quantitative model	LARCH
18	3. Indicator species for semi-aquatic habitats	Environmental	3. Great crested newt- - habitat distribution and population figures	Environmental	Biodiversity	Compositional	number of reproductive units, spatial mapping	Quantitative	Represent species in semi-aquatic habitats	Represent biodiversity	LARCH model parameterised using expert knowledge and field data	Quantitative model	LARCH
18			3. Banded demoiselle - - habitat distribution and population figures	Environmental	Biodiversity	Compositional	number of reproductive units, spatial mapping	Quantitative	Represent species in semi-aquatic habitats	Represent biodiversity	LARCH model parameterised using expert knowledge and field data	Quantitative model	LARCH
18			3. Beaver- - habitat distribution and population figures	Environmental	Biodiversity	Compositional	number of reproductive units, spatial mapping	Quantitative	Represent species in semi-aquatic habitats	Represent biodiversity	LARCH model parameterised using expert knowledge and field data	Quantitative model	LARCH
18	4. Indicator species for forest habitats	Environmental	4. Bank vole- - habitat distribution and population figures	Environmental	Biodiversity	Compositional	number of reproductive units, spatial mapping	Quantitative	Represent species in forest habitats	Represent biodiversity	LARCH model parameterised using expert knowledge and field data	Quantitative model	LARCH
18			4. Pine Martin - habitat distribution and population figures	Environmental	Biodiversity	Compositional	number of reproductive units, spatial mapping	Quantitative	Represent species in forest habitats	Represent biodiversity	LARCH model parameterised using expert knowledge and field data	Quantitative model	LARCH
18			4. Middle spotted woodpecker - habitat distribution and population figures	Environmental	Biodiversity	Compositional	number of reproductive units, spatial mapping	Quantitative	Represent species in forest habitats	Represent biodiversity	LARCH model parameterised using expert knowledge and field data	Quantitative model	LARCH
18			4. Elk - habitat distribution and population figures	Environmental	Biodiversity	Compositional	number of reproductive units, spatial mapping	Quantitative	Represent species in forest habitats	Represent biodiversity	LARCH model parameterised using expert knowledge and field data	Quantitative model	LARCH
18	5. Indicator species for meadow habitats	Environmental	5. Black Stork - habitat distribution and population figures	Environmental	Biodiversity	Compositional	number of reproductive units, spatial mapping	Quantitative	Represent species in meadow habitats	Represent biodiversity	LARCH model parameterised using expert knowledge and field data	Quantitative model	LARCH
18			5. Sand lizard - habitat distribution and population figures	Environmental	Biodiversity	Compositional	number of reproductive units, spatial mapping	Quantitative	Represent species in meadow habitats	Represent biodiversity	LARCH model parameterised using expert knowledge and field data	Quantitative model	LARCH
18			5. common root vole - habitat distribution and population figures	Environmental	Biodiversity	Compositional	number of reproductive units, spatial mapping	Quantitative	Represent species in meadow habitats	Represent biodiversity	LARCH model parameterised using expert knowledge and field data	Quantitative model	LARCH
18			5. Large copper - habitat distribution and population figures	Environmental	Biodiversity	Compositional	number of reproductive units, spatial mapping	Quantitative	Represent species in meadow habitats	Represent biodiversity	LARCH model parameterised using expert knowledge and field data	Quantitative model	LARCH
18			5. Corncrake - habitat distribution and population figures	Environmental	Biodiversity	Compositional	number of reproductive units, spatial mapping	Quantitative	Represent species in meadow habitats	Represent biodiversity	LARCH model parameterised using expert knowledge and field data	Quantitative model	LARCH
19	Land cover types	Land use land cover	Land cover categories	Land use land cover	Other			Quantitative	outcome of current management plan	Relates to management plan or existing framework;Future land patterns	Markov model	Quantitative model	Markov
19	Ecosystem function - Defecate	Environmental		Environmental	Ecosystem health	Functional		Qualitative	outcome of rewilding	Scenario outcome	Literature review - introduction of animals will lead to outcome	Literature review
19	Ecosystem function - Graze	Environmental		Environmental	Ecosystem health	Functional		Qualitative	outcome of rewilding	Scenario outcome	Literature review - introduction of animals will lead to outcome	Literature review
19	Ecosystem function -browse	Environmental		Environmental	Ecosystem health	Functional		Qualitative	outcome of rewilding	Scenario outcome	Literature review - introduction of animals will lead to outcome	Literature review
19	Ecosystem function -trample	Environmental		Environmental	Ecosystem health	Functional		Qualitative	outcome of rewilding	Scenario outcome	Literature review - introduction of animals will lead to outcome	Literature review
19	Ecosystem function -pollard	Environmental		Environmental	Ecosystem health	Functional		Qualitative	outcome of rewilding	Scenario outcome	Literature review - introduction of animals will lead to outcome	Literature review
19	Ecosystem function - gorge	Environmental		Environmental	Ecosystem health	Functional		Qualitative	outcome of rewilding	Scenario outcome	Literature review - introduction of animals will lead to outcome	Literature review
19	Ecosystem function - - rootle	Environmental		Environmental	Ecosystem health	Functional		Qualitative	outcome of rewilding	Scenario outcome	Literature review - introduction of animals will lead to outcome	Literature review
19	Ecosystem function -de-bark	Environmental		Environmental	Ecosystem health	Functional		Qualitative	outcome of rewilding	Scenario outcome	Literature review - introduction of animals will lead to outcome	Literature review
22	하이원리조트(Hiwon Resort) - ski area for tourism	Land use land cover	Areas with damage characteristics that are easy to apply resident participatory ecological restoration methods	Land use land cover	Other			Qualitative	objectives	Objectives	Storylines, participant discussion & Reports	workshop
22	라파즈 한라 시멘트 (Rapaz Hanla Cement) - restore buildings and landscape	Environmental	Areas in need of restoration reflecting the value of the Baigdoodaegahn Mountains	Environmental	Restoration	Functional		Qualitative	objectives	Objectives	Storylines, discussion between shakeholders	workshop
22	고랭지 채소밭 (Highland Vegetable Area) - agriculture	Land use land cover	Areas that are easy to expand and apply because there are many similar areas	Land use land cover	Other			Qualitative	objectives	Objectives	Storylines, discussion with its local community	workshop
25	Mangrove restoration	Economic	opportunity costs	Economic	Costs		Indian rupees	Quantitative	Gauge feasability of improvements developed in the workshop	Feasability	opportunity costs of unit net income loss to shrimp aquaculture and loss of yield for areas to conservation and restoration	Calculation
25	Cost of construction	Economic	Cost of construction	Economic	Costs		Indian rupees	Quantitative	Gauge feasability of improvements developed in the workshop	Feasability	Estimated costs of construction of a wastewater treatment facility	Calculation
25	Sustainable fisheries	Economic	opportunity costs	Economic	Production		Indian rupees	Quantitative	Gauge feasability of improvements developed in the workshop	Feasability	Fisheries cost as opportunity cost from reduced fish landing to local community	Calculation
26	Cost	Economic		Economic	Costs		$	Quantitative	outcome of interest to competancy group	Stakeholder interest	Estimated from costs of projects included in 2017 Master Plan	Calculation
26	Land loss	Land use land cover	Spatial	Land use land cover	Other			Quantitative	outcome of interest to competancy group	Stakeholder interest	Modelled	Quantitative model	Only went into details of one or two scenarios so do not have all the information on this outcome
26	Storm surge attenuation	Environmental	Maximum surge height difference	Environmental	Flooding	Functional	meters	Quantitative	outcome of interest to competancy group	Scenario outcome	Modelled	Quantitative model
26	Salinity intrusion	Environmental	Salinity intrusion	Environmental	Water quality	Functional		Quantitative	outcome of interest to competancy group	Stakeholder interest	Modelled	Quantitative model	Only went into details of one or two scenarios so do not have all the information on this outcome
26	Freshwater intrusion	Environmental	Freshwater intrusion	Environmental	Water quality	Functional		Quantitative	outcome of interest to competancy group	Stakeholder interest	Modelled	Quantitative model	Only went into details of one or two scenarios so do not have all the information on this outcome
27	Short-term soil carbon storage	Environmental	Short-term soil carbon storage	Environmental	Carbon	Functional	Tg TC yr−1	Quantitative	outcome of interest to competancy group	Stakeholder interest	the area of marsh (m2) and the short-term carbon accumulation rate (382 ± 55 g TC m−2 yr−1) from basins in coastal Louisiana	Quantitative model	Delft3D ecosystem model known as the Integrated Biophysical Model
27	Fisheries habitat	Environmental	Land in the estuary	Land use land cover	Coastal/esturary/mangrove		%	Quantitative	outcome of interest to competancy group	Stakeholder interest		Quantitative model	Delft3D ecosystem model known as the Integrated Biophysical Model
27	Nutrient uptake	Environmental	nutrient uptake rate	Environmental	Water nutrient levels	Functional	(g N m−2 yr−1)	Quantitative	outcome of interest to competancy group	Stakeholder interest	modlled output from Delft3D D-WAQ model	Quantitative model
27	Surge attenutation	Environmental	Maximum surge height difference	Environmental	Water quality	Functional	meters	Quantitative	outcome of interest to competancy group	Stakeholder interest	Delft3D hydrodynamics (D-FLOW) coupled with SWAN model output	Quantitative model
29	Land use	Land use land cover	crop types - annual and perrenial	Land use land cover	Mixed: farms/natural vegetation			Qualitative	outcome of workshop narratives	Stakeholder interest;Future land patterns	qualitative narratives	workshop
29	soil health	Environmental		Environmental	Soil health	Functional		Qualitative	outcome of workshop narratives	Stakeholder interest	qualitative narratives	workshop
29	carbon sequestration	Environmental		Environmental	Carbon	Functional		Qualitative	outcome of workshop narratives	Stakeholder interest	qualitative narratives	workshop
29	aboveground biodiversity	Environmental		Environmental	Biodiversity	Compositional		Qualitative	outcome of workshop narratives	Stakeholder interest	qualitative narratives	workshop
29	fuel and energy demand	Economic		Economic	Economic development			Qualitative	outcome of workshop narratives	Stakeholder interest	qualitative narratives	workshop
29	Food demand - seasonal, locally produced, nutrient rich	Economic		Economic	Production			Qualitative	outcome of workshop narratives	Stakeholder interest	qualitative narratives	workshop
29	Quality in food production	Economic		Economic	Production			Qualitative	outcome of workshop narratives	Stakeholder interest	qualitative narratives	workshop
29	Increased collaborations	Social		Social	Governance			Qualitative	outcome of workshop narratives	Stakeholder interest	qualitative narratives	workshop
29	On-farm diversity	Environmental		Environmental	Biodiversity	Compositional		Qualitative	outcome of workshop narratives	Stakeholder interest	qualitative narratives	workshop
35	health and vitality combined with amenity and recreation issues	Social		Social	Human health			Qualitative	outcome of workshop narratives	Stakeholder interest	qualitative narratives	workshop
35	environment, ecology and wildness	Environmental		Environmental	Ecosystem health	Functional		Qualitative	outcome of workshop narratives	Stakeholder interest	qualitative narratives	workshop
35	development, infrasturcture and planning	Economic		Economic	Economic development			Qualitative	outcome of workshop narratives	Stakeholder interest	qualitative narratives	workshop
35	heritage, culture, aesthetics and landscapes	Social		Social	Culture			Qualitative	outcome of workshop narratives	Stakeholder interest	qualitative narratives	workshop
35	policitical	Social		Social	Governance			Qualitative	outcome of workshop narratives	Stakeholder interest	qualitative narratives	workshop
35	awareness and education	Social		Social	Education			Qualitative	outcome of workshop narratives	Stakeholder interest	qualitative narratives	workshop
43	Carbon sequestration	Environmental	Carbon sequestration	Environmental	Carbon	Functional		Quantitative	stakeholder concerns, supply-demand connection and data availability	Stakeholder interest	Markov and CLUE_S models, carbon absorption capacity and actual emissions	Quantitative model
43	Recreation services	Social	green space provision per capita	Social	Recreation			Quantitative	stakeholder concerns, supply-demand connection and data availability	Stakeholder interest	Markov and CLUE_S models, average fraction of green space - total areas/urban green space	Quantitative model
43	Particulate matter removal (PM2.5, particles with aerodynamic diameter less than 2.5 μm)	Environmental	Particulate matter removal (PM2.5, particles with aerodynamic diameter less than 2.5 μm)	Environmental	Pollution	Functional	PM2.5, particles with aerodynamic diameter less than 2.5 μm	Quantitative	stakeholder concerns, supply-demand connection and data availability	Stakeholder interest	Markov and CLUE_S models, PM2.5 absorption capacity of vegetation and concentration per district	Quantitative model
43	Water retention	Environmental	Water retention	Environmental	Water quality	Functional		Quantitative	stakeholder concerns, supply-demand connection and data availability	Stakeholder interest	Markov and CLUE_S models, water balance equation - supply and demand	Quantitative model
45	forest loss (deforestation)	Environmental	loss inside intact forest	Land use land cover	Forest		ha	Quantitative	understand future land patterns	Future land patterns	Random forest alorithm	Quantitative model	Random Forest
45	land degradation	Environmental	vegetation loss outside intact forest and no vegetation gain observed	Land use land cover	Forest		ha	Quantitative	understand future land patterns	Future land patterns	Random forest alorithm	Quantitative model	Random Forest
45	land regeneration	Environmental	vegetation gain outside intact forest without any vegetation loss	Land use land cover	Forest		ha	Quantitative	understand future land patterns	Future land patterns	Random forest alorithm	Quantitative model	Random Forest
65	Biological importance	Environmental	priority sites for conservation	Environmental	Biodiversity	Compositional		semi-quantitative	chosen by authors for prioritisation	Chosen by authors	multi criteria analysis, spatial prioritisation using Integrated Land and Water Information System (ILWIS)	Multi criteria analysis; spatial prioritisation	Integrated Land and Water Information System (ILWIS)
65			priority vegetation	Environmental	Biodiversity	Compositional		semi-quantitative	chosen by authors for prioritisation	Chosen by authors		Multi criteria analysis; spatial prioritisation	Integrated Land and Water Information System (ILWIS)
65			secondary vegetation	Environmental	Biodiversity	Compositional		semi-quantitative	chosen by authors for prioritisation	Chosen by authors		Multi criteria analysis; spatial prioritisation	Integrated Land and Water Information System (ILWIS)
65	Restoration feasability	Environmental	potential evapotranspiration	Environmental	Restoration feasability	Functional		semi-quantitative	chosen by authors for prioritisation	Chosen by authors	weighted number	Multi criteria analysis; spatial prioritisation	Integrated Land and Water Information System (ILWIS)
65			position in the watershed	Environmental	Restoration feasability	Functional		semi-quantitative	chosen by authors for prioritisation	Chosen by authors		Multi criteria analysis; spatial prioritisation	Integrated Land and Water Information System (ILWIS)
65			irrigated agriculture	Environmental	Restoration feasability	Functional		semi-quantitative	chosen by authors for prioritisation	Chosen by authors		Multi criteria analysis; spatial prioritisation	Integrated Land and Water Information System (ILWIS)
65			livestock grazing	Environmental	Restoration feasability	Functional		semi-quantitative	chosen by authors for prioritisation	Chosen by authors		Multi criteria analysis; spatial prioritisation	Integrated Land and Water Information System (ILWIS)
65			degree of fragmentation	Environmental	Restoration feasability	Functional		semi-quantitative	chosen by authors for prioritisation	Chosen by authors		Multi criteria analysis; spatial prioritisation	Integrated Land and Water Information System (ILWIS)
65			connectivity	Environmental	Restoration feasability	Functional		semi-quantitative	chosen by authors for prioritisation	Chosen by authors		Multi criteria analysis; spatial prioritisation	Integrated Land and Water Information System (ILWIS)
80	Biodiversity	Environmental		Environmental	Biodiversity	Compositional		qualitative; semi-quantitative	chosen by stakeholders as co-benefits and outcomes of NbS implementaion for river restoration	Stakeholder interest	cognitive loop diagram and fuzzy cognitive map	Cognitive mapping	Cognititive loop diagram; fuzzy cognitive map
80	Aesthetic value	Social		Social	Culture			qualitative; semi-quantitative	chosen by stakeholders as co-benefits and outcomes of NbS implementaion for river restoration	Stakeholder interest	cognitive loop diagram and fuzzy cognitive map	Cognitive mapping	Cognititive loop diagram; fuzzy cognitive map
80	Citizens awareness	Social		Social	Education			qualitative; semi-quantitative	chosen by stakeholders as co-benefits and outcomes of NbS implementaion for river restoration	Stakeholder interest	cognitive loop diagram and fuzzy cognitive map	Cognitive mapping	Cognititive loop diagram; fuzzy cognitive map
80	Urban green areas effectiveness	Social		Environmental	Restoration	Functional		qualitative; semi-quantitative	chosen by stakeholders as co-benefits and outcomes of NbS implementaion for river restoration	Stakeholder interest	cognitive loop diagram and fuzzy cognitive map	Cognitive mapping	Cognititive loop diagram; fuzzy cognitive map
80	Public health and wellbeing	Social		Social	Human health			qualitative; semi-quantitative	chosen by stakeholders as co-benefits and outcomes of NbS implementaion for river restoration	Stakeholder interest	cognitive loop diagram and fuzzy cognitive map	Cognitive mapping	Cognititive loop diagram; fuzzy cognitive map
80	Investment in green infrastructure	Economic		Economic	Costs			qualitative; semi-quantitative	chosen by stakeholders as co-benefits and outcomes of NbS implementaion for river restoration	Stakeholder interest	cognitive loop diagram and fuzzy cognitive map	Cognitive mapping	Cognititive loop diagram; fuzzy cognitive map
80	Economic opportunity	Economic		Economic	Economic development			qualitative; semi-quantitative	chosen by stakeholders as co-benefits and outcomes of NbS implementaion for river restoration	Stakeholder interest	cognitive loop diagram and fuzzy cognitive map	Cognitive mapping	Cognititive loop diagram; fuzzy cognitive map
80	Citizens invovlement and sense of ownership	Social		Social	Ownership			qualitative; semi-quantitative	chosen by stakeholders as co-benefits and outcomes of NbS implementaion for river restoration	Stakeholder interest	cognitive loop diagram and fuzzy cognitive map	Cognitive mapping	Cognititive loop diagram; fuzzy cognitive map
80	Groundwater flooding	Environmental		Environmental	Flooding	Functional		qualitative; semi-quantitative	chosen by stakeholders as co-benefits and outcomes of NbS implementaion for river restoration	Stakeholder interest	cognitive loop diagram and fuzzy cognitive map	Cognitive mapping	Cognititive loop diagram; fuzzy cognitive map
80	Surface urban flooding	Environmental		Environmental	Flooding	Functional		qualitative; semi-quantitative	chosen by stakeholders as co-benefits and outcomes of NbS implementaion for river restoration	Stakeholder interest	cognitive loop diagram and fuzzy cognitive map	Cognitive mapping	Cognititive loop diagram; fuzzy cognitive map
80	Recreational value	Social		Social	Recreation			qualitative; semi-quantitative	chosen by stakeholders as co-benefits and outcomes of NbS implementaion for river restoration	Stakeholder interest	cognitive loop diagram and fuzzy cognitive map	Cognitive mapping	Cognititive loop diagram; fuzzy cognitive map
80	Urban river restoration effectivness	Environmental		Environmental	Restoration	Functional		qualitative; semi-quantitative	chosen by stakeholders as co-benefits and outcomes of NbS implementaion for river restoration	Stakeholder interest	cognitive loop diagram and fuzzy cognitive map	Cognitive mapping	Cognititive loop diagram; fuzzy cognitive map
80	Urban heat island effect	Environmental		Environmental	Climate	Functional		qualitative; semi-quantitative	chosen by stakeholders as co-benefits and outcomes of NbS implementaion for river restoration	Stakeholder interest	cognitive loop diagram and fuzzy cognitive map	Cognitive mapping	Cognititive loop diagram; fuzzy cognitive map
80	Social acceptance of NBS	Social		Social	Social impacts			qualitative; semi-quantitative	chosen by stakeholders as co-benefits and outcomes of NbS implementaion for river restoration	Stakeholder interest	cognitive loop diagram and fuzzy cognitive map	Cognitive mapping	Cognititive loop diagram; fuzzy cognitive map
80	Social justice and cohesion	Social		Social	Social justice			qualitative; semi-quantitative	chosen by stakeholders as co-benefits and outcomes of NbS implementaion for river restoration	Stakeholder interest	cognitive loop diagram and fuzzy cognitive map	Cognitive mapping	Cognititive loop diagram; fuzzy cognitive map
80	River discharge	Environmental		Environmental	Water quality	Functional		qualitative; semi-quantitative	chosen by stakeholders as co-benefits and outcomes of NbS implementaion for river restoration	Stakeholder interest	cognitive loop diagram and fuzzy cognitive map	Cognitive mapping	Cognititive loop diagram; fuzzy cognitive map
80	Water quality	Environmental		Environmental	Water quality	Functional		qualitative; semi-quantitative	chosen by stakeholders as co-benefits and outcomes of NbS implementaion for river restoration	Stakeholder interest	cognitive loop diagram and fuzzy cognitive map	Cognitive mapping	Cognititive loop diagram; fuzzy cognitive map
82	Improved conservation status	Environmental		Environmental	Conservation	Functional		Qualitative	scenario 1	Scenario outcome	workshops and interviews	workshop; interviews
82	reconversion of land	Land use land cover		Land use land cover	Other			Qualitative	scenario 1	Scenario outcome;Future land patterns	workshops and interviews	workshop; interviews
82	flood zoning	Environmental		Environmental	Flooding	Functional		Qualitative	scenario 2	Scenario outcome	workshops and interviews	workshop; interviews
82	iconic species restoration for tourism	Environmental		Environmental	Biodiversity	Compositional		Qualitative	scenario 3	Scenario outcome	workshops and interviews	workshop; interviews
82	local quality of life	Social		Social	Quality of life			Qualitative	scenario 3	Scenario outcome	workshops and interviews	workshop; interviews
82	restoration by local stakeholders for ecological and Economic resilience	Social		Environmental	Restoration	Functional		Qualitative	scenario 4	Scenario outcome	workshops and interviews	workshop; interviews
84	acres of different fire types	Environmental		Environmental	Fire	Functional	acres in 50 years	Quantitative	for comparison to desired reference scenario	Compare outcomes to desired scenario;Future land patterns	SIMPPLLE model	Quantitative model	SIMPPLLE
84	fire spread by fire severity (acres)	Environmental		Environmental	Fire	Functional	acres in 50 years	Quantitative	for comparison to desired reference scenario	Compare outcomes to desired scenario;Future land patterns	SIMPPLLE model	Quantitative model	SIMPPLLE
84	Ponderosa pine acreage post treatment	Environmental	Ponderosa pine acreage post treatment	Land use land cover	Forest		acres in 50 years	Quantitative	for comparison to desired reference scenario	Compare outcomes to desired scenario	SIMPPLLE model	Quantitative model	SIMPPLLE
84	ponderosa pine and douglar-fir acreage post treatment	Environmental	ponderosa pine and douglar-fir acreage post treatment	Land use land cover	Forest		acres in 50 years	Quantitative	for comparison to desired reference scenario	Compare outcomes to desired scenario	SIMPPLLE model	Quantitative model	SIMPPLLE
84	post treatment with 40-69% canopy coverage	Environmental	post treatment with 40-69% canopy coverage	Land use land cover	Forest		acres in 50 years	Quantitative	for comparison to desired reference scenario	Compare outcomes to desired scenario	SIMPPLLE model	Quantitative model	SIMPPLLE
84	post treatment with 15-39% canopy coverage	Environmental	post treatment with 15-39% canopy coverage	Land use land cover	Forest		acres in 50 years	Quantitative	for comparison to desired reference scenario	Compare outcomes to desired scenario	SIMPPLLE model	Quantitative model	SIMPPLLE
84	restoration timber harvest (acres)	Economic		Economic	Production		acres in 50 years	Quantitative	for comparison to desired reference scenario	Compare outcomes to desired scenario	SIMPPLLE model	Quantitative model	SIMPPLLE
85	Water quality	Environmental	Water quality	Environmental	Water quality	Functional		Quantitative	chosen by authors	Chosen by authors	water quality index	Quantitative model
85	Water quantity	Environmental	Water quantity	Environmental	Water quality	Functional	Hm3/year	Quantitative	chosen by authors	Chosen by authors		Quantitative model
85	Crop maintenance cost per hectare	Economic		Economic	Costs			semi-quantitative	chosen by authors	Chosen by authors	likert scale by experts where 1 was worst and 5 was best then into decision support model	Multi criteria analysis	Multiple Attribute Decision Making (MADM) and as decision rule the Simple Additive Weighting technique (SAW)
85	crop sowing/investment cost per hectare	Economic		Economic	Costs			semi-quantitative	chosen by authors	Chosen by authors	likert scale by experts where 1 was worst and 5 was best then into decision support model	Multi criteria analysis	Multiple Attribute Decision Making (MADM) and as decision rule the Simple Additive Weighting technique (SAW)
85	Food safety for local populace	Social		Social	Human health			semi-quantitative	chosen by authors	Chosen by authors	likert scale by experts where 1 was worst and 5 was best then into decision support model	Multi criteria analysis	Multiple Attribute Decision Making (MADM) and as decision rule the Simple Additive Weighting technique (SAW)
85	Crop productivity per Ha.	Economic		Economic	Production			semi-quantitative	chosen by authors	Chosen by authors	likert scale by experts where 1 was worst and 5 was best then into decision support model	Multi criteria analysis	Multiple Attribute Decision Making (MADM) and as decision rule the Simple Additive Weighting technique (SAW)
85	Sediment and nutrient contribution of landuse	Environmental		Environmental	Sediment	Functional		semi-quantitative	chosen by authors	Chosen by authors	likert scale by experts where 1 was worst and 5 was best then into decision support model	Multi criteria analysis	Multiple Attribute Decision Making (MADM) and as decision rule the Simple Additive Weighting technique (SAW)
85	Local populace income level	Economic		Economic	Income			semi-quantitative	chosen by authors	Chosen by authors	likert scale by experts where 1 was worst and 5 was best then into decision support model	Multi criteria analysis	Multiple Attribute Decision Making (MADM) and as decision rule the Simple Additive Weighting technique (SAW)
85	Economic association potential of local stakeholders	Economic		Economic	Economic development			semi-quantitative	chosen by authors	Chosen by authors	likert scale by experts where 1 was worst and 5 was best then into decision support model	Multi criteria analysis	Multiple Attribute Decision Making (MADM) and as decision rule the Simple Additive Weighting technique (SAW)
85	Water navigability of the wetland	Environmental		Environmental	Water quality	Functional		semi-quantitative	chosen by authors	Chosen by authors	likert scale by experts where 1 was worst and 5 was best then into decision support model	Multi criteria analysis	Multiple Attribute Decision Making (MADM) and as decision rule the Simple Additive Weighting technique (SAW)
85	Touristic potential of AdM	Economic		Economic	Economic development			semi-quantitative	chosen by authors	Chosen by authors	likert scale by experts where 1 was worst and 5 was best then into decision support model	Multi criteria analysis	Multiple Attribute Decision Making (MADM) and as decision rule the Simple Additive Weighting technique (SAW)
85	Level of Environmental conscience and education of local populace	Social		Social	Education			semi-quantitative	chosen by authors	Chosen by authors	likert scale by experts where 1 was worst and 5 was best then into decision support model	Multi criteria analysis	Multiple Attribute Decision Making (MADM) and as decision rule the Simple Additive Weighting technique (SAW)
85	Eutrophication indicator (estimated by the presence of water hyacinths)	Environmental		Environmental	Water quality	Compositional		semi-quantitative	chosen by authors	Chosen by authors	likert scale by experts where 1 was worst and 5 was best then into decision support model	Multi criteria analysis	Multiple Attribute Decision Making (MADM) and as decision rule the Simple Additive Weighting technique (SAW)
85	Biodiversity	Environmental		Environmental	Biodiversity	Compositional		semi-quantitative	chosen by authors	Chosen by authors	likert scale by experts where 1 was worst and 5 was best then into decision support model	Multi criteria analysis	Multiple Attribute Decision Making (MADM) and as decision rule the Simple Additive Weighting technique (SAW)
85	Local stakeholder capacity	Social		Social	Capacity			semi-quantitative	chosen by authors	Chosen by authors	likert scale by experts where 1 was worst and 5 was best then into decision support model	Multi criteria analysis	Multiple Attribute Decision Making (MADM) and as decision rule the Simple Additive Weighting technique (SAW)
85	Local Management structure capacity (municipalities, NGOs, etc).	Social		Social	Governance			semi-quantitative	chosen by authors	Chosen by authors	likert scale by experts where 1 was worst and 5 was best then into decision support model	Multi criteria analysis	Multiple Attribute Decision Making (MADM) and as decision rule the Simple Additive Weighting technique (SAW)
85	Regional/national management structure capacity to coordinate action and support initiatives	Social		Social	Governance			semi-quantitative	chosen by authors	Chosen by authors	likert scale by experts where 1 was worst and 5 was best then into decision support model	Multi criteria analysis	Multiple Attribute Decision Making (MADM) and as decision rule the Simple Additive Weighting technique (SAW)
85	Budget adequacy to undertake Management Solutions.	Economic		Economic	Costs			semi-quantitative	chosen by authors	Chosen by authors	likert scale by experts where 1 was worst and 5 was best then into decision support model	Multi criteria analysis	Multiple Attribute Decision Making (MADM) and as decision rule the Simple Additive Weighting technique (SAW)
90	opportunity costs	Economic	foregone area of farmland and its value	Economic	Costs			semi-quantitative	chosen by authors	Chosen by authors	Index created based on land use rules and then applied to GIS maps of land use and change in different scenaris	Mapping
90	watershed protection	Environmental	index based on slopes and type of replanting by expert classification	Environmental	Conservation	Functional		semi-quantitative	chosen by authors	Chosen by authors	Index created based on land use rules and then applied to GIS maps of land use and change in different scenaris	Mapping
90	area of forest restored	Land use land cover	scoring index - higher score for larger areas of restoration	Environmental	Restoration	Functional		semi-quantitative	chosen by authors	Future land patterns	Index created based on land use rules and then applied to GIS maps of land use and change in different scenaris	Mapping
90	capacity of sites to regenerate naturally	Environmental	index - expert classification	Environmental	Ecosystem health	Functional		semi-quantitative	chosen by authors	Chosen by authors	Index created based on land use rules and then applied to GIS maps of land use and change in different scenaris	Mapping
90	ecological benefits for improved landscape connectivity	Environmental	index - expert classification	Environmental	Habitat connectivity	Functional		semi-quantitative	chosen by authors	Chosen by authors	Index created based on land use rules and then applied to GIS maps of land use and change in different scenaris	Mapping
91	new-connected nodes	Environmental	new-connected nodes	Environmental	Habitat connectivity	Functional		Quantitative	chosen by authors - focus on connectivity outcome	Represent connectivity outcome;Chosen by authors	graph theory	Quantitative model	Graph theory
91	restored connections	Environmental	restored connections	Environmental	Habitat connectivity	Functional		Quantitative	chosen by authors - focus on connectivity outcome	Represent connectivity outcome;Chosen by authors	graph theory	Quantitative model	Graph theory
91	connected nodes	Environmental	connected nodes	Environmental	Habitat connectivity	Functional		Quantitative	chosen by authors - focus on connectivity outcome	Represent connectivity outcome;Chosen by authors	graph theory	Quantitative model	Graph theory
91	actual connections	Environmental	actual connections	Environmental	Habitat connectivity	Functional		Quantitative	chosen by authors - focus on connectivity outcome	Represent connectivity outcome;Chosen by authors	graph theory	Quantitative model	Graph theory
91	connectivity	Environmental	connectivity	Environmental	Habitat connectivity	Functional		Quantitative	chosen by authors - focus on connectivity outcome	Represent connectivity outcome;Chosen by authors	graph theory	Quantitative model	Graph theory
91	circuitry	Environmental	circuitry	Environmental	Habitat connectivity	Functional		Quantitative	chosen by authors - focus on connectivity outcome	Represent connectivity outcome;Chosen by authors	graph theory	Quantitative model	Graph theory
91	degree of connectivity index	Environmental	degree of connectivity index	Environmental	Habitat connectivity	Functional		Quantitative	chosen by authors - focus on connectivity outcome	Represent connectivity outcome;Chosen by authors	graph theory	Quantitative model	Graph theory
91	degree of circuitry index	Environmental	degree of circuitry index	Environmental	Habitat connectivity	Functional		Quantitative	chosen by authors - focus on connectivity outcome	Represent connectivity outcome;Chosen by authors	graph theory	Quantitative model	Graph theory
92	Terrestrial widlife abundance	Environmental	% of 17 species modelled projected to increase more than 10% in abundance minus % projected to decline >10%	Environmental	Biodiversity	Compositional		Quantitative	chosen by authors	Chosen by authors	PATCH (spatially explciti population model) % relative to 1990	Quantitative model	PATCH
92	Willamete river	Environmental	% change in median fish richness	Environmental	Biodiversity	Compositional		Quantitative	chosen by authors	Chosen by authors	% relative to 1990 - regression models based on survey data	Quantitative model	Regression models
92	1. Stream condition	Environmental	% change in median cutthroat troust habitat suitability index for all second-to-fourth-order streams in the basin	Environmental	Ecosystem health	Structural		Quantitative	chosen by authors	Chosen by authors	% relative to 1990 - regression models based on survey data	Quantitative model	Regression models
92			1. % change in median fish inex of biotic integrity	Environmental	Biodiversity	Compositional		Quantitative	chosen by authors	Chosen by authors	% relative to 1990 - regression models based on survey data	Quantitative model	Regression models
92			1. Ephemeroptera, plecoptera and trichoptera richness in second-to-fourth order streams with watersheds predominately in the Valley ecoregion	Environmental	Biodiversity	Compositional		Quantitative	chosen by authors	Chosen by authors	% relative to 1990 - regression models based on survey data	Quantitative model	Regression models
92	2. Land use	Land use land cover	Urban growth boundary population density	Land use land cover	Urban			Quantitative	chosen by authors	Future land patterns;Chosen by authors	% relative to 1990	Quantitative model	Regression models
92			2. urbanised area	Land use land cover	Urban			Quantitative	chosen by authors	Future land patterns;Chosen by authors	% relative to 1990	Quantitative model	Regression models
92			2. rural development area	Land use land cover	Urban			Quantitative	chosen by authors	Future land patterns;Chosen by authors	% relative to 1990	Quantitative model	Regression models
92			2. built area	Land use land cover	Urban			Quantitative	chosen by authors	Future land patterns;Chosen by authors	% relative to 1990	Quantitative model	Regression models
92			2. prime farmland area	Land use land cover	Mixed: farms/natural vegetation			Quantitative	chosen by authors	Future land patterns;Chosen by authors	% relative to 1990	Quantitative model	Regression models
92	3. Vegetation indicators	Environmental	>80 year old conifer area	Land use land cover	Forest			Quantitative	chosen by authors	Chosen by authors	% relative to 1990	Quantitative model	Regression models
92			2. % of 120 m wide forested riparian lowlands buffer along all streams in the valley ecoregion	Land use land cover	Forest			Quantitative	chosen by authors	Chosen by authors	% relative to 1990	Quantitative model	Regression models
92	Native terrestrial wildlife habitat	Environmental	% of 256 native non-fish vertebrate species projected to gain habitat minus % projected to lose habitat	Land use land cover	Species habitat			Quantitative	chosen by authors	Chosen by authors	PATCH (spatially explciti population model) % relative to 1990	Quantitative model	PATCH
92	Water availability	Environmental	water consumed	Environmental	Water availability	Functional		Quantitative	chosen by authors	Chosen by authors	Computer model the water master - % relative to 1990	Quantitative model
94	Carbon budget	Environmental	Carbon budget	Environmental	Carbon	Functional	tonnes Co2 /km2/yr	Quantitative	services that might be important for future planning	Relates to management plan or existing framework	land cover map	Mapping
94	vegetation biomass	Environmental	vegetation biomass	Environmental	Ecosystem health	Structural	kg/m2	Quantitative	services that might be important for future planning	Relates to management plan or existing framework	land cover map	Mapping
94	land suitable for arable agriculture	Land use land cover		Land use land cover	Mixed: farms/natural vegetation		binary - suitability yes or no	Quantitative	services that might be important for future planning	Relates to management plan or existing framework;Future land patterns	land cover map	Mapping
94	annual runoff	Environmental	annual runoff	Environmental	Flooding	Functional	mm	Quantitative	services that might be important for future planning	Relates to management plan or existing framework	land cover map	Mapping
94	Heather fraction	Environmental	Heather fraction	Environmental	Biodiversity	Compositional	Scale	Quantitative	services that might be important for future planning	Relates to management plan or existing framework	land cover map	Mapping
95	water availability	Environmental		Environmental	Water availability	Functional		Qualitative	outcome of qualitative scenarios	Scenario outcome	narrative	workshop
95	mangrove forest loss (deforestation)	Environmental		Land use land cover	Forest			Qualitative	outcome of qualitative scenarios	Scenario outcome	narrative	workshop
95	forest quality	Environmental		Environmental	Ecosystem health	Functional		Qualitative	outcome of qualitative scenarios	Scenario outcome	narrative	workshop
95	fish and crustacean populations	Environmental		Environmental	Biodiversity	Compositional		Qualitative	outcome of qualitative scenarios	Scenario outcome	narrative	workshop
95	terrestrial forest loss	Environmental		Land use land cover	Forest			Qualitative	outcome of qualitative scenarios	Scenario outcome	narrative	workshop
95	demand for wood products	Economic		Economic	Production			Qualitative	outcome of qualitative scenarios	Scenario outcome	narrative	workshop
95	tourism growth	Economic		Economic	Economic development			Qualitative	outcome of qualitative scenarios	Scenario outcome	narrative	workshop
95	Economic mangrove value	Economic		Economic	Economic valuation			Qualitative	outcome of qualitative scenarios	Scenario outcome	narrative	workshop
95	Economic valuation of carbon sequestration	Economic		Economic	Economic valuation			Quantitative	Economic quantification of scenario outcomes	Economic incentives	Economic modelling	Quantitative model	Economic modelling
95	Economic valuation of tourism, education and research	Economic		Economic	Economic valuation			Quantitative	Economic quantification of scenario outcomes	Economic incentives	Economic modelling	Quantitative model	Economic modelling
95	Economic valuation of protection against coastal erosion	Economic		Economic	Economic valuation			Quantitative	Economic quantification of scenario outcomes	Economic incentives	Economic modelling	Quantitative model	Economic modelling
95	Economic valuation of protection against extreme weather events	Economic		Economic	Economic valuation			Quantitative	Economic quantification of scenario outcomes	Economic incentives	Economic modelling	Quantitative model	Economic modelling
95	Economic valuation of timber, fuelwood and honey	Economic		Economic	Economic valuation		KES million 2014 valuation	Quantitative	Economic quantification of scenario outcomes	Economic incentives	Economic modelling	Quantitative model	Economic modelling
95	Economic valuation of capture fisheries -finfish	Economic		Economic	Economic valuation			Quantitative	Economic quantification of scenario outcomes	Economic incentives	Economic modelling	Quantitative model	Economic modelling
95	Economic valuation of capture fisheries - crustaceans	Economic		Economic	Economic valuation			Quantitative	Economic quantification of scenario outcomes	Economic incentives	Economic modelling	Quantitative model	Economic modelling
97	1. Management effectiveness	Social	1. Environmental flows	Social	Management actions			Qualitative	catchment assessment framework	Relates to management plan or existing framework	workshops and interviews	workshop; interviews
97			1. Environmental works and measures	Social	Management actions			Qualitative	catchment assessment framework	Relates to management plan or existing framework	workshops and interviews	workshop; interviews
97			1. thermal pollution control	Social	Management actions			Qualitative	catchment assessment framework	Relates to management plan or existing framework	workshops and interviews	workshop; interviews
97			1. restoration of riparian vegetation	Social	Management actions			Qualitative	catchment assessment framework	Relates to management plan or existing framework	workshops and interviews	workshop; interviews
97			1. freshwater habitat connectivity	Social	Management actions			Qualitative	catchment assessment framework	Relates to management plan or existing framework	workshops and interviews	workshop; interviews
97			1. conservation of more resilient habitats	Social	Management actions			Qualitative	catchment assessment framework	Relates to management plan or existing framework	workshops and interviews	workshop; interviews
97			1. geomorphic restoration	Social	Management actions			Qualitative	catchment assessment framework	Relates to management plan or existing framework	workshops and interviews	workshop; interviews
97			1. management of exotic species	Social	Management actions			Qualitative	catchment assessment framework	Relates to management plan or existing framework	workshops and interviews	workshop; interviews
97	2. risk of management action failure	Social		Social	Management actions			Qualitative	catchment assessment framework	Relates to management plan or existing framework	workshops and intereviews - low. Medium, high, extreme	workshop; interviews
98	Carbon storage and sequestration	Environmental	Carbon storage and sequestration	Environmental	Carbon	Functional	Mg C/ha	Quantitative	chosen from stakeholder concerns in workshop combined with data availability	Stakeholder interest;Data availability	INVEST model	Quantitative model	INVEST
98	Habitat quality	Environmental	Habitat quality	Environmental	Ecosystem health	Structural	Index	Quantitative	chosen from stakeholder concerns in workshop combined with data availability	Stakeholder interest;Data availability	INVEST model	Quantitative model	INVEST
98	Rubber yield	Economic		Economic	Production		kg/ha	Quantitative	chosen from stakeholder concerns	Stakeholder interest	developed a yield model then implemented in ArcGIS	Quantitative model
98	Sediment retention	Environmental	Sediment retention	Environmental	Sediment	Functional	t/ha	Quantitative	chosen from stakeholder concerns in workshop combined with data availability	Stakeholder interest;Data availability	INVEST model	Quantitative model	INVEST
98	Water yield	Environmental	Water yield	Environmental	Water availability	Functional	m3/ha	Quantitative	chosen from stakeholder concerns in workshop combined with data availability	Stakeholder interest;Data availability	INVEST model	Quantitative model	INVEST
99	Woodland availability	Environmental	woodland biomass	Environmental	Ecosystem health	Structural		Quantitative	chosen from stakeholder feedback and model capabilities with data	Stakeholder interest;Model capabilities	Agent based model	Quantitative model	Agent based model
99	Harvest eaten	Economic		Economic	Production			Quantitative	chosen from stakeholder feedback and model capabilities with data	Stakeholder interest;Model capabilities	Agent based model	Quantitative model	Agent based model
99	Total harvest	Economic	crop biomass	Economic	Production			Quantitative	chosen from stakeholder feedback and model capabilities with data	Stakeholder interest;Model capabilities	Agent based model	Quantitative model	Agent based model
99	Total livestock	Economic	livestock number	Economic	Production			Quantitative	chosen from stakeholder feedback and model capabilities with data	Stakeholder interest;Model capabilities	Agent based model	Quantitative model	Agent based model
100	1. conservation of soil and water resources	Environmental	1. decreasing erosion and other form of soil degradation	Environmental	Soil health	Functional		semi-quantitative	Near East C&Is process (including 7 criteria and 65 indicators) and Iran's national guideline for forests management assessment and monitoring schemes + focus groups	Relates to management plan or existing framework	Multi criteria decision analysis where stakeholders gave ranks and weights to indicators for scenarios	Multi criteria analysis
100			1. increasing soil fertility	Environmental	Soil health	Functional		semi-quantitative	Near East C&Is process (including 7 criteria and 65 indicators) and Iran's national guideline for forests management assessment and monitoring schemes + focus groups	Relates to management plan or existing framework	Multi criteria decision analysis where stakeholders gave ranks and weights to indicators for scenarios	Multi criteria analysis
100			1. increasing water maintenance capacity in soil	Environmental	Soil health	Functional		semi-quantitative	Near East C&Is process (including 7 criteria and 65 indicators) and Iran's national guideline for forests management assessment and monitoring schemes + focus groups	Relates to management plan or existing framework	Multi criteria decision analysis where stakeholders gave ranks and weights to indicators for scenarios	Multi criteria analysis
100			1. conservation of lowland prone to flood disturbance	Environmental	Conservation	Functional		semi-quantitative	Near East C&Is process (including 7 criteria and 65 indicators) and Iran's national guideline for forests management assessment and monitoring schemes + focus groups	Relates to management plan or existing framework	Multi criteria decision analysis where stakeholders gave ranks and weights to indicators for scenarios	Multi criteria analysis
100			1. management of springs and surface runoff	Environmental	Soil health	Functional		semi-quantitative	Near East C&Is process (including 7 criteria and 65 indicators) and Iran's national guideline for forests management assessment and monitoring schemes + focus groups	Relates to management plan or existing framework	Multi criteria decision analysis where stakeholders gave ranks and weights to indicators for scenarios	Multi criteria analysis
100	2. forest resources conservation and rehabilitation	Land use land cover	2. developing the area of planted forest	Land use land cover	Forest			semi-quantitative	Near East C&Is process (including 7 criteria and 65 indicators) and Iran's national guideline for forests management assessment and monitoring schemes + focus groups	Relates to management plan or existing framework	Multi criteria decision analysis where stakeholders gave ranks and weights to indicators for scenarios	Multi criteria analysis
100			2. developing green ring and buffers	Land use land cover	Forest			semi-quantitative	Near East C&Is process (including 7 criteria and 65 indicators) and Iran's national guideline for forests management assessment and monitoring schemes + focus groups	Relates to management plan or existing framework	Multi criteria decision analysis where stakeholders gave ranks and weights to indicators for scenarios	Multi criteria analysis
100			2. developing agro forestry systems	Land use land cover	Mixed: farms/natural vegetation			semi-quantitative	Near East C&Is process (including 7 criteria and 65 indicators) and Iran's national guideline for forests management assessment and monitoring schemes + focus groups	Relates to management plan or existing framework	Multi criteria decision analysis where stakeholders gave ranks and weights to indicators for scenarios	Multi criteria analysis
100			2. developing dry cultivation of fruit trees	Land use land cover	Mixed: farms/natural vegetation			semi-quantitative	Near East C&Is process (including 7 criteria and 65 indicators) and Iran's national guideline for forests management assessment and monitoring schemes + focus groups	Relates to management plan or existing framework	Multi criteria decision analysis where stakeholders gave ranks and weights to indicators for scenarios	Multi criteria analysis
100			2. restoration of degraded forests	Environmental	Restoration	Functional		semi-quantitative	Near East C&Is process (including 7 criteria and 65 indicators) and Iran's national guideline for forests management assessment and monitoring schemes + focus groups	Relates to management plan or existing framework	Multi criteria decision analysis where stakeholders gave ranks and weights to indicators for scenarios	Multi criteria analysis
100			2. forest enrichment by endemic species	Environmental	Biodiversity	Compositional		semi-quantitative	Near East C&Is process (including 7 criteria and 65 indicators) and Iran's national guideline for forests management assessment and monitoring schemes + focus groups	Relates to management plan or existing framework	Multi criteria decision analysis where stakeholders gave ranks and weights to indicators for scenarios	Multi criteria analysis
100			2. natural regeneration of endemic species	Environmental	Biodiversity	Compositional		semi-quantitative	Near East C&Is process (including 7 criteria and 65 indicators) and Iran's national guideline for forests management assessment and monitoring schemes + focus groups	Relates to management plan or existing framework	Multi criteria decision analysis where stakeholders gave ranks and weights to indicators for scenarios	Multi criteria analysis
100	3. forest biodiversity conservation	Environmental	3. increasing abundance and distribution of plant and animal species	Environmental	Biodiversity	Compositional		semi-quantitative	Near East C&Is process (including 7 criteria and 65 indicators) and Iran's national guideline for forests management assessment and monitoring schemes + focus groups	Relates to management plan or existing framework	Multi criteria decision analysis where stakeholders gave ranks and weights to indicators for scenarios	Multi criteria analysis
100			3. decreasing endangered species living in forest ecosystems	Environmental	Biodiversity	Compositional		semi-quantitative	Near East C&Is process (including 7 criteria and 65 indicators) and Iran's national guideline for forests management assessment and monitoring schemes + focus groups	Relates to management plan or existing framework	Multi criteria decision analysis where stakeholders gave ranks and weights to indicators for scenarios	Multi criteria analysis
100			3. habitat restoration and rehabilitation	Environmental	Restoration	Structural		semi-quantitative	Near East C&Is process (including 7 criteria and 65 indicators) and Iran's national guideline for forests management assessment and monitoring schemes + focus groups	Relates to management plan or existing framework	Multi criteria decision analysis where stakeholders gave ranks and weights to indicators for scenarios	Multi criteria analysis
100			3. increasing the connectivity and integrity of forest patches	Environmental	Habitat connectivity	Functional		semi-quantitative	Near East C&Is process (including 7 criteria and 65 indicators) and Iran's national guideline for forests management assessment and monitoring schemes + focus groups	Relates to management plan or existing framework	Multi criteria decision analysis where stakeholders gave ranks and weights to indicators for scenarios	Multi criteria analysis
100			3. increasing Structural diversity of forest stands (age and diameter classes, deadwoods, stratification)	Environmental	Ecosystem health	Structural		semi-quantitative	Near East C&Is process (including 7 criteria and 65 indicators) and Iran's national guideline for forests management assessment and monitoring schemes + focus groups	Relates to management plan or existing framework	Multi criteria decision analysis where stakeholders gave ranks and weights to indicators for scenarios	Multi criteria analysis
100	4. forest ecosystem protection (against natural and human factors)	Environmental	4. decreasing natural damages (fire, pest and diseases)	Environmental	Conservation	Functional		semi-quantitative	Near East C&Is process (including 7 criteria and 65 indicators) and Iran's national guideline for forests management assessment and monitoring schemes + focus groups	Relates to management plan or existing framework	Multi criteria decision analysis where stakeholders gave ranks and weights to indicators for scenarios	Multi criteria analysis
100			4. decreasing forest encroach due to land use change and rural development	Social	Management actions			semi-quantitative	Near East C&Is process (including 7 criteria and 65 indicators) and Iran's national guideline for forests management assessment and monitoring schemes + focus groups	Relates to management plan or existing framework	Multi criteria decision analysis where stakeholders gave ranks and weights to indicators for scenarios	Multi criteria analysis
100			4. management of grazing and induced damages	Social	Management actions			semi-quantitative	Near East C&Is process (including 7 criteria and 65 indicators) and Iran's national guideline for forests management assessment and monitoring schemes + focus groups	Relates to management plan or existing framework	Multi criteria decision analysis where stakeholders gave ranks and weights to indicators for scenarios	Multi criteria analysis
100			4. decreasing the use of forest for fuel wood	Social	Management actions			semi-quantitative	Near East C&Is process (including 7 criteria and 65 indicators) and Iran's national guideline for forests management assessment and monitoring schemes + focus groups	Relates to management plan or existing framework	Multi criteria decision analysis where stakeholders gave ranks and weights to indicators for scenarios	Multi criteria analysis
100			4. establishing conservation belt around villages	Environmental	Conservation	Functional		semi-quantitative	Near East C&Is process (including 7 criteria and 65 indicators) and Iran's national guideline for forests management assessment and monitoring schemes + focus groups	Relates to management plan or existing framework	Multi criteria decision analysis where stakeholders gave ranks and weights to indicators for scenarios	Multi criteria analysis
100			4. increasing the area of protected forest	Environmental	Conservation	Functional		semi-quantitative	Near East C&Is process (including 7 criteria and 65 indicators) and Iran's national guideline for forests management assessment and monitoring schemes + focus groups	Relates to management plan or existing framework	Multi criteria decision analysis where stakeholders gave ranks and weights to indicators for scenarios	Multi criteria analysis
100	5. forest production potential utilization	Economic	5. increasing NTFPs (fodder, medicinal plants, mushrooms, honey, fruits) utilization	Economic	Production			semi-quantitative	Near East C&Is process (including 7 criteria and 65 indicators) and Iran's national guideline for forests management assessment and monitoring schemes + focus groups	Relates to management plan or existing framework	Multi criteria decision analysis where stakeholders gave ranks and weights to indicators for scenarios	Multi criteria analysis
100			5. utilization of ecotourism potentials	Economic	Production			semi-quantitative	Near East C&Is process (including 7 criteria and 65 indicators) and Iran's national guideline for forests management assessment and monitoring schemes + focus groups	Relates to management plan or existing framework	Multi criteria decision analysis where stakeholders gave ranks and weights to indicators for scenarios	Multi criteria analysis
100			5. management the utilization of fuel wood	Social	Management actions			semi-quantitative	Near East C&Is process (including 7 criteria and 65 indicators) and Iran's national guideline for forests management assessment and monitoring schemes + focus groups	Relates to management plan or existing framework	Multi criteria decision analysis where stakeholders gave ranks and weights to indicators for scenarios	Multi criteria analysis
100	6. Social and Economic performances of forest	Economic	6. establishing appropriate mechanism for sharing benefits by local communities	Economic	Production			semi-quantitative	Near East C&Is process (including 7 criteria and 65 indicators) and Iran's national guideline for forests management assessment and monitoring schemes + focus groups	Relates to management plan or existing framework	Multi criteria decision analysis where stakeholders gave ranks and weights to indicators for scenarios	Multi criteria analysis
100			6. enhancing livelihood of forest relevant local households	Economic	Production			semi-quantitative	Near East C&Is process (including 7 criteria and 65 indicators) and Iran's national guideline for forests management assessment and monitoring schemes + focus groups	Relates to management plan or existing framework	Multi criteria decision analysis where stakeholders gave ranks and weights to indicators for scenarios	Multi criteria analysis
100			6. increasing the share of forest in job creation	Economic	Employment			semi-quantitative	Near East C&Is process (including 7 criteria and 65 indicators) and Iran's national guideline for forests management assessment and monitoring schemes + focus groups	Relates to management plan or existing framework	Multi criteria decision analysis where stakeholders gave ranks and weights to indicators for scenarios	Multi criteria analysis
100		Social	6. involving forest inhabitants in forest management	Social	Governance			semi-quantitative	Near East C&Is process (including 7 criteria and 65 indicators) and Iran's national guideline for forests management assessment and monitoring schemes + focus groups	Relates to management plan or existing framework	Multi criteria decision analysis where stakeholders gave ranks and weights to indicators for scenarios	Multi criteria analysis
100			6. decreasing invasions to forest by local communities	Social	Management actions			semi-quantitative	Near East C&Is process (including 7 criteria and 65 indicators) and Iran's national guideline for forests management assessment and monitoring schemes + focus groups	Relates to management plan or existing framework	Multi criteria decision analysis where stakeholders gave ranks and weights to indicators for scenarios	Multi criteria analysis
100			6. increasing the participation of local communities, media, NGOs in forest conservation and management	Social	Governance			semi-quantitative	Near East C&Is process (including 7 criteria and 65 indicators) and Iran's national guideline for forests management assessment and monitoring schemes + focus groups	Relates to management plan or existing framework	Multi criteria decision analysis where stakeholders gave ranks and weights to indicators for scenarios	Multi criteria analysis
100	7. Local awareness about SFM principles	Social	7. increasing formal and informal education of child about forest and natural resources importance	Social	Education			semi-quantitative	Near East C&Is process (including 7 criteria and 65 indicators) and Iran's national guideline for forests management assessment and monitoring schemes + focus groups	Relates to management plan or existing framework	Multi criteria decision analysis where stakeholders gave ranks and weights to indicators for scenarios	Multi criteria analysis
100			7. acquainting local communities with the necessity of establishing balance between accessible resources and population growth	Social	Education			semi-quantitative	Near East C&Is process (including 7 criteria and 65 indicators) and Iran's national guideline for forests management assessment and monitoring schemes + focus groups	Relates to management plan or existing framework	Multi criteria decision analysis where stakeholders gave ranks and weights to indicators for scenarios	Multi criteria analysis
100			7. encouraging people to increase investment (time, work and money) in their living environment	Social	Education			semi-quantitative	Near East C&Is process (including 7 criteria and 65 indicators) and Iran's national guideline for forests management assessment and monitoring schemes + focus groups	Relates to management plan or existing framework	Multi criteria decision analysis where stakeholders gave ranks and weights to indicators for scenarios	Multi criteria analysis
100			7. holding session for raising awareness of forest inhabitants about SFM	Social	Education			semi-quantitative	Near East C&Is process (including 7 criteria and 65 indicators) and Iran's national guideline for forests management assessment and monitoring schemes + focus groups	Relates to management plan or existing framework	Multi criteria decision analysis where stakeholders gave ranks and weights to indicators for scenarios	Multi criteria analysis
100			7. raising awareness of local communities about laws and encouraging obedience of law	Social	Education			semi-quantitative	Near East C&Is process (including 7 criteria and 65 indicators) and Iran's national guideline for forests management assessment and monitoring schemes + focus groups	Relates to management plan or existing framework	Multi criteria decision analysis where stakeholders gave ranks and weights to indicators for scenarios	Multi criteria analysis
100	8. establishment of appropriate legal and institutional conditions for SFM	Social	8. establishing mechanism of periodic monitoring and controlling of forest management plans	Social	Governance			semi-quantitative	Near East C&Is process (including 7 criteria and 65 indicators) and Iran's national guideline for forests management assessment and monitoring schemes + focus groups	Relates to management plan or existing framework	Multi criteria decision analysis where stakeholders gave ranks and weights to indicators for scenarios	Multi criteria analysis
100			8. moving and embedding appropriate and modern technologies	Social	Governance			semi-quantitative	Near East C&Is process (including 7 criteria and 65 indicators) and Iran's national guideline for forests management assessment and monitoring schemes + focus groups	Relates to management plan or existing framework	Multi criteria decision analysis where stakeholders gave ranks and weights to indicators for scenarios	Multi criteria analysis
100			8. establishing appropriate mechanism for conflicts detection	Social	Governance			semi-quantitative	Near East C&Is process (including 7 criteria and 65 indicators) and Iran's national guideline for forests management assessment and monitoring schemes + focus groups	Relates to management plan or existing framework	Multi criteria decision analysis where stakeholders gave ranks and weights to indicators for scenarios	Multi criteria analysis
101	1. The natural regeneration of forests should be enhanced	Environmental	1. Natural regeneration of indigenous plants is enhanced in exclosures	Environmental	Restoration	Functional		semi-quantitative	relates to management plan or existing framework; previous research; stakeholder interest	Relates to management plan or existing framework;Previous research;Stakeholder interest	Multi criteria decision analysis where stakeholders gave ranks and weights to indicators for scenarios	Multi criteria analysis
101			1. The size of forested area is increased	Land use land cover	Forest			semi-quantitative	relates to management plan or existing framework; previous research; stakeholder interest	Relates to management plan or existing framework;Previous research;Stakeholder interest	Multi criteria decision analysis where stakeholders gave ranks and weights to indicators for scenarios	Multi criteria analysis
101			1. Plant biodiversity is enhanced	Environmental	Biodiversity	Compositional		semi-quantitative	relates to management plan or existing framework; previous research; stakeholder interest	Relates to management plan or existing framework;Previous research;Stakeholder interest	Multi criteria decision analysis where stakeholders gave ranks and weights to indicators for scenarios	Multi criteria analysis
101			1. Microclimatic conditions are improved	Environmental	Ecosystem health	Functional		semi-quantitative	relates to management plan or existing framework; previous research; stakeholder interest	Relates to management plan or existing framework;Previous research;Stakeholder interest	Multi criteria decision analysis where stakeholders gave ranks and weights to indicators for scenarios	Multi criteria analysis
101			1. Wildlife populations are increased	Environmental	Biodiversity	Compositional		semi-quantitative	relates to management plan or existing framework; previous research; stakeholder interest	Relates to management plan or existing framework;Previous research;Stakeholder interest	Multi criteria decision analysis where stakeholders gave ranks and weights to indicators for scenarios	Multi criteria analysis
101	2. The soil and water conservation effect of exclosures is enhanced	Environmental	2. Erosion and other forms of soil degradation are minimized	Environmental	Soil health	Functional		semi-quantitative	relates to management plan or existing framework; previous research; stakeholder interest	Relates to management plan or existing framework;Previous research;Stakeholder interest	Multi criteria decision analysis where stakeholders gave ranks and weights to indicators for scenarios	Multi criteria analysis
101			2. Soil fertility is improved	Environmental	Soil health	Functional		semi-quantitative	relates to management plan or existing framework; previous research; stakeholder interest	Relates to management plan or existing framework;Previous research;Stakeholder interest	Multi criteria decision analysis where stakeholders gave ranks and weights to indicators for scenarios	Multi criteria analysis
101			2. Water retention capacity of soil is enhanced	Environmental	Soil health	Functional		semi-quantitative	relates to management plan or existing framework; previous research; stakeholder interest	Relates to management plan or existing framework;Previous research;Stakeholder interest	Multi criteria decision analysis where stakeholders gave ranks and weights to indicators for scenarios	Multi criteria analysis
101			2. New springs are originated	Environmental	Water availability	Functional		semi-quantitative	relates to management plan or existing framework; previous research; stakeholder interest	Relates to management plan or existing framework;Previous research;Stakeholder interest	Multi criteria decision analysis where stakeholders gave ranks and weights to indicators for scenarios	Multi criteria analysis
101			2. Protection of downstream areas from the negative effects of periodic flooding is enhanced	Environmental	Flooding	Functional		semi-quantitative	relates to management plan or existing framework; previous research; stakeholder interest	Relates to management plan or existing framework;Previous research;Stakeholder interest	Multi criteria decision analysis where stakeholders gave ranks and weights to indicators for scenarios	Multi criteria analysis
101			2 .Improvement in quality and availability of water from the catchments	Environmental	Water quality	Functional		semi-quantitative	relates to management plan or existing framework; previous research; stakeholder interest	Relates to management plan or existing framework;Previous research;Stakeholder interest	Multi criteria decision analysis where stakeholders gave ranks and weights to indicators for scenarios	Multi criteria analysis
101	3. Management of exclosures should maintain or enhance the flow of Economic benefits to the local community	Social	3. Mechanisms for sharing benefits are perceived as fair by local communities	Social	Governance			semi-quantitative	relates to management plan or existing framework; previous research; stakeholder interest	Relates to management plan or existing framework;Previous research;Stakeholder interest	Multi criteria decision analysis where stakeholders gave ranks and weights to indicators for scenarios	Multi criteria analysis
101		Environmental	3. Exclosures are established in marginal or less productive land (not on farm land)	Land use land cover	Other			semi-quantitative	relates to management plan or existing framework; previous research; stakeholder interest	Relates to management plan or existing framework;Previous research;Stakeholder interest	Multi criteria decision analysis where stakeholders gave ranks and weights to indicators for scenarios	Multi criteria analysis
101		Social	3. People have access to fuel wood for subsistence use and sale	Social	Access			semi-quantitative	relates to management plan or existing framework; previous research; stakeholder interest	Relates to management plan or existing framework;Previous research;Stakeholder interest	Multi criteria decision analysis where stakeholders gave ranks and weights to indicators for scenarios	Multi criteria analysis
101		Economic	3. People obtain construction materials	Economic	Production			semi-quantitative	relates to management plan or existing framework; previous research; stakeholder interest	Relates to management plan or existing framework;Previous research;Stakeholder interest	Multi criteria decision analysis where stakeholders gave ranks and weights to indicators for scenarios	Multi criteria analysis
[truncated: 846 more rows]

## Sheet: #README - outcomes
In this sheet, each row represents an indicator/outcome listed from the text, therefore, each text may have multiple rows depending on how many outcomes/indicators they had.
[truncated: 162 more rows]
