# Supplementary material for: Existing evidence on the use of participatory scenarios in ecological restoration: a systematic map
Source: Environ Evid. 2023 Nov 30;12:27. doi: 10.1186/s13750-023-00314-1 (PMC11378857; doi:10.1186/s13750-023-00314-1)
Supplement: Supplementary file 6 — Additional file 6. Metadata frame of participatory scenario outcomes. [file 13750_2023_314_MOESM6_ESM.csv]

study_number	outcome	outcome_type	indicator	indicator_type	outcome_category	indicator_ecological_type	indicator_units	qual_quant	outcome_reason	outcome_reason_category	analysed_how	analysed_how_category	analysed_how_detail
5	13. Fish migration at Clyde	Environmental	Fishpass at Clyde dam (qc)	Environmental	Biodiversity	Compositional	qc	semi-quantitative	stakeholder interest	Stakeholder interest	Multi criteria decision analysis	Multi criteria analysis
5	14. Fish migration at Roxburgh	Environmental	Fishpass at Roxburgh dam (qc)	Environmental	Biodiversity	Compositional	qc	semi-quantitative	stakeholder interest	Stakeholder interest	Multi criteria decision analysis	Multi criteria analysis
5	17. Crested grebes	Environmental	17. Crested grebe adults (no. at end Feb/early March)	Environmental	Biodiversity	Compositional		semi-quantitative	stakeholder interest	Stakeholder interest	Multi criteria decision analysis	Multi criteria analysis
5			17. Crested grebe juveniles (no. at end Feb/early March)	Environmental	Biodiversity	Compositional		semi-quantitative	stakeholder interest	Stakeholder interest	Multi criteria decision analysis	Multi criteria analysis
5	37. Implementation costs	Economic	NZD/implementation	Economic	Costs			semi-quantitative	stakeholder interest	Stakeholder interest	Multi criteria decision analysis	Multi criteria analysis
5	38. Access to Bullock Creek	Social	Access to Bullock Creek (qc)	Social	Access			semi-quantitative	stakeholder interest	Stakeholder interest	Multi criteria decision analysis	Multi criteria analysis
5	39. Maintenance costs	Economic	NZD/year	Economic	Costs			semi-quantitative	stakeholder interest	Stakeholder interest	Multi criteria decision analysis	Multi criteria analysis
5	40. Access to waterfront	Social	Access to waterfront (qc)	Social	Access			semi-quantitative	stakeholder interest	Stakeholder interest	Multi criteria decision analysis	Multi criteria analysis
5	18. Other water-bound birds	Environmental	Healthy waterbird species populations (no. of non-threatened species)	Environmental	Biodiversity	Compositional		semi-quantitative	stakeholder interest	Stakeholder interest	Multi criteria decision analysis	Multi criteria analysis
5	19. Native fish populations	Environmental	19. Long fin tuna population health (qc)	Environmental	Biodiversity	Compositional		semi-quantitative	stakeholder interest	Stakeholder interest	Multi criteria decision analysis	Multi criteria analysis
5			19. KÅaro population health (qc)	Environmental	Biodiversity	Compositional		semi-quantitative	stakeholder interest	Stakeholder interest	Multi criteria decision analysis	Multi criteria analysis
5			19. Common bully population health (qc)	Environmental	Biodiversity	Compositional		semi-quantitative	stakeholder interest	Stakeholder interest	Multi criteria decision analysis	Multi criteria analysis
5	27. No littering along shore	Social	Amount of trash (qc)	Social	Culture			semi-quantitative	stakeholder interest	Stakeholder interest	Multi criteria decision analysis	Multi criteria analysis
5	28. Maintain town character	Social	Occurrence of tall buildings (qc)	Social	Culture			semi-quantitative	stakeholder interest	Stakeholder interest	Multi criteria decision analysis	Multi criteria analysis
5		Environmental	Extent of natural lake shore (% of total shoreline)	Environmental	Water quality	Structural	% total shoreline	semi-quantitative	stakeholder interest	Stakeholder interest	Multi criteria decision analysis	Multi criteria analysis
5	20. Game fish populations	Environmental	20. Rainbow trout population health (qc)	Environmental	Biodiversity	Compositional		semi-quantitative	stakeholder interest	Stakeholder interest	Multi criteria decision analysis	Multi criteria analysis
5			20. Brown trout population health (qc)	Environmental	Biodiversity	Compositional		semi-quantitative	stakeholder interest	Stakeholder interest	Multi criteria decision analysis	Multi criteria analysis
5			20. Salmon population health (qc)	Environmental	Biodiversity	Compositional		semi-quantitative	stakeholder interest	Stakeholder interest	Multi criteria decision analysis	Multi criteria analysis
5	21. Native fish populations in wadeable tributaries	Environmental	Average FIBI in wt (score)	Environmental	Biodiversity	Compositional		semi-quantitative	stakeholder interest	Stakeholder interest	Multi criteria decision analysis	Multi criteria analysis
5	23. Natural invertebate populations in wadeable tributaries	Environmental	23. MCI score in wt (score)	Environmental	Biodiversity	Compositional		semi-quantitative	stakeholder interest	Stakeholder interest	Multi criteria decision analysis	Multi criteria analysis
5			23. QMCI in wt (score)	Environmental	Biodiversity	Compositional		semi-quantitative	stakeholder interest	Stakeholder interest	Multi criteria decision analysis	Multi criteria analysis
5			23. Macroinvertebrate ASPM in wt (score)	Environmental	Biodiversity	Compositional		semi-quantitative	stakeholder interest	Stakeholder interest	Multi criteria decision analysis	Multi criteria analysis
5	24. No pest species - Didymo, lake snow, lagarosiphon major,	Environmental	24. Didymo occurrence (qc)	Environmental	Biodiversity	Compositional		semi-quantitative	stakeholder interest	Stakeholder interest	Multi criteria decision analysis	Multi criteria analysis
5			24. Lake snow occurrence (gAFDM/sampling)	Environmental	Biodiversity	Compositional		semi-quantitative	stakeholder interest	Stakeholder interest	Multi criteria decision analysis	Multi criteria analysis
5			24. Lake SPIâ€™s Invasive Impact Index (%)	Environmental	Ecosystem health	Functional		semi-quantitative	stakeholder interest	Stakeholder interest	Multi criteria decision analysis	Multi criteria analysis
5	30. Maintain sense of place	Social	30. Residents taking part in water survey (% of total resident population)	Social	Culture			semi-quantitative	stakeholder interest	Stakeholder interest	Multi criteria decision analysis	Multi criteria analysis
5			30. Upper Clutha Lakes Trust members (no. in database)	Social	Culture			semi-quantitative	stakeholder interest	Stakeholder interest	Multi criteria decision analysis	Multi criteria analysis
5	32. Maintain places with spiritual meaning		31. PÄ site â€˜Neheneheâ€™ safeguarded (qc)	Social	Culture			semi-quantitative	stakeholder interest	Stakeholder interest	Multi criteria decision analysis	Multi criteria analysis
5			31. PÄ site â€˜Taki kararaâ€™ safeguarded (qc)	Social	Culture			semi-quantitative	stakeholder interest	Stakeholder interest	Multi criteria decision analysis	Multi criteria analysis
5			31. Nohoaka site â€˜Lake WÄnaka Nohoanga 2â€™ safeg. (qc)	Social	Culture			semi-quantitative	stakeholder interest	Stakeholder interest	Multi criteria decision analysis	Multi criteria analysis
5			31. Nohoaka site â€˜Lake WÄnakaâ€™ safeguarded (qc)	Social	Culture			semi-quantitative	stakeholder interest	Stakeholder interest	Multi criteria decision analysis	Multi criteria analysis
5			31. Waka launch site at Bullock Creek safeguarded (qc)	Social	Culture			semi-quantitative	stakeholder interest	Stakeholder interest	Multi criteria decision analysis	Multi criteria analysis
5	37. No duck itch	Environmental	Duck itch (schistosome dermatitis) occurrence (qc)	Environmental	Water quality	Compositional		semi-quantitative	stakeholder interest	Stakeholder interest	Multi criteria decision analysis	Multi criteria analysis
5	41. Tap water safe to drink	Environmental	Tap water safe to drink (qc)	Environmental	Water quality	Functional		semi-quantitative	stakeholder interest	Stakeholder interest	Multi criteria decision analysis	Multi criteria analysis
5	42. Tap water taste	Environmental	Tap water taste (qc)	Environmental	Water quality	Functional		semi-quantitative	stakeholder interest	Stakeholder interest	Multi criteria decision analysis	Multi criteria analysis
5	43. Tap water odour	Environmental	Tap water odor (qc)	Environmental	Water quality	Functional		semi-quantitative	stakeholder interest	Stakeholder interest	Multi criteria decision analysis	Multi criteria analysis
5	44. Tap water colour	Environmental	Tap water colour (qc)	Environmental	Water quality	Functional		semi-quantitative	stakeholder interest	Stakeholder interest	Multi criteria decision analysis	Multi criteria analysis
5	45. Ecosystem functioning in tributaries	Environmental	Summer gross primary production (gO2/m2*dayâˆ’1)	Environmental	Ecosystem health	Functional	gO2/m2*dayâˆ’1	semi-quantitative	stakeholder interest	Stakeholder interest	Multi criteria decision analysis	Multi criteria analysis
5	22. Natural aquatic vegetation	Environmental	22. Lake SPIâ€™s Native Condition Index (%)	Environmental	Ecosystem health	Compositional		semi-quantitative	stakeholder interest	Stakeholder interest	Multi criteria decision analysis	Multi criteria analysis
5			22. Bryophyte health (qc)	Environmental	Ecosystem health	Functional		semi-quantitative	stakeholder interest	Stakeholder interest	Multi criteria decision analysis	Multi criteria analysis
5	25. No Algal blooms	Environmental	25. Chlorophyll-a exceededover 8% of samples in tr23 (mg/m2)	Environmental	Ecosystem health	Functional	mg/m2	semi-quantitative	stakeholder interest	Stakeholder interest	Multi criteria decision analysis	Multi criteria analysis
5			25.Chlorophyll-a annual median (mg/m3)	Environmental	Ecosystem health	Functional		semi-quantitative	stakeholder interest	Stakeholder interest	Multi criteria decision analysis	Multi criteria analysis
5			25.Chlorophyll-a annual maximum (mg/m3)	Environmental	Ecosystem health	Functional		semi-quantitative	stakeholder interest	Stakeholder interest	Multi criteria decision analysis	Multi criteria analysis
5	35. No cyanobacteria blooms	Environmental	35 .80th pctl of all cyanobacteria (mm3/L)	Environmental	Ecosystem health	Compositional	mm3/L	semi-quantitative	stakeholder interest	Stakeholder interest	Multi criteria decision analysis	Multi criteria analysis
5			35. 80th pctl of potentially toxic cyanobacteria (mm3/L)	Environmental	Ecosystem health	Compositional		semi-quantitative	stakeholder interest	Stakeholder interest	Multi criteria decision analysis	Multi criteria analysis
5	46. No sediment runoff from construction sites	Environmental	Sediment runoff (qc)	Environmental	Erosion	Functional	qc	semi-quantitative	stakeholder interest	Stakeholder interest	Multi criteria decision analysis	Multi criteria analysis
5	47. Green spaces in town	Social	Impervious surface area (% town area)	Social	Quality of life			semi-quantitative	stakeholder interest	Stakeholder interest	Multi criteria decision analysis	Multi criteria analysis
5	12. Natural extent of wetlands	Environmental	12. Total wetland area (ha)	Land use land cover	Riparian/Wetland		ha	semi-quantitative	stakeholder interest	Stakeholder interest	Multi criteria decision analysis	Multi criteria analysis
5	48. Buffered aquatic systems	Environmental	48. Riparian buffer along tri (% of total shoreline)	Land use land cover	Riparian/Wetland		% total shoreline	semi-quantitative	stakeholder interest	Stakeholder interest	Multi criteria decision analysis	Multi criteria analysis
5			48. Riparian buffer along wetlands (% of total shoreline)	Land use land cover	Riparian/Wetland			semi-quantitative	stakeholder interest	Stakeholder interest	Multi criteria decision analysis	Multi criteria analysis
5	33. Satisfactor expereince with on/in water activities	Social	33. E. coli 95th percentile primary contact points (E. coli/100â€…mL)	Social	Recreation			semi-quantitative	stakeholder interest	Stakeholder interest	Multi criteria decision analysis	Multi criteria analysis
5			33. Occurrence of unburnt fuel/oil (qc)	Social	Recreation			semi-quantitative	stakeholder interest	Stakeholder interest	Multi criteria decision analysis	Multi criteria analysis
5			33. Catch success brown trout (CPUE; no./fishing trip)	Social	Recreation			semi-quantitative	stakeholder interest	Stakeholder interest	Multi criteria decision analysis	Multi criteria analysis
5			33. Catch success rainbow trout (CPUE; no./fishing trip)	Social	Recreation			semi-quantitative	stakeholder interest	Stakeholder interest	Multi criteria decision analysis	Multi criteria analysis
5			33. Catch success salmon (CPUE; no./fishing trip)	Social	Recreation			semi-quantitative	stakeholder interest	Stakeholder interest	Multi criteria decision analysis	Multi criteria analysis
5			33. Seeing fish/quality of experience (qc)	Social	Recreation			semi-quantitative	stakeholder interest	Stakeholder interest	Multi criteria decision analysis	Multi criteria analysis
5			33. Quality of boating experience (qc)	Social	Recreation			semi-quantitative	stakeholder interest	Stakeholder interest	Multi criteria decision analysis	Multi criteria analysis
5			33. Access via boat ramps (no. of formed boat ramps)	Social	Recreation			semi-quantitative	stakeholder interest	Stakeholder interest	Multi criteria decision analysis	Multi criteria analysis
5	34. Satisfactory experience with shore activities		34. Length of walking tracks (km)	Social	Recreation			semi-quantitative	stakeholder interest	Stakeholder interest	Multi criteria decision analysis	Multi criteria analysis
5			34. Length of cycling tracks (km)	Social	Recreation			semi-quantitative	stakeholder interest	Stakeholder interest	Multi criteria decision analysis	Multi criteria analysis
5			34. Powered and unpowered sites (total no. of sites)	Social	Recreation			semi-quantitative	stakeholder interest	Stakeholder interest	Multi criteria decision analysis	Multi criteria analysis
5			34. Quality of relaxing/picnicking experience (qc)	Social	Recreation			semi-quantitative	stakeholder interest	Stakeholder interest	Multi criteria decision analysis	Multi criteria analysis
5	49. Backcountry angling	Social	Angling pressure in vulnerable waters (qc)	Social	Recreation			semi-quantitative	stakeholder interest	Stakeholder interest	Multi criteria decision analysis	Multi criteria analysis
5	50. Motorised boating	Social	50. Wave impact on water birds (qc)	Social	Recreation			semi-quantitative	stakeholder interest	Stakeholder interest	Multi criteria decision analysis	Multi criteria analysis
5			50. Noise impacting fauna (qc)	Social	Recreation			semi-quantitative	stakeholder interest	Stakeholder interest	Multi criteria decision analysis	Multi criteria analysis
5	51. Lake shore camping	Social	Septic tank spills (qc)	Social	Recreation			semi-quantitative	stakeholder interest	Stakeholder interest	Multi criteria decision analysis	Multi criteria analysis
5	52. Overcrowding on the lake	Social	Density of boats (no./summer day)	Social	Recreation			semi-quantitative	stakeholder interest	Stakeholder interest	Multi criteria decision analysis	Multi criteria analysis
5	53. Overcrowding on the town	Social	Tourist arrivals (no./year)	Social	Recreation			semi-quantitative	stakeholder interest	Stakeholder interest	Multi criteria decision analysis	Multi criteria analysis
5	54. Freedom camping	Social	Occurrence of disrespectful camping behaviour (qc)	Social	Recreation			semi-quantitative	stakeholder interest	Stakeholder interest	Multi criteria decision analysis	Multi criteria analysis
5	36. No harmful pathogens in lake or tributaries	Environmental	36. E. coli median concentration (E. coli/100â€…mL)	Environmental	Water quality	Compositional	E. coli/1000mL	semi-quantitative	stakeholder interest	Stakeholder interest	Multi criteria decision analysis	Multi criteria analysis
5			36. E. coli 95th percentile (E. coli/100â€…mL)	Environmental	Water quality	Compositional		semi-quantitative	stakeholder interest	Stakeholder interest	Multi criteria decision analysis	Multi criteria analysis
5			36. Exceedances >540 E. coli/100â€…ml (%)	Environmental	Water quality	Compositional		semi-quantitative	stakeholder interest	Stakeholder interest	Multi criteria decision analysis	Multi criteria analysis
5			36. Exceedances >260 E. coli/100â€…ml (%)	Environmental	Water quality	Compositional		semi-quantitative	stakeholder interest	Stakeholder interest	Multi criteria decision analysis	Multi criteria analysis
5	31. Satisfactory harvest of mahinga kai	Economic	31. Tuna occurrence (qc)	Economic	Production			semi-quantitative	stakeholder interest	Stakeholder interest	Multi criteria decision analysis	Multi criteria analysis
5			31. KÅkopu occurrence (qc)	Economic	Production			semi-quantitative	stakeholder interest	Stakeholder interest	Multi criteria decision analysis	Multi criteria analysis
5			31 .Waterfowl abundance (qc)	Economic	Production			semi-quantitative	stakeholder interest	Stakeholder interest	Multi criteria decision analysis	Multi criteria analysis
5			31. Kakahi abundance (qc)	Economic	Production			semi-quantitative	stakeholder interest	Stakeholder interest	Multi criteria decision analysis	Multi criteria analysis
5			31. Water cress extent (ha)	Economic	Production			semi-quantitative	stakeholder interest	Stakeholder interest	Multi criteria decision analysis	Multi criteria analysis
5		Social	31. RaupÅ extent along shoreline (km)	Social	Culture			semi-quantitative	stakeholder interest	Stakeholder interest	Multi criteria decision analysis	Multi criteria analysis
5	05. Natural dissolved oxygen in the lake	Environmental	5. Lake bottom DO annual minimum (mg/L)	Environmental	Water quality	Functional	mg/L	semi-quantitative	stakeholder interest	Stakeholder interest	Multi criteria decision analysis	Multi criteria analysis
5			5. Mid-hypolimnetic DO annual minimum (mg/L)	Environmental	Water quality	Functional		semi-quantitative	stakeholder interest	Stakeholder interest	Multi criteria decision analysis	Multi criteria analysis
5	06. Natural dissolved oxygen in the tributaries	Environmental	6. Dissolved oxygen 1-day minimum in tri (mg/L)	Environmental	Water quality	Functional	mg/L	semi-quantitative	stakeholder interest	Stakeholder interest	Multi criteria decision analysis	Multi criteria analysis
5			6. Dissolved oxygen 7-day minimum in tri (mg/L)	Environmental	Water quality	Functional		semi-quantitative	stakeholder interest	Stakeholder interest	Multi criteria decision analysis	Multi criteria analysis
5	55. Stock exclusion	Environmental	Fenced lake and tri shoreline (% total shoreline)	Environmental	Water quality	Structural	% total shoreline	semi-quantitative	stakeholder interest	Stakeholder interest	Multi criteria decision analysis	Multi criteria analysis
5	56. Sustainable groundwater take	Environmental	Groundwater take (L/year)	Environmental	Water availability	Functional	L/year	semi-quantitative	stakeholder interest	Stakeholder interest	Multi criteria decision analysis	Multi criteria analysis
5	07. Natural nutrient levels in the lake	Environmental	7. Total nitrogen annual median (mg/m3)	Environmental	Water nutrient levels	Functional	mg/m3	semi-quantitative	stakeholder interest	Stakeholder interest	Multi criteria decision analysis	Multi criteria analysis
5		Environmental	7. Total phosphorus annual median (mg/m3)	Environmental	Water nutrient levels	Functional	mg/m3	semi-quantitative	stakeholder interest	Stakeholder interest	Multi criteria decision analysis	Multi criteria analysis
5	08. Natural nutrient levels in the tributaries - nitrogen	Environmental	8. DIN 5-year median in tri (mg/L)	Environmental	Water nutrient levels	Functional	mg/L	semi-quantitative	stakeholder interest	Stakeholder interest	Multi criteria decision analysis	Multi criteria analysis
5			8. DIN 95th percentile in tri (mg/L)	Environmental	Water nutrient levels	Functional		semi-quantitative	stakeholder interest	Stakeholder interest	Multi criteria decision analysis	Multi criteria analysis
5	09. Natural nutrient levels in the tributaries - phosphorus	Environmental	9. DRP 5-year median in tri (mg/L)	Environmental	Water nutrient levels	Functional	mg/L	semi-quantitative	stakeholder interest	Stakeholder interest	Multi criteria decision analysis	Multi criteria analysis
5			9. DRP 95th percentile in tri (mg/L)	Environmental	Water nutrient levels	Functional		semi-quantitative	stakeholder interest	Stakeholder interest	Multi criteria decision analysis	Multi criteria analysis
5	10. Toxic effects to organisisms in the tributaries - ammonia	Environmental	10. Ammonia annual median in tri (mg/L)	Environmental	Water nutrient levels	Functional	mg/L	semi-quantitative	stakeholder interest	Stakeholder interest	Multi criteria decision analysis	Multi criteria analysis
5			10. Ammonia annual maximum in tri (mg/L)	Environmental	Water nutrient levels	Functional		semi-quantitative	stakeholder interest	Stakeholder interest	Multi criteria decision analysis	Multi criteria analysis
5	11. Toxic effects to organisisms in the tributaries - nitrate	Environmental	11. Nitrate annual median in tri (mg/L)	Environmental	Water nutrient levels	Functional	mg/L	semi-quantitative	stakeholder interest	Stakeholder interest	Multi criteria decision analysis	Multi criteria analysis
5			11. Nitrate annual 95th percentile in tri (mg/L)	Environmental	Water nutrient levels	Functional		semi-quantitative	stakeholder interest	Stakeholder interest	Multi criteria decision analysis	Multi criteria analysis
5	57. Farmland nutrient runoff	Environmental	Nitrogen runoff below Plan Change 6A limit (qc)	Environmental	Water nutrient levels	Functional	qc	semi-quantitative	stakeholder interest	Stakeholder interest	Multi criteria decision analysis	Multi criteria analysis
5	01. Water clarity in the lake	Environmental	Secchi depth (m)	Environmental	Water quality	Functional	meters	semi-quantitative	stakeholder interest	Stakeholder interest	Multi criteria decision analysis	Multi criteria analysis
5	02. Water clarity in the tributaries	Environmental	Turbidity in tributaries (FNU)	Environmental	Water quality	Functional	Scale - FNU	semi-quantitative	stakeholder interest	Stakeholder interest	Multi criteria decision analysis	Multi criteria analysis
5	03. Surface temperature of lake	Environmental	Annual change in temperature (Â°C/year)	Environmental	Water quality	Functional	degrees celsius / year	semi-quantitative	stakeholder interest	Stakeholder interest	Multi criteria decision analysis	Multi criteria analysis
5	04. Full winter mixing in lake	Environmental	Full winter mixing (qc)	Environmental	Water quality	Functional	qc	semi-quantitative	stakeholder interest	Stakeholder interest	Multi criteria decision analysis	Multi criteria analysis
5	15. Natural lake level	Environmental	Lake level above sea level (m)	Environmental	Water quality	Functional	n	semi-quantitative	stakeholder interest	Stakeholder interest	Multi criteria decision analysis	Multi criteria analysis
5	26. Maintain natural lake colour	Environmental	Mean dominant wavelength on satellite images (nm)	Environmental	Water quality	Functional	nm	semi-quantitative	stakeholder interest	Stakeholder interest	Multi criteria decision analysis	Multi criteria analysis
5	29. Maintain unmodified lake outlet		Modification of lake outlet (qc)	Environmental	Water quality	Functional		semi-quantitative	stakeholder interest	Stakeholder interest	Multi criteria decision analysis	Multi criteria analysis
5	58.Tributary water abstraction	Environmental	58. Minimum flow in tri (% time with min. flow/year)	Environmental	Water quality	Functional	% time with min. flow/year	semi-quantitative	stakeholder interest	Stakeholder interest	Multi criteria decision analysis	Multi criteria analysis
5			58. Artificial drying (qc)	Environmental	Water quality	Functional		semi-quantitative	stakeholder interest	Stakeholder interest	Multi criteria decision analysis	Multi criteria analysis
5	16. Natural riverbed sediment	Environmental	Fine sediment cover in tri (%)	Environmental	Sediment	Functional	%	semi-quantitative	stakeholder interest	Stakeholder interest	Multi criteria decision analysis	Multi criteria analysis
7	Biodiversity	Environmental	total biodiversity benefit	Environmental	Biodiversity	Compositional	index score	Quantitative	Of interest to regional stakeholders in the project and in regional plans	Stakeholder interest		Quantitative model
7	Cost	Economic	Net Economic returns	Economic	Costs		$million	Quantitative	Of interest to regional stakeholders	Stakeholder interest		Calculation
7	Carbon	Environmental	cars off the road	Environmental	Carbon	Functional	1000s	Quantitative	Relates to Economic incentives for carbon trading and carbon benefits of restoration, biomass and biofuelds	Economic incentives		Quantitative model	input-output model
7	Natural Resource Management Actions	Social	total area of NRM actions required	Social	Management actions		1000s ha	Quantitative	Of interest to regional stakeholders in the project and in regional plans	Stakeholder interest		Quantitative model	input-output model
7	Population Change	Social	population change	Social	Demographics		no. of persons	Quantitative	-	Stakeholder interest		Quantitative model	input-output model
7	Wind erosion	Environmental	high risk wind erosion areas managed	Environmental	Erosion	Functional	1000s ha	Quantitative	Of interest to regional stakeholders in the project and in regional plans	Stakeholder interest		Quantitative model	APSIM
7	Employment	Economic	FTE jobs	Economic	Employment		number of jobs	Quantitative	-	Stakeholder interest		Quantitative model	input-output model
7	Deep drainage	Environmental	high risk deep drainage areas managed	Environmental	Flooding	Functional	1000s ha	Quantitative	Of interest to regional stakeholders in the project and in regional plans	Stakeholder interest		Quantitative model	SIMPACT
8	Flood retention	Environmental		Environmental	Flooding	Functional		Qualitative	Chosen by authors based on relavance to stakeholders	Stakeholder interest	During workshop as participants put management scenarios for these outcomes ina game	Role playing game
8	Habitats and Biodiversity	Environmental		Environmental	Biodiversity	Compositional		Qualitative	Chosen by authors based on relavance to stakeholders	Stakeholder interest	During workshop as participants put management scenarios for these outcomes ina game	Role playing game
8	Recreational quality	Social		Social	Recreation			Qualitative	Chosen by authors based on relavance to stakeholders	Stakeholder interest	During workshop as participants put management scenarios for these outcomes ina game	Role playing game
8	Food and Biomass	Economic		Economic	Production			Quantitative	Chosen by authors based on relavance to stakeholders	Stakeholder interest	During workshop as participants put management scenarios for these outcomes in a game	Role playing game
9	Ecosystem health	Environmental	Probability	Environmental	Ecosystem health	Functional	Percentage points	Quantitative	Important in the region	Concern in study area	Probability of improvement in a BBN	Quantitative model	Baysian belief network
9	Farmers income/benefit	Economic	Probability	Economic	Income		Percentage points	Quantitative	Important in the region	Concern in study area	Probability of improvement in a BBN	Quantitative model	Baysian belief network
11	Biotic resources	Environmental	Habitat and biodiversity (status)	Environmental	Biodiversity	Compositional		semi-quantitative	relates to management plan or existing framework; previous research	Relates to management plan or existing framework;Previous research	Framework for Participatory Impact Assessment - Assigned weights of importance by experts in the workshop and then scored from -3 to +3 for the impact of each scenario on the outcome indicator	Framework for Participatory Impact Assessment
11	Biotic resources	Environmental	Habitat and biodiversity (status)	Environmental	Biodiversity	Compositional		semi-quantitative	relates to management plan or existing framework; previous research	Relates to management plan or existing framework;Previous research	Framework for Participatory Impact Assessment - Assigned weights of importance by experts in the workshop and then scored from -3 to +3 for the impact of each scenario on the outcome indicator	Framework for Participatory Impact Assessment
11	Access to land	Social	Right to access and utilize forest	Social	Access			semi-quantitative	relates to management plan or existing framework; previous research	Relates to management plan or existing framework;Previous research	Framework for Participatory Impact Assessment - Assigned weights of importance by experts in the workshop and then scored from -3 to +3 for the impact of each scenario on the outcome indicator	Framework for Participatory Impact Assessment
11	Provision of work	Economic	Regional employment (%)	Economic	Employment			semi-quantitative	relates to management plan or existing framework; previous research	Relates to management plan or existing framework;Previous research	Framework for Participatory Impact Assessment - Assigned weights of importance by experts in the workshop and then scored from -3 to +3 for the impact of each scenario on the outcome indicator	Framework for Participatory Impact Assessment
11	Forest Labour	Economic	Sectoral employment (%)	Economic	Employment			semi-quantitative	relates to management plan or existing framework; previous research	Relates to management plan or existing framework;Previous research	Framework for Participatory Impact Assessment - Assigned weights of importance by experts in the workshop and then scored from -3 to +3 for the impact of each scenario on the outcome indicator	Framework for Participatory Impact Assessment
11	health	Social	Health Clean air (status)	Social	Human health			semi-quantitative	relates to management plan or existing framework; previous research	Relates to management plan or existing framework;Previous research	Framework for Participatory Impact Assessment - Assigned weights of importance by experts in the workshop and then scored from -3 to +3 for the impact of each scenario on the outcome indicator	Framework for Participatory Impact Assessment
11	Ecosystem processes	Environmental	Vegetation cover (status)	Environmental	Ecosystem health	Compositional		semi-quantitative	relates to management plan or existing framework; previous research	Relates to management plan or existing framework;Previous research	Framework for Participatory Impact Assessment - Assigned weights of importance by experts in the workshop and then scored from -3 to +3 for the impact of each scenario on the outcome indicator	Framework for Participatory Impact Assessment
11	Ecosystem processes	Environmental	Water availability/yield (m3)	Environmental	Ecosystem health	Functional	m3	semi-quantitative	relates to management plan or existing framework; previous research	Relates to management plan or existing framework;Previous research	Framework for Participatory Impact Assessment - Assigned weights of importance by experts in the workshop and then scored from -3 to +3 for the impact of each scenario on the outcome indicator	Framework for Participatory Impact Assessment
11	quality of life	Social	Net income per household (RMB)	Social	Quality of life			semi-quantitative	relates to management plan or existing framework; previous research	Relates to management plan or existing framework;Previous research	Framework for Participatory Impact Assessment - Assigned weights of importance by experts in the workshop and then scored from -3 to +3 for the impact of each scenario on the outcome indicator	Framework for Participatory Impact Assessment
11	Wood production	Economic	Income from wood harvests (RMB)	Economic	Income			semi-quantitative	relates to management plan or existing framework; previous research	Relates to management plan or existing framework;Previous research	Framework for Participatory Impact Assessment - Assigned weights of importance by experts in the workshop and then scored from -3 to +3 for the impact of each scenario on the outcome indicator	Framework for Participatory Impact Assessment
11	Non-wood production	Economic	Income from fruit yields (RMB)	Economic	Income			semi-quantitative	relates to management plan or existing framework; previous research	Relates to management plan or existing framework;Previous research	Framework for Participatory Impact Assessment - Assigned weights of importance by experts in the workshop and then scored from -3 to +3 for the impact of each scenario on the outcome indicator	Framework for Participatory Impact Assessment
11	Industry and services	Economic	Income from forest industry and services (RMB)	Economic	Income			semi-quantitative	relates to management plan or existing framework; previous research	Relates to management plan or existing framework;Previous research	Framework for Participatory Impact Assessment - Assigned weights of importance by experts in the workshop and then scored from -3 to +3 for the impact of each scenario on the outcome indicator	Framework for Participatory Impact Assessment
11	Food security	Economic	Regional food availability (kg/capita)	Economic	Production			semi-quantitative	relates to management plan or existing framework; previous research	Relates to management plan or existing framework;Previous research	Framework for Participatory Impact Assessment - Assigned weights of importance by experts in the workshop and then scored from -3 to +3 for the impact of each scenario on the outcome indicator	Framework for Participatory Impact Assessment
11	Land-based production	Economic	Economic production from land (yield)	Economic	Production			semi-quantitative	relates to management plan or existing framework; previous research	Relates to management plan or existing framework;Previous research	Framework for Participatory Impact Assessment - Assigned weights of importance by experts in the workshop and then scored from -3 to +3 for the impact of each scenario on the outcome indicator	Framework for Participatory Impact Assessment
11	Non-land based production	Land use land cover	Build-up area (m³)	Land use land cover	Urban			semi-quantitative	relates to management plan or existing framework; previous research	Relates to management plan or existing framework;Previous research	Framework for Participatory Impact Assessment - Assigned weights of importance by experts in the workshop and then scored from -3 to +3 for the impact of each scenario on the outcome indicator	Framework for Participatory Impact Assessment
11	Abiotic resources	Environmental	Soil health/quality (status)	Environmental	Soil health	Functional		semi-quantitative	relates to management plan or existing framework; previous research	Relates to management plan or existing framework;Previous research	Framework for Participatory Impact Assessment - Assigned weights of importance by experts in the workshop and then scored from -3 to +3 for the impact of each scenario on the outcome indicator	Framework for Participatory Impact Assessment
11	Abiotic resources	Environmental	Soil health/quality (status)	Environmental	Soil health	Functional		semi-quantitative	relates to management plan or existing framework; previous research	Relates to management plan or existing framework;Previous research	Framework for Participatory Impact Assessment - Assigned weights of importance by experts in the workshop and then scored from -3 to +3 for the impact of each scenario on the outcome indicator	Framework for Participatory Impact Assessment
11	Infrastructure	Land use land cover	Road density and quality (network size and status)	Land use land cover	Urban			semi-quantitative	relates to management plan or existing framework; previous research	Relates to management plan or existing framework;Previous research	Framework for Participatory Impact Assessment - Assigned weights of importance by experts in the workshop and then scored from -3 to +3 for the impact of each scenario on the outcome indicator	Framework for Participatory Impact Assessment
12	Cultural ecosystem services	Social		Social	Culture			Qualitative	Land owners mission to benefit local Kanaka Maoli communities	Stakeholder interest	workshop and interviews	workshop; interviews
12	Biodiversity conservation value	Environmental	native species richness, nonnative species richness	Environmental	Biodiversity	Compositional	native species richness, nonnative species richness	Quantitative	habitat conversion, fire and invasive speceies have decreased native biodiversity	Concern in study area	Native and non-native species richness and cover measured for pasture, estimated for agroforestry from experts.	expert knowledge; biodiversity sampling
12	Management costs and returns to landowner	Economic	net present value (NPV) of management costs and Economic returns to the landowner/manager over 50 years, assuming a discount rate of 5%	Economic	Costs		2015 U.S. Dollars	Quantitative	land owner interested in revenue	Stakeholder interest	publically available data on growing parameters, costs and revenues for each scenario. NPV over 50 years with a DR of 5%	Calculation
12	Lanscape Flammability	Environmental	Probability of fire occurrence	Environmental	Fire	Functional	probability of fire occurrence per pixel per year	Quantitative	Fire risk has been increasing with non-native grasscover	Concern in study area	Spatially explicit datasets from previous 20 years of 91 fires	Quantitative model	generalized additive model (GAM)
12	Groundwater Recharge	Environmental	Groundwater Recharge	Environmental	Water availability	Functional	millions of gallons per year	Quantitative	Main statewide water source	Concern in study area	Water balance approach of recharge where recharge = rainfall + fod interception - actual avpotranspiration	Calculation
13	Soil fertility	Environmental	Soil fertility	Environmental	Soil health	Functional		Quantitative	chosen by authors	Chosen by authors	FALLOW model - quantitative but dimensionless scale	Quantitative model	FALLOW
18	1. Indicator species for steep bank habitats	Environmental	1. Kingfisher - habitat distribution and population figures	Environmental	Biodiversity	Compositional	number of reproductive units, spatial mapping	Quantitative	Represent species in steep bank habitats	Represent biodiversity	LARCH model parameterised using expert knowledge and field data	Quantitative model	LARCH
18			1. Sand martin - - habitat distribution and population figures	Environmental	Biodiversity	Compositional	number of reproductive units, spatial mapping	Quantitative	Represent species in steep bank habitats	Represent biodiversity	LARCH model parameterised using expert knowledge and field data	Quantitative model	LARCH
18	2. Indicator species for sank bank habitat	Environmental	2. Little ringed plover- - habitat distribution and population figures	Environmental	Biodiversity	Compositional	number of reproductive units, spatial mapping	Quantitative	Represent species in steep bank habitats	Represent biodiversity	LARCH model parameterised using expert knowledge and field data	Quantitative model	LARCH
18			2. Little tern- - habitat distribution and population figures	Environmental	Biodiversity	Compositional	number of reproductive units, spatial mapping	Quantitative	Represent species in steep bank habitats	Represent biodiversity	LARCH model parameterised using expert knowledge and field data	Quantitative model	LARCH
18	3. Indicator species for semi-aquatic habitats	Environmental	3. Great crested newt- - habitat distribution and population figures	Environmental	Biodiversity	Compositional	number of reproductive units, spatial mapping	Quantitative	Represent species in semi-aquatic habitats	Represent biodiversity	LARCH model parameterised using expert knowledge and field data	Quantitative model	LARCH
18			3. Banded demoiselle - - habitat distribution and population figures	Environmental	Biodiversity	Compositional	number of reproductive units, spatial mapping	Quantitative	Represent species in semi-aquatic habitats	Represent biodiversity	LARCH model parameterised using expert knowledge and field data	Quantitative model	LARCH
18			3. Beaver- - habitat distribution and population figures	Environmental	Biodiversity	Compositional	number of reproductive units, spatial mapping	Quantitative	Represent species in semi-aquatic habitats	Represent biodiversity	LARCH model parameterised using expert knowledge and field data	Quantitative model	LARCH
18	4. Indicator species for forest habitats	Environmental	4. Bank vole- - habitat distribution and population figures	Environmental	Biodiversity	Compositional	number of reproductive units, spatial mapping	Quantitative	Represent species in forest habitats	Represent biodiversity	LARCH model parameterised using expert knowledge and field data	Quantitative model	LARCH
18			4. Pine Martin - habitat distribution and population figures	Environmental	Biodiversity	Compositional	number of reproductive units, spatial mapping	Quantitative	Represent species in forest habitats	Represent biodiversity	LARCH model parameterised using expert knowledge and field data	Quantitative model	LARCH
18			4. Middle spotted woodpecker - habitat distribution and population figures	Environmental	Biodiversity	Compositional	number of reproductive units, spatial mapping	Quantitative	Represent species in forest habitats	Represent biodiversity	LARCH model parameterised using expert knowledge and field data	Quantitative model	LARCH
18			4. Elk - habitat distribution and population figures	Environmental	Biodiversity	Compositional	number of reproductive units, spatial mapping	Quantitative	Represent species in forest habitats	Represent biodiversity	LARCH model parameterised using expert knowledge and field data	Quantitative model	LARCH
18	5. Indicator species for meadow habitats	Environmental	5. Black Stork - habitat distribution and population figures	Environmental	Biodiversity	Compositional	number of reproductive units, spatial mapping	Quantitative	Represent species in meadow habitats	Represent biodiversity	LARCH model parameterised using expert knowledge and field data	Quantitative model	LARCH
18			5. Sand lizard - habitat distribution and population figures	Environmental	Biodiversity	Compositional	number of reproductive units, spatial mapping	Quantitative	Represent species in meadow habitats	Represent biodiversity	LARCH model parameterised using expert knowledge and field data	Quantitative model	LARCH
18			5. common root vole - habitat distribution and population figures	Environmental	Biodiversity	Compositional	number of reproductive units, spatial mapping	Quantitative	Represent species in meadow habitats	Represent biodiversity	LARCH model parameterised using expert knowledge and field data	Quantitative model	LARCH
18			5. Large copper - habitat distribution and population figures	Environmental	Biodiversity	Compositional	number of reproductive units, spatial mapping	Quantitative	Represent species in meadow habitats	Represent biodiversity	LARCH model parameterised using expert knowledge and field data	Quantitative model	LARCH
18			5. Corncrake - habitat distribution and population figures	Environmental	Biodiversity	Compositional	number of reproductive units, spatial mapping	Quantitative	Represent species in meadow habitats	Represent biodiversity	LARCH model parameterised using expert knowledge and field data	Quantitative model	LARCH
19	Land cover types	Land use land cover	Land cover categories	Land use land cover	Other			Quantitative	outcome of current management plan	Relates to management plan or existing framework;Future land patterns	Markov model	Quantitative model	Markov
19	Ecosystem function - Defecate	Environmental		Environmental	Ecosystem health	Functional		Qualitative	outcome of rewilding	Scenario outcome	Literature review - introduction of animals will lead to outcome	Literature review
19	Ecosystem function - Graze	Environmental		Environmental	Ecosystem health	Functional		Qualitative	outcome of rewilding	Scenario outcome	Literature review - introduction of animals will lead to outcome	Literature review
19	Ecosystem function -browse	Environmental		Environmental	Ecosystem health	Functional		Qualitative	outcome of rewilding	Scenario outcome	Literature review - introduction of animals will lead to outcome	Literature review
19	Ecosystem function -trample	Environmental		Environmental	Ecosystem health	Functional		Qualitative	outcome of rewilding	Scenario outcome	Literature review - introduction of animals will lead to outcome	Literature review
19	Ecosystem function -pollard	Environmental		Environmental	Ecosystem health	Functional		Qualitative	outcome of rewilding	Scenario outcome	Literature review - introduction of animals will lead to outcome	Literature review
19	Ecosystem function - gorge	Environmental		Environmental	Ecosystem health	Functional		Qualitative	outcome of rewilding	Scenario outcome	Literature review - introduction of animals will lead to outcome	Literature review
19	Ecosystem function - - rootle	Environmental		Environmental	Ecosystem health	Functional		Qualitative	outcome of rewilding	Scenario outcome	Literature review - introduction of animals will lead to outcome	Literature review
19	Ecosystem function -de-bark	Environmental		Environmental	Ecosystem health	Functional		Qualitative	outcome of rewilding	Scenario outcome	Literature review - introduction of animals will lead to outcome	Literature review
22	하이원리조트(Hiwon Resort) - ski area for tourism	Land use land cover	Areas with damage characteristics that are easy to apply resident participatory ecological restoration methods	Land use land cover	Other			Qualitative	objectives	Objectives	Storylines, participant discussion & Reports	workshop
22	라파즈 한라 시멘트 (Rapaz Hanla Cement) - restore buildings and landscape	Environmental	Areas in need of restoration reflecting the value of the Baigdoodaegahn Mountains	Environmental	Restoration	Functional		Qualitative	objectives	Objectives	Storylines, discussion between shakeholders	workshop
22	고랭지 채소밭 (Highland Vegetable Area) - agriculture	Land use land cover	Areas that are easy to expand and apply because there are many similar areas	Land use land cover	Other			Qualitative	objectives	Objectives	Storylines, discussion with its local community	workshop
25	Mangrove restoration	Economic	opportunity costs	Economic	Costs		Indian rupees	Quantitative	Gauge feasability of improvements developed in the workshop	Feasability	opportunity costs of unit net income loss to shrimp aquaculture and loss of yield for areas to conservation and restoration	Calculation
25	Cost of construction	Economic	Cost of construction	Economic	Costs		Indian rupees	Quantitative	Gauge feasability of improvements developed in the workshop	Feasability	Estimated costs of construction of a wastewater treatment facility	Calculation
25	Sustainable fisheries	Economic	opportunity costs	Economic	Production		Indian rupees	Quantitative	Gauge feasability of improvements developed in the workshop	Feasability	Fisheries cost as opportunity cost from reduced fish landing to local community	Calculation
26	Cost	Economic		Economic	Costs		$	Quantitative	outcome of interest to competancy group	Stakeholder interest	Estimated from costs of projects included in 2017 Master Plan	Calculation
26	Land loss	Land use land cover	Spatial	Land use land cover	Other			Quantitative	outcome of interest to competancy group	Stakeholder interest	Modelled	Quantitative model	Only went into details of one or two scenarios so do not have all the information on this outcome
26	Storm surge attenuation	Environmental	Maximum surge height difference	Environmental	Flooding	Functional	meters	Quantitative	outcome of interest to competancy group	Scenario outcome	Modelled	Quantitative model
26	Salinity intrusion	Environmental	Salinity intrusion	Environmental	Water quality	Functional		Quantitative	outcome of interest to competancy group	Stakeholder interest	Modelled	Quantitative model	Only went into details of one or two scenarios so do not have all the information on this outcome
26	Freshwater intrusion	Environmental	Freshwater intrusion	Environmental	Water quality	Functional		Quantitative	outcome of interest to competancy group	Stakeholder interest	Modelled	Quantitative model	Only went into details of one or two scenarios so do not have all the information on this outcome
27	Short-term soil carbon storage	Environmental	Short-term soil carbon storage	Environmental	Carbon	Functional	Tg TC yr−1	Quantitative	outcome of interest to competancy group	Stakeholder interest	the area of marsh (m2) and the short-term carbon accumulation rate (382 ± 55 g TC m−2 yr−1) from basins in coastal Louisiana	Quantitative model	Delft3D ecosystem model known as the Integrated Biophysical Model
27	Fisheries habitat	Environmental	Land in the estuary	Land use land cover	Coastal/esturary/mangrove		%	Quantitative	outcome of interest to competancy group	Stakeholder interest		Quantitative model	Delft3D ecosystem model known as the Integrated Biophysical Model
27	Nutrient uptake	Environmental	nutrient uptake rate	Environmental	Water nutrient levels	Functional	(g N m−2 yr−1)	Quantitative	outcome of interest to competancy group	Stakeholder interest	modlled output from Delft3D D-WAQ model	Quantitative model
27	Surge attenutation	Environmental	Maximum surge height difference	Environmental	Water quality	Functional	meters	Quantitative	outcome of interest to competancy group	Stakeholder interest	Delft3D hydrodynamics (D-FLOW) coupled with SWAN model output	Quantitative model
29	Land use	Land use land cover	crop types - annual and perrenial	Land use land cover	Mixed: farms/natural vegetation			Qualitative	outcome of workshop narratives	Stakeholder interest;Future land patterns	qualitative narratives	workshop
29	soil health	Environmental		Environmental	Soil health	Functional		Qualitative	outcome of workshop narratives	Stakeholder interest	qualitative narratives	workshop
29	carbon sequestration	Environmental		Environmental	Carbon	Functional		Qualitative	outcome of workshop narratives	Stakeholder interest	qualitative narratives	workshop
29	aboveground biodiversity	Environmental		Environmental	Biodiversity	Compositional		Qualitative	outcome of workshop narratives	Stakeholder interest	qualitative narratives	workshop
29	fuel and energy demand	Economic		Economic	Economic development			Qualitative	outcome of workshop narratives	Stakeholder interest	qualitative narratives	workshop
29	Food demand - seasonal, locally produced, nutrient rich	Economic		Economic	Production			Qualitative	outcome of workshop narratives	Stakeholder interest	qualitative narratives	workshop
29	Quality in food production	Economic		Economic	Production			Qualitative	outcome of workshop narratives	Stakeholder interest	qualitative narratives	workshop
29	Increased collaborations	Social		Social	Governance			Qualitative	outcome of workshop narratives	Stakeholder interest	qualitative narratives	workshop
29	On-farm diversity	Environmental		Environmental	Biodiversity	Compositional		Qualitative	outcome of workshop narratives	Stakeholder interest	qualitative narratives	workshop
35	health and vitality combined with amenity and recreation issues	Social		Social	Human health			Qualitative	outcome of workshop narratives	Stakeholder interest	qualitative narratives	workshop
35	environment, ecology and wildness	Environmental		Environmental	Ecosystem health	Functional		Qualitative	outcome of workshop narratives	Stakeholder interest	qualitative narratives	workshop
35	development, infrasturcture and planning	Economic		Economic	Economic development			Qualitative	outcome of workshop narratives	Stakeholder interest	qualitative narratives	workshop
35	heritage, culture, aesthetics and landscapes	Social		Social	Culture			Qualitative	outcome of workshop narratives	Stakeholder interest	qualitative narratives	workshop
35	policitical	Social		Social	Governance			Qualitative	outcome of workshop narratives	Stakeholder interest	qualitative narratives	workshop
35	awareness and education	Social		Social	Education			Qualitative	outcome of workshop narratives	Stakeholder interest	qualitative narratives	workshop
43	Carbon sequestration	Environmental	Carbon sequestration	Environmental	Carbon	Functional		Quantitative	stakeholder concerns, supply-demand connection and data availability	Stakeholder interest	Markov and CLUE_S models, carbon absorption capacity and actual emissions	Quantitative model
43	Recreation services	Social	green space provision per capita	Social	Recreation			Quantitative	stakeholder concerns, supply-demand connection and data availability	Stakeholder interest	Markov and CLUE_S models, average fraction of green space - total areas/urban green space	Quantitative model
43	Particulate matter removal (PM2.5, particles with aerodynamic diameter less than 2.5 μm)	Environmental	Particulate matter removal (PM2.5, particles with aerodynamic diameter less than 2.5 μm)	Environmental	Pollution	Functional	PM2.5, particles with aerodynamic diameter less than 2.5 μm	Quantitative	stakeholder concerns, supply-demand connection and data availability	Stakeholder interest	Markov and CLUE_S models, PM2.5 absorption capacity of vegetation and concentration per district	Quantitative model
43	Water retention	Environmental	Water retention	Environmental	Water quality	Functional		Quantitative	stakeholder concerns, supply-demand connection and data availability	Stakeholder interest	Markov and CLUE_S models, water balance equation - supply and demand	Quantitative model
45	forest loss (deforestation)	Environmental	loss inside intact forest	Land use land cover	Forest		ha	Quantitative	understand future land patterns	Future land patterns	Random forest alorithm	Quantitative model	Random Forest
45	land degradation	Environmental	vegetation loss outside intact forest and no vegetation gain observed	Land use land cover	Forest		ha	Quantitative	understand future land patterns	Future land patterns	Random forest alorithm	Quantitative model	Random Forest
45	land regeneration	Environmental	vegetation gain outside intact forest without any vegetation loss	Land use land cover	Forest		ha	Quantitative	understand future land patterns	Future land patterns	Random forest alorithm	Quantitative model	Random Forest
65	Biological importance	Environmental	priority sites for conservation	Environmental	Biodiversity	Compositional		semi-quantitative	chosen by authors for prioritisation	Chosen by authors	multi criteria analysis, spatial prioritisation using Integrated Land and Water Information System (ILWIS)	Multi criteria analysis; spatial prioritisation	Integrated Land and Water Information System (ILWIS)
65			priority vegetation	Environmental	Biodiversity	Compositional		semi-quantitative	chosen by authors for prioritisation	Chosen by authors		Multi criteria analysis; spatial prioritisation	Integrated Land and Water Information System (ILWIS)
65			secondary vegetation	Environmental	Biodiversity	Compositional		semi-quantitative	chosen by authors for prioritisation	Chosen by authors		Multi criteria analysis; spatial prioritisation	Integrated Land and Water Information System (ILWIS)
65	Restoration feasability	Environmental	potential evapotranspiration	Environmental	Restoration feasability	Functional		semi-quantitative	chosen by authors for prioritisation	Chosen by authors	weighted number	Multi criteria analysis; spatial prioritisation	Integrated Land and Water Information System (ILWIS)
65			position in the watershed	Environmental	Restoration feasability	Functional		semi-quantitative	chosen by authors for prioritisation	Chosen by authors		Multi criteria analysis; spatial prioritisation	Integrated Land and Water Information System (ILWIS)
65			irrigated agriculture	Environmental	Restoration feasability	Functional		semi-quantitative	chosen by authors for prioritisation	Chosen by authors		Multi criteria analysis; spatial prioritisation	Integrated Land and Water Information System (ILWIS)
65			livestock grazing	Environmental	Restoration feasability	Functional		semi-quantitative	chosen by authors for prioritisation	Chosen by authors		Multi criteria analysis; spatial prioritisation	Integrated Land and Water Information System (ILWIS)
65			degree of fragmentation	Environmental	Restoration feasability	Functional		semi-quantitative	chosen by authors for prioritisation	Chosen by authors		Multi criteria analysis; spatial prioritisation	Integrated Land and Water Information System (ILWIS)
65			connectivity	Environmental	Restoration feasability	Functional		semi-quantitative	chosen by authors for prioritisation	Chosen by authors		Multi criteria analysis; spatial prioritisation	Integrated Land and Water Information System (ILWIS)
80	Biodiversity	Environmental		Environmental	Biodiversity	Compositional		qualitative; semi-quantitative	chosen by stakeholders as co-benefits and outcomes of NbS implementaion for river restoration	Stakeholder interest	cognitive loop diagram and fuzzy cognitive map	Cognitive mapping	Cognititive loop diagram; fuzzy cognitive map
80	Aesthetic value	Social		Social	Culture			qualitative; semi-quantitative	chosen by stakeholders as co-benefits and outcomes of NbS implementaion for river restoration	Stakeholder interest	cognitive loop diagram and fuzzy cognitive map	Cognitive mapping	Cognititive loop diagram; fuzzy cognitive map
80	Citizens awareness	Social		Social	Education			qualitative; semi-quantitative	chosen by stakeholders as co-benefits and outcomes of NbS implementaion for river restoration	Stakeholder interest	cognitive loop diagram and fuzzy cognitive map	Cognitive mapping	Cognititive loop diagram; fuzzy cognitive map
80	Urban green areas effectiveness	Social		Environmental	Restoration	Functional		qualitative; semi-quantitative	chosen by stakeholders as co-benefits and outcomes of NbS implementaion for river restoration	Stakeholder interest	cognitive loop diagram and fuzzy cognitive map	Cognitive mapping	Cognititive loop diagram; fuzzy cognitive map
80	Public health and wellbeing	Social		Social	Human health			qualitative; semi-quantitative	chosen by stakeholders as co-benefits and outcomes of NbS implementaion for river restoration	Stakeholder interest	cognitive loop diagram and fuzzy cognitive map	Cognitive mapping	Cognititive loop diagram; fuzzy cognitive map
80	Investment in green infrastructure	Economic		Economic	Costs			qualitative; semi-quantitative	chosen by stakeholders as co-benefits and outcomes of NbS implementaion for river restoration	Stakeholder interest	cognitive loop diagram and fuzzy cognitive map	Cognitive mapping	Cognititive loop diagram; fuzzy cognitive map
80	Economic opportunity	Economic		Economic	Economic development			qualitative; semi-quantitative	chosen by stakeholders as co-benefits and outcomes of NbS implementaion for river restoration	Stakeholder interest	cognitive loop diagram and fuzzy cognitive map	Cognitive mapping	Cognititive loop diagram; fuzzy cognitive map
80	Citizens invovlement and sense of ownership	Social		Social	Ownership			qualitative; semi-quantitative	chosen by stakeholders as co-benefits and outcomes of NbS implementaion for river restoration	Stakeholder interest	cognitive loop diagram and fuzzy cognitive map	Cognitive mapping	Cognititive loop diagram; fuzzy cognitive map
80	Groundwater flooding	Environmental		Environmental	Flooding	Functional		qualitative; semi-quantitative	chosen by stakeholders as co-benefits and outcomes of NbS implementaion for river restoration	Stakeholder interest	cognitive loop diagram and fuzzy cognitive map	Cognitive mapping	Cognititive loop diagram; fuzzy cognitive map
80	Surface urban flooding	Environmental		Environmental	Flooding	Functional		qualitative; semi-quantitative	chosen by stakeholders as co-benefits and outcomes of NbS implementaion for river restoration	Stakeholder interest	cognitive loop diagram and fuzzy cognitive map	Cognitive mapping	Cognititive loop diagram; fuzzy cognitive map
80	Recreational value	Social		Social	Recreation			qualitative; semi-quantitative	chosen by stakeholders as co-benefits and outcomes of NbS implementaion for river restoration	Stakeholder interest	cognitive loop diagram and fuzzy cognitive map	Cognitive mapping	Cognititive loop diagram; fuzzy cognitive map
80	Urban river restoration effectivness	Environmental		Environmental	Restoration	Functional		qualitative; semi-quantitative	chosen by stakeholders as co-benefits and outcomes of NbS implementaion for river restoration	Stakeholder interest	cognitive loop diagram and fuzzy cognitive map	Cognitive mapping	Cognititive loop diagram; fuzzy cognitive map
80	Urban heat island effect	Environmental		Environmental	Climate	Functional		qualitative; semi-quantitative	chosen by stakeholders as co-benefits and outcomes of NbS implementaion for river restoration	Stakeholder interest	cognitive loop diagram and fuzzy cognitive map	Cognitive mapping	Cognititive loop diagram; fuzzy cognitive map
80	Social acceptance of NBS	Social		Social	Social impacts			qualitative; semi-quantitative	chosen by stakeholders as co-benefits and outcomes of NbS implementaion for river restoration	Stakeholder interest	cognitive loop diagram and fuzzy cognitive map	Cognitive mapping	Cognititive loop diagram; fuzzy cognitive map
80	Social justice and cohesion	Social		Social	Social justice			qualitative; semi-quantitative	chosen by stakeholders as co-benefits and outcomes of NbS implementaion for river restoration	Stakeholder interest	cognitive loop diagram and fuzzy cognitive map	Cognitive mapping	Cognititive loop diagram; fuzzy cognitive map
80	River discharge	Environmental		Environmental	Water quality	Functional		qualitative; semi-quantitative	chosen by stakeholders as co-benefits and outcomes of NbS implementaion for river restoration	Stakeholder interest	cognitive loop diagram and fuzzy cognitive map	Cognitive mapping	Cognititive loop diagram; fuzzy cognitive map
80	Water quality	Environmental		Environmental	Water quality	Functional		qualitative; semi-quantitative	chosen by stakeholders as co-benefits and outcomes of NbS implementaion for river restoration	Stakeholder interest	cognitive loop diagram and fuzzy cognitive map	Cognitive mapping	Cognititive loop diagram; fuzzy cognitive map
82	Improved conservation status	Environmental		Environmental	Conservation	Functional		Qualitative	scenario 1	Scenario outcome	workshops and interviews	workshop; interviews
82	reconversion of land	Land use land cover		Land use land cover	Other			Qualitative	scenario 1	Scenario outcome;Future land patterns	workshops and interviews	workshop; interviews
82	flood zoning	Environmental		Environmental	Flooding	Functional		Qualitative	scenario 2	Scenario outcome	workshops and interviews	workshop; interviews
82	iconic species restoration for tourism	Environmental		Environmental	Biodiversity	Compositional		Qualitative	scenario 3	Scenario outcome	workshops and interviews	workshop; interviews
82	local quality of life	Social		Social	Quality of life			Qualitative	scenario 3	Scenario outcome	workshops and interviews	workshop; interviews
82	restoration by local stakeholders for ecological and Economic resilience	Social		Environmental	Restoration	Functional		Qualitative	scenario 4	Scenario outcome	workshops and interviews	workshop; interviews
84	acres of different fire types	Environmental		Environmental	Fire	Functional	acres in 50 years	Quantitative	for comparison to desired reference scenario	Compare outcomes to desired scenario;Future land patterns	SIMPPLLE model	Quantitative model	SIMPPLLE
84	fire spread by fire severity (acres)	Environmental		Environmental	Fire	Functional	acres in 50 years	Quantitative	for comparison to desired reference scenario	Compare outcomes to desired scenario;Future land patterns	SIMPPLLE model	Quantitative model	SIMPPLLE
84	Ponderosa pine acreage post treatment	Environmental	Ponderosa pine acreage post treatment	Land use land cover	Forest		acres in 50 years	Quantitative	for comparison to desired reference scenario	Compare outcomes to desired scenario	SIMPPLLE model	Quantitative model	SIMPPLLE
84	ponderosa pine and douglar-fir acreage post treatment	Environmental	ponderosa pine and douglar-fir acreage post treatment	Land use land cover	Forest		acres in 50 years	Quantitative	for comparison to desired reference scenario	Compare outcomes to desired scenario	SIMPPLLE model	Quantitative model	SIMPPLLE
84	post treatment with 40-69% canopy coverage	Environmental	post treatment with 40-69% canopy coverage	Land use land cover	Forest		acres in 50 years	Quantitative	for comparison to desired reference scenario	Compare outcomes to desired scenario	SIMPPLLE model	Quantitative model	SIMPPLLE
84	post treatment with 15-39% canopy coverage	Environmental	post treatment with 15-39% canopy coverage	Land use land cover	Forest		acres in 50 years	Quantitative	for comparison to desired reference scenario	Compare outcomes to desired scenario	SIMPPLLE model	Quantitative model	SIMPPLLE
84	restoration timber harvest (acres)	Economic		Economic	Production		acres in 50 years	Quantitative	for comparison to desired reference scenario	Compare outcomes to desired scenario	SIMPPLLE model	Quantitative model	SIMPPLLE
85	Water quality	Environmental	Water quality	Environmental	Water quality	Functional		Quantitative	chosen by authors	Chosen by authors	water quality index	Quantitative model
85	Water quantity	Environmental	Water quantity	Environmental	Water quality	Functional	Hm3/year	Quantitative	chosen by authors	Chosen by authors		Quantitative model
85	Crop maintenance cost per hectare	Economic		Economic	Costs			semi-quantitative	chosen by authors	Chosen by authors	likert scale by experts where 1 was worst and 5 was best then into decision support model	Multi criteria analysis	Multiple Attribute Decision Making (MADM) and as decision rule the Simple Additive Weighting technique (SAW)
85	crop sowing/investment cost per hectare	Economic		Economic	Costs			semi-quantitative	chosen by authors	Chosen by authors	likert scale by experts where 1 was worst and 5 was best then into decision support model	Multi criteria analysis	Multiple Attribute Decision Making (MADM) and as decision rule the Simple Additive Weighting technique (SAW)
85	Food safety for local populace	Social		Social	Human health			semi-quantitative	chosen by authors	Chosen by authors	likert scale by experts where 1 was worst and 5 was best then into decision support model	Multi criteria analysis	Multiple Attribute Decision Making (MADM) and as decision rule the Simple Additive Weighting technique (SAW)
85	Crop productivity per Ha.	Economic		Economic	Production			semi-quantitative	chosen by authors	Chosen by authors	likert scale by experts where 1 was worst and 5 was best then into decision support model	Multi criteria analysis	Multiple Attribute Decision Making (MADM) and as decision rule the Simple Additive Weighting technique (SAW)
85	Sediment and nutrient contribution of landuse	Environmental		Environmental	Sediment	Functional		semi-quantitative	chosen by authors	Chosen by authors	likert scale by experts where 1 was worst and 5 was best then into decision support model	Multi criteria analysis	Multiple Attribute Decision Making (MADM) and as decision rule the Simple Additive Weighting technique (SAW)
85	Local populace income level	Economic		Economic	Income			semi-quantitative	chosen by authors	Chosen by authors	likert scale by experts where 1 was worst and 5 was best then into decision support model	Multi criteria analysis	Multiple Attribute Decision Making (MADM) and as decision rule the Simple Additive Weighting technique (SAW)
85	Economic association potential of local stakeholders	Economic		Economic	Economic development			semi-quantitative	chosen by authors	Chosen by authors	likert scale by experts where 1 was worst and 5 was best then into decision support model	Multi criteria analysis	Multiple Attribute Decision Making (MADM) and as decision rule the Simple Additive Weighting technique (SAW)
85	Water navigability of the wetland	Environmental		Environmental	Water quality	Functional		semi-quantitative	chosen by authors	Chosen by authors	likert scale by experts where 1 was worst and 5 was best then into decision support model	Multi criteria analysis	Multiple Attribute Decision Making (MADM) and as decision rule the Simple Additive Weighting technique (SAW)
85	Touristic potential of AdM	Economic		Economic	Economic development			semi-quantitative	chosen by authors	Chosen by authors	likert scale by experts where 1 was worst and 5 was best then into decision support model	Multi criteria analysis	Multiple Attribute Decision Making (MADM) and as decision rule the Simple Additive Weighting technique (SAW)
85	Level of Environmental conscience and education of local populace	Social		Social	Education			semi-quantitative	chosen by authors	Chosen by authors	likert scale by experts where 1 was worst and 5 was best then into decision support model	Multi criteria analysis	Multiple Attribute Decision Making (MADM) and as decision rule the Simple Additive Weighting technique (SAW)
85	Eutrophication indicator (estimated by the presence of water hyacinths)	Environmental		Environmental	Water quality	Compositional		semi-quantitative	chosen by authors	Chosen by authors	likert scale by experts where 1 was worst and 5 was best then into decision support model	Multi criteria analysis	Multiple Attribute Decision Making (MADM) and as decision rule the Simple Additive Weighting technique (SAW)
85	Biodiversity	Environmental		Environmental	Biodiversity	Compositional		semi-quantitative	chosen by authors	Chosen by authors	likert scale by experts where 1 was worst and 5 was best then into decision support model	Multi criteria analysis	Multiple Attribute Decision Making (MADM) and as decision rule the Simple Additive Weighting technique (SAW)
85	Local stakeholder capacity	Social		Social	Capacity			semi-quantitative	chosen by authors	Chosen by authors	likert scale by experts where 1 was worst and 5 was best then into decision support model	Multi criteria analysis	Multiple Attribute Decision Making (MADM) and as decision rule the Simple Additive Weighting technique (SAW)
85	Local Management structure capacity (municipalities, NGOs, etc).	Social		Social	Governance			semi-quantitative	chosen by authors	Chosen by authors	likert scale by experts where 1 was worst and 5 was best then into decision support model	Multi criteria analysis	Multiple Attribute Decision Making (MADM) and as decision rule the Simple Additive Weighting technique (SAW)
85	Regional/national management structure capacity to coordinate action and support initiatives	Social		Social	Governance			semi-quantitative	chosen by authors	Chosen by authors	likert scale by experts where 1 was worst and 5 was best then into decision support model	Multi criteria analysis	Multiple Attribute Decision Making (MADM) and as decision rule the Simple Additive Weighting technique (SAW)
85	Budget adequacy to undertake Management Solutions.	Economic		Economic	Costs			semi-quantitative	chosen by authors	Chosen by authors	likert scale by experts where 1 was worst and 5 was best then into decision support model	Multi criteria analysis	Multiple Attribute Decision Making (MADM) and as decision rule the Simple Additive Weighting technique (SAW)
90	opportunity costs	Economic	foregone area of farmland and its value	Economic	Costs			semi-quantitative	chosen by authors	Chosen by authors	Index created based on land use rules and then applied to GIS maps of land use and change in different scenaris	Mapping
90	watershed protection	Environmental	index based on slopes and type of replanting by expert classification	Environmental	Conservation	Functional		semi-quantitative	chosen by authors	Chosen by authors	Index created based on land use rules and then applied to GIS maps of land use and change in different scenaris	Mapping
90	area of forest restored	Land use land cover	scoring index - higher score for larger areas of restoration	Environmental	Restoration	Functional		semi-quantitative	chosen by authors	Future land patterns	Index created based on land use rules and then applied to GIS maps of land use and change in different scenaris	Mapping
90	capacity of sites to regenerate naturally	Environmental	index - expert classification	Environmental	Ecosystem health	Functional		semi-quantitative	chosen by authors	Chosen by authors	Index created based on land use rules and then applied to GIS maps of land use and change in different scenaris	Mapping
90	ecological benefits for improved landscape connectivity	Environmental	index - expert classification	Environmental	Habitat connectivity	Functional		semi-quantitative	chosen by authors	Chosen by authors	Index created based on land use rules and then applied to GIS maps of land use and change in different scenaris	Mapping
91	new-connected nodes	Environmental	new-connected nodes	Environmental	Habitat connectivity	Functional		Quantitative	chosen by authors - focus on connectivity outcome	Represent connectivity outcome;Chosen by authors	graph theory	Quantitative model	Graph theory
91	restored connections	Environmental	restored connections	Environmental	Habitat connectivity	Functional		Quantitative	chosen by authors - focus on connectivity outcome	Represent connectivity outcome;Chosen by authors	graph theory	Quantitative model	Graph theory
91	connected nodes	Environmental	connected nodes	Environmental	Habitat connectivity	Functional		Quantitative	chosen by authors - focus on connectivity outcome	Represent connectivity outcome;Chosen by authors	graph theory	Quantitative model	Graph theory
91	actual connections	Environmental	actual connections	Environmental	Habitat connectivity	Functional		Quantitative	chosen by authors - focus on connectivity outcome	Represent connectivity outcome;Chosen by authors	graph theory	Quantitative model	Graph theory
91	connectivity	Environmental	connectivity	Environmental	Habitat connectivity	Functional		Quantitative	chosen by authors - focus on connectivity outcome	Represent connectivity outcome;Chosen by authors	graph theory	Quantitative model	Graph theory
91	circuitry	Environmental	circuitry	Environmental	Habitat connectivity	Functional		Quantitative	chosen by authors - focus on connectivity outcome	Represent connectivity outcome;Chosen by authors	graph theory	Quantitative model	Graph theory
91	degree of connectivity index	Environmental	degree of connectivity index	Environmental	Habitat connectivity	Functional		Quantitative	chosen by authors - focus on connectivity outcome	Represent connectivity outcome;Chosen by authors	graph theory	Quantitative model	Graph theory
91	degree of circuitry index	Environmental	degree of circuitry index	Environmental	Habitat connectivity	Functional		Quantitative	chosen by authors - focus on connectivity outcome	Represent connectivity outcome;Chosen by authors	graph theory	Quantitative model	Graph theory
92	Terrestrial widlife abundance	Environmental	% of 17 species modelled projected to increase more than 10% in abundance minus % projected to decline >10%	Environmental	Biodiversity	Compositional		Quantitative	chosen by authors	Chosen by authors	PATCH (spatially explciti population model) % relative to 1990	Quantitative model	PATCH
92	Willamete river	Environmental	% change in median fish richness	Environmental	Biodiversity	Compositional		Quantitative	chosen by authors	Chosen by authors	% relative to 1990 - regression models based on survey data	Quantitative model	Regression models
92	1. Stream condition	Environmental	% change in median cutthroat troust habitat suitability index for all second-to-fourth-order streams in the basin	Environmental	Ecosystem health	Structural		Quantitative	chosen by authors	Chosen by authors	% relative to 1990 - regression models based on survey data	Quantitative model	Regression models
92			1. % change in median fish inex of biotic integrity	Environmental	Biodiversity	Compositional		Quantitative	chosen by authors	Chosen by authors	% relative to 1990 - regression models based on survey data	Quantitative model	Regression models
92			1. Ephemeroptera, plecoptera and trichoptera richness in second-to-fourth order streams with watersheds predominately in the Valley ecoregion	Environmental	Biodiversity	Compositional		Quantitative	chosen by authors	Chosen by authors	% relative to 1990 - regression models based on survey data	Quantitative model	Regression models
92	2. Land use	Land use land cover	Urban growth boundary population density	Land use land cover	Urban			Quantitative	chosen by authors	Future land patterns;Chosen by authors	% relative to 1990	Quantitative model	Regression models
92			2. urbanised area	Land use land cover	Urban			Quantitative	chosen by authors	Future land patterns;Chosen by authors	% relative to 1990	Quantitative model	Regression models
92			2. rural development area	Land use land cover	Urban			Quantitative	chosen by authors	Future land patterns;Chosen by authors	% relative to 1990	Quantitative model	Regression models
92			2. built area	Land use land cover	Urban			Quantitative	chosen by authors	Future land patterns;Chosen by authors	% relative to 1990	Quantitative model	Regression models
92			2. prime farmland area	Land use land cover	Mixed: farms/natural vegetation			Quantitative	chosen by authors	Future land patterns;Chosen by authors	% relative to 1990	Quantitative model	Regression models
92	3. Vegetation indicators	Environmental	>80 year old conifer area	Land use land cover	Forest			Quantitative	chosen by authors	Chosen by authors	% relative to 1990	Quantitative model	Regression models
92			2. % of 120 m wide forested riparian lowlands buffer along all streams in the valley ecoregion	Land use land cover	Forest			Quantitative	chosen by authors	Chosen by authors	% relative to 1990	Quantitative model	Regression models
92	Native terrestrial wildlife habitat	Environmental	% of 256 native non-fish vertebrate species projected to gain habitat minus % projected to lose habitat	Land use land cover	Species habitat			Quantitative	chosen by authors	Chosen by authors	PATCH (spatially explciti population model) % relative to 1990	Quantitative model	PATCH
92	Water availability	Environmental	water consumed	Environmental	Water availability	Functional		Quantitative	chosen by authors	Chosen by authors	Computer model the water master - % relative to 1990	Quantitative model
94	Carbon budget	Environmental	Carbon budget	Environmental	Carbon	Functional	tonnes Co2 /km2/yr	Quantitative	services that might be important for future planning	Relates to management plan or existing framework	land cover map	Mapping
94	vegetation biomass	Environmental	vegetation biomass	Environmental	Ecosystem health	Structural	kg/m2	Quantitative	services that might be important for future planning	Relates to management plan or existing framework	land cover map	Mapping
94	land suitable for arable agriculture	Land use land cover		Land use land cover	Mixed: farms/natural vegetation		binary - suitability yes or no	Quantitative	services that might be important for future planning	Relates to management plan or existing framework;Future land patterns	land cover map	Mapping
94	annual runoff	Environmental	annual runoff	Environmental	Flooding	Functional	mm	Quantitative	services that might be important for future planning	Relates to management plan or existing framework	land cover map	Mapping
94	Heather fraction	Environmental	Heather fraction	Environmental	Biodiversity	Compositional	Scale	Quantitative	services that might be important for future planning	Relates to management plan or existing framework	land cover map	Mapping
95	water availability	Environmental		Environmental	Water availability	Functional		Qualitative	outcome of qualitative scenarios	Scenario outcome	narrative	workshop
95	mangrove forest loss (deforestation)	Environmental		Land use land cover	Forest			Qualitative	outcome of qualitative scenarios	Scenario outcome	narrative	workshop
95	forest quality	Environmental		Environmental	Ecosystem health	Functional		Qualitative	outcome of qualitative scenarios	Scenario outcome	narrative	workshop
95	fish and crustacean populations	Environmental		Environmental	Biodiversity	Compositional		Qualitative	outcome of qualitative scenarios	Scenario outcome	narrative	workshop
95	terrestrial forest loss	Environmental		Land use land cover	Forest			Qualitative	outcome of qualitative scenarios	Scenario outcome	narrative	workshop
95	demand for wood products	Economic		Economic	Production			Qualitative	outcome of qualitative scenarios	Scenario outcome	narrative	workshop
95	tourism growth	Economic		Economic	Economic development			Qualitative	outcome of qualitative scenarios	Scenario outcome	narrative	workshop
95	Economic mangrove value	Economic		Economic	Economic valuation			Qualitative	outcome of qualitative scenarios	Scenario outcome	narrative	workshop
95	Economic valuation of carbon sequestration	Economic		Economic	Economic valuation			Quantitative	Economic quantification of scenario outcomes	Economic incentives	Economic modelling	Quantitative model	Economic modelling
95	Economic valuation of tourism, education and research	Economic		Economic	Economic valuation			Quantitative	Economic quantification of scenario outcomes	Economic incentives	Economic modelling	Quantitative model	Economic modelling
95	Economic valuation of protection against coastal erosion	Economic		Economic	Economic valuation			Quantitative	Economic quantification of scenario outcomes	Economic incentives	Economic modelling	Quantitative model	Economic modelling
95	Economic valuation of protection against extreme weather events	Economic		Economic	Economic valuation			Quantitative	Economic quantification of scenario outcomes	Economic incentives	Economic modelling	Quantitative model	Economic modelling
95	Economic valuation of timber, fuelwood and honey	Economic		Economic	Economic valuation		KES million 2014 valuation	Quantitative	Economic quantification of scenario outcomes	Economic incentives	Economic modelling	Quantitative model	Economic modelling
95	Economic valuation of capture fisheries -finfish	Economic		Economic	Economic valuation			Quantitative	Economic quantification of scenario outcomes	Economic incentives	Economic modelling	Quantitative model	Economic modelling
95	Economic valuation of capture fisheries - crustaceans	Economic		Economic	Economic valuation			Quantitative	Economic quantification of scenario outcomes	Economic incentives	Economic modelling	Quantitative model	Economic modelling
97	1. Management effectiveness	Social	1. Environmental flows	Social	Management actions			Qualitative	catchment assessment framework	Relates to management plan or existing framework	workshops and interviews	workshop; interviews
97			1. Environmental works and measures	Social	Management actions			Qualitative	catchment assessment framework	Relates to management plan or existing framework	workshops and interviews	workshop; interviews
97			1. thermal pollution control	Social	Management actions			Qualitative	catchment assessment framework	Relates to management plan or existing framework	workshops and interviews	workshop; interviews
97			1. restoration of riparian vegetation	Social	Management actions			Qualitative	catchment assessment framework	Relates to management plan or existing framework	workshops and interviews	workshop; interviews
97			1. freshwater habitat connectivity	Social	Management actions			Qualitative	catchment assessment framework	Relates to management plan or existing framework	workshops and interviews	workshop; interviews
97			1. conservation of more resilient habitats	Social	Management actions			Qualitative	catchment assessment framework	Relates to management plan or existing framework	workshops and interviews	workshop; interviews
97			1. geomorphic restoration	Social	Management actions			Qualitative	catchment assessment framework	Relates to management plan or existing framework	workshops and interviews	workshop; interviews
97			1. management of exotic species	Social	Management actions			Qualitative	catchment assessment framework	Relates to management plan or existing framework	workshops and interviews	workshop; interviews
97	2. risk of management action failure	Social		Social	Management actions			Qualitative	catchment assessment framework	Relates to management plan or existing framework	workshops and intereviews - low. Medium, high, extreme	workshop; interviews
98	Carbon storage and sequestration	Environmental	Carbon storage and sequestration	Environmental	Carbon	Functional	Mg C/ha	Quantitative	chosen from stakeholder concerns in workshop combined with data availability	Stakeholder interest;Data availability	INVEST model	Quantitative model	INVEST
98	Habitat quality	Environmental	Habitat quality	Environmental	Ecosystem health	Structural	Index	Quantitative	chosen from stakeholder concerns in workshop combined with data availability	Stakeholder interest;Data availability	INVEST model	Quantitative model	INVEST
98	Rubber yield	Economic		Economic	Production		kg/ha	Quantitative	chosen from stakeholder concerns	Stakeholder interest	developed a yield model then implemented in ArcGIS	Quantitative model
98	Sediment retention	Environmental	Sediment retention	Environmental	Sediment	Functional	t/ha	Quantitative	chosen from stakeholder concerns in workshop combined with data availability	Stakeholder interest;Data availability	INVEST model	Quantitative model	INVEST
98	Water yield	Environmental	Water yield	Environmental	Water availability	Functional	m3/ha	Quantitative	chosen from stakeholder concerns in workshop combined with data availability	Stakeholder interest;Data availability	INVEST model	Quantitative model	INVEST
99	Woodland availability	Environmental	woodland biomass	Environmental	Ecosystem health	Structural		Quantitative	chosen from stakeholder feedback and model capabilities with data	Stakeholder interest;Model capabilities	Agent based model	Quantitative model	Agent based model
99	Harvest eaten	Economic		Economic	Production			Quantitative	chosen from stakeholder feedback and model capabilities with data	Stakeholder interest;Model capabilities	Agent based model	Quantitative model	Agent based model
99	Total harvest	Economic	crop biomass	Economic	Production			Quantitative	chosen from stakeholder feedback and model capabilities with data	Stakeholder interest;Model capabilities	Agent based model	Quantitative model	Agent based model
99	Total livestock	Economic	livestock number	Economic	Production			Quantitative	chosen from stakeholder feedback and model capabilities with data	Stakeholder interest;Model capabilities	Agent based model	Quantitative model	Agent based model
100	1. conservation of soil and water resources	Environmental	1. decreasing erosion and other form of soil degradation	Environmental	Soil health	Functional		semi-quantitative	Near East C&Is process (including 7 criteria and 65 indicators) and Iran's national guideline for forests management assessment and monitoring schemes + focus groups	Relates to management plan or existing framework	Multi criteria decision analysis where stakeholders gave ranks and weights to indicators for scenarios	Multi criteria analysis
100			1. increasing soil fertility	Environmental	Soil health	Functional		semi-quantitative	Near East C&Is process (including 7 criteria and 65 indicators) and Iran's national guideline for forests management assessment and monitoring schemes + focus groups	Relates to management plan or existing framework	Multi criteria decision analysis where stakeholders gave ranks and weights to indicators for scenarios	Multi criteria analysis
100			1. increasing water maintenance capacity in soil	Environmental	Soil health	Functional		semi-quantitative	Near East C&Is process (including 7 criteria and 65 indicators) and Iran's national guideline for forests management assessment and monitoring schemes + focus groups	Relates to management plan or existing framework	Multi criteria decision analysis where stakeholders gave ranks and weights to indicators for scenarios	Multi criteria analysis
100			1. conservation of lowland prone to flood disturbance	Environmental	Conservation	Functional		semi-quantitative	Near East C&Is process (including 7 criteria and 65 indicators) and Iran's national guideline for forests management assessment and monitoring schemes + focus groups	Relates to management plan or existing framework	Multi criteria decision analysis where stakeholders gave ranks and weights to indicators for scenarios	Multi criteria analysis
100			1. management of springs and surface runoff	Environmental	Soil health	Functional		semi-quantitative	Near East C&Is process (including 7 criteria and 65 indicators) and Iran's national guideline for forests management assessment and monitoring schemes + focus groups	Relates to management plan or existing framework	Multi criteria decision analysis where stakeholders gave ranks and weights to indicators for scenarios	Multi criteria analysis
100	2. forest resources conservation and rehabilitation	Land use land cover	2. developing the area of planted forest	Land use land cover	Forest			semi-quantitative	Near East C&Is process (including 7 criteria and 65 indicators) and Iran's national guideline for forests management assessment and monitoring schemes + focus groups	Relates to management plan or existing framework	Multi criteria decision analysis where stakeholders gave ranks and weights to indicators for scenarios	Multi criteria analysis
100			2. developing green ring and buffers	Land use land cover	Forest			semi-quantitative	Near East C&Is process (including 7 criteria and 65 indicators) and Iran's national guideline for forests management assessment and monitoring schemes + focus groups	Relates to management plan or existing framework	Multi criteria decision analysis where stakeholders gave ranks and weights to indicators for scenarios	Multi criteria analysis
100			2. developing agro forestry systems	Land use land cover	Mixed: farms/natural vegetation			semi-quantitative	Near East C&Is process (including 7 criteria and 65 indicators) and Iran's national guideline for forests management assessment and monitoring schemes + focus groups	Relates to management plan or existing framework	Multi criteria decision analysis where stakeholders gave ranks and weights to indicators for scenarios	Multi criteria analysis
100			2. developing dry cultivation of fruit trees	Land use land cover	Mixed: farms/natural vegetation			semi-quantitative	Near East C&Is process (including 7 criteria and 65 indicators) and Iran's national guideline for forests management assessment and monitoring schemes + focus groups	Relates to management plan or existing framework	Multi criteria decision analysis where stakeholders gave ranks and weights to indicators for scenarios	Multi criteria analysis
100			2. restoration of degraded forests	Environmental	Restoration	Functional		semi-quantitative	Near East C&Is process (including 7 criteria and 65 indicators) and Iran's national guideline for forests management assessment and monitoring schemes + focus groups	Relates to management plan or existing framework	Multi criteria decision analysis where stakeholders gave ranks and weights to indicators for scenarios	Multi criteria analysis
100			2. forest enrichment by endemic species	Environmental	Biodiversity	Compositional		semi-quantitative	Near East C&Is process (including 7 criteria and 65 indicators) and Iran's national guideline for forests management assessment and monitoring schemes + focus groups	Relates to management plan or existing framework	Multi criteria decision analysis where stakeholders gave ranks and weights to indicators for scenarios	Multi criteria analysis
100			2. natural regeneration of endemic species	Environmental	Biodiversity	Compositional		semi-quantitative	Near East C&Is process (including 7 criteria and 65 indicators) and Iran's national guideline for forests management assessment and monitoring schemes + focus groups	Relates to management plan or existing framework	Multi criteria decision analysis where stakeholders gave ranks and weights to indicators for scenarios	Multi criteria analysis
100	3. forest biodiversity conservation	Environmental	3. increasing abundance and distribution of plant and animal species	Environmental	Biodiversity	Compositional		semi-quantitative	Near East C&Is process (including 7 criteria and 65 indicators) and Iran's national guideline for forests management assessment and monitoring schemes + focus groups	Relates to management plan or existing framework	Multi criteria decision analysis where stakeholders gave ranks and weights to indicators for scenarios	Multi criteria analysis
100			3. decreasing endangered species living in forest ecosystems	Environmental	Biodiversity	Compositional		semi-quantitative	Near East C&Is process (including 7 criteria and 65 indicators) and Iran's national guideline for forests management assessment and monitoring schemes + focus groups	Relates to management plan or existing framework	Multi criteria decision analysis where stakeholders gave ranks and weights to indicators for scenarios	Multi criteria analysis
100			3. habitat restoration and rehabilitation	Environmental	Restoration	Structural		semi-quantitative	Near East C&Is process (including 7 criteria and 65 indicators) and Iran's national guideline for forests management assessment and monitoring schemes + focus groups	Relates to management plan or existing framework	Multi criteria decision analysis where stakeholders gave ranks and weights to indicators for scenarios	Multi criteria analysis
100			3. increasing the connectivity and integrity of forest patches	Environmental	Habitat connectivity	Functional		semi-quantitative	Near East C&Is process (including 7 criteria and 65 indicators) and Iran's national guideline for forests management assessment and monitoring schemes + focus groups	Relates to management plan or existing framework	Multi criteria decision analysis where stakeholders gave ranks and weights to indicators for scenarios	Multi criteria analysis
100			3. increasing Structural diversity of forest stands (age and diameter classes, deadwoods, stratification)	Environmental	Ecosystem health	Structural		semi-quantitative	Near East C&Is process (including 7 criteria and 65 indicators) and Iran's national guideline for forests management assessment and monitoring schemes + focus groups	Relates to management plan or existing framework	Multi criteria decision analysis where stakeholders gave ranks and weights to indicators for scenarios	Multi criteria analysis
100	4. forest ecosystem protection (against natural and human factors)	Environmental	4. decreasing natural damages (fire, pest and diseases)	Environmental	Conservation	Functional		semi-quantitative	Near East C&Is process (including 7 criteria and 65 indicators) and Iran's national guideline for forests management assessment and monitoring schemes + focus groups	Relates to management plan or existing framework	Multi criteria decision analysis where stakeholders gave ranks and weights to indicators for scenarios	Multi criteria analysis
100			4. decreasing forest encroach due to land use change and rural development	Social	Management actions			semi-quantitative	Near East C&Is process (including 7 criteria and 65 indicators) and Iran's national guideline for forests management assessment and monitoring schemes + focus groups	Relates to management plan or existing framework	Multi criteria decision analysis where stakeholders gave ranks and weights to indicators for scenarios	Multi criteria analysis
100			4. management of grazing and induced damages	Social	Management actions			semi-quantitative	Near East C&Is process (including 7 criteria and 65 indicators) and Iran's national guideline for forests management assessment and monitoring schemes + focus groups	Relates to management plan or existing framework	Multi criteria decision analysis where stakeholders gave ranks and weights to indicators for scenarios	Multi criteria analysis
100			4. decreasing the use of forest for fuel wood	Social	Management actions			semi-quantitative	Near East C&Is process (including 7 criteria and 65 indicators) and Iran's national guideline for forests management assessment and monitoring schemes + focus groups	Relates to management plan or existing framework	Multi criteria decision analysis where stakeholders gave ranks and weights to indicators for scenarios	Multi criteria analysis
100			4. establishing conservation belt around villages	Environmental	Conservation	Functional		semi-quantitative	Near East C&Is process (including 7 criteria and 65 indicators) and Iran's national guideline for forests management assessment and monitoring schemes + focus groups	Relates to management plan or existing framework	Multi criteria decision analysis where stakeholders gave ranks and weights to indicators for scenarios	Multi criteria analysis
100			4. increasing the area of protected forest	Environmental	Conservation	Functional		semi-quantitative	Near East C&Is process (including 7 criteria and 65 indicators) and Iran's national guideline for forests management assessment and monitoring schemes + focus groups	Relates to management plan or existing framework	Multi criteria decision analysis where stakeholders gave ranks and weights to indicators for scenarios	Multi criteria analysis
100	5. forest production potential utilization	Economic	5. increasing NTFPs (fodder, medicinal plants, mushrooms, honey, fruits) utilization	Economic	Production			semi-quantitative	Near East C&Is process (including 7 criteria and 65 indicators) and Iran's national guideline for forests management assessment and monitoring schemes + focus groups	Relates to management plan or existing framework	Multi criteria decision analysis where stakeholders gave ranks and weights to indicators for scenarios	Multi criteria analysis
100			5. utilization of ecotourism potentials	Economic	Production			semi-quantitative	Near East C&Is process (including 7 criteria and 65 indicators) and Iran's national guideline for forests management assessment and monitoring schemes + focus groups	Relates to management plan or existing framework	Multi criteria decision analysis where stakeholders gave ranks and weights to indicators for scenarios	Multi criteria analysis
100			5. management the utilization of fuel wood	Social	Management actions			semi-quantitative	Near East C&Is process (including 7 criteria and 65 indicators) and Iran's national guideline for forests management assessment and monitoring schemes + focus groups	Relates to management plan or existing framework	Multi criteria decision analysis where stakeholders gave ranks and weights to indicators for scenarios	Multi criteria analysis
100	6. Social and Economic performances of forest	Economic	6. establishing appropriate mechanism for sharing benefits by local communities	Economic	Production			semi-quantitative	Near East C&Is process (including 7 criteria and 65 indicators) and Iran's national guideline for forests management assessment and monitoring schemes + focus groups	Relates to management plan or existing framework	Multi criteria decision analysis where stakeholders gave ranks and weights to indicators for scenarios	Multi criteria analysis
100			6. enhancing livelihood of forest relevant local households	Economic	Production			semi-quantitative	Near East C&Is process (including 7 criteria and 65 indicators) and Iran's national guideline for forests management assessment and monitoring schemes + focus groups	Relates to management plan or existing framework	Multi criteria decision analysis where stakeholders gave ranks and weights to indicators for scenarios	Multi criteria analysis
100			6. increasing the share of forest in job creation	Economic	Employment			semi-quantitative	Near East C&Is process (including 7 criteria and 65 indicators) and Iran's national guideline for forests management assessment and monitoring schemes + focus groups	Relates to management plan or existing framework	Multi criteria decision analysis where stakeholders gave ranks and weights to indicators for scenarios	Multi criteria analysis
100		Social	6. involving forest inhabitants in forest management	Social	Governance			semi-quantitative	Near East C&Is process (including 7 criteria and 65 indicators) and Iran's national guideline for forests management assessment and monitoring schemes + focus groups	Relates to management plan or existing framework	Multi criteria decision analysis where stakeholders gave ranks and weights to indicators for scenarios	Multi criteria analysis
100			6. decreasing invasions to forest by local communities	Social	Management actions			semi-quantitative	Near East C&Is process (including 7 criteria and 65 indicators) and Iran's national guideline for forests management assessment and monitoring schemes + focus groups	Relates to management plan or existing framework	Multi criteria decision analysis where stakeholders gave ranks and weights to indicators for scenarios	Multi criteria analysis
100			6. increasing the participation of local communities, media, NGOs in forest conservation and management	Social	Governance			semi-quantitative	Near East C&Is process (including 7 criteria and 65 indicators) and Iran's national guideline for forests management assessment and monitoring schemes + focus groups	Relates to management plan or existing framework	Multi criteria decision analysis where stakeholders gave ranks and weights to indicators for scenarios	Multi criteria analysis
100	7. Local awareness about SFM principles	Social	7. increasing formal and informal education of child about forest and natural resources importance	Social	Education			semi-quantitative	Near East C&Is process (including 7 criteria and 65 indicators) and Iran's national guideline for forests management assessment and monitoring schemes + focus groups	Relates to management plan or existing framework	Multi criteria decision analysis where stakeholders gave ranks and weights to indicators for scenarios	Multi criteria analysis
100			7. acquainting local communities with the necessity of establishing balance between accessible resources and population growth	Social	Education			semi-quantitative	Near East C&Is process (including 7 criteria and 65 indicators) and Iran's national guideline for forests management assessment and monitoring schemes + focus groups	Relates to management plan or existing framework	Multi criteria decision analysis where stakeholders gave ranks and weights to indicators for scenarios	Multi criteria analysis
100			7. encouraging people to increase investment (time, work and money) in their living environment	Social	Education			semi-quantitative	Near East C&Is process (including 7 criteria and 65 indicators) and Iran's national guideline for forests management assessment and monitoring schemes + focus groups	Relates to management plan or existing framework	Multi criteria decision analysis where stakeholders gave ranks and weights to indicators for scenarios	Multi criteria analysis
100			7. holding session for raising awareness of forest inhabitants about SFM	Social	Education			semi-quantitative	Near East C&Is process (including 7 criteria and 65 indicators) and Iran's national guideline for forests management assessment and monitoring schemes + focus groups	Relates to management plan or existing framework	Multi criteria decision analysis where stakeholders gave ranks and weights to indicators for scenarios	Multi criteria analysis
100			7. raising awareness of local communities about laws and encouraging obedience of law	Social	Education			semi-quantitative	Near East C&Is process (including 7 criteria and 65 indicators) and Iran's national guideline for forests management assessment and monitoring schemes + focus groups	Relates to management plan or existing framework	Multi criteria decision analysis where stakeholders gave ranks and weights to indicators for scenarios	Multi criteria analysis
100	8. establishment of appropriate legal and institutional conditions for SFM	Social	8. establishing mechanism of periodic monitoring and controlling of forest management plans	Social	Governance			semi-quantitative	Near East C&Is process (including 7 criteria and 65 indicators) and Iran's national guideline for forests management assessment and monitoring schemes + focus groups	Relates to management plan or existing framework	Multi criteria decision analysis where stakeholders gave ranks and weights to indicators for scenarios	Multi criteria analysis
100			8. moving and embedding appropriate and modern technologies	Social	Governance			semi-quantitative	Near East C&Is process (including 7 criteria and 65 indicators) and Iran's national guideline for forests management assessment and monitoring schemes + focus groups	Relates to management plan or existing framework	Multi criteria decision analysis where stakeholders gave ranks and weights to indicators for scenarios	Multi criteria analysis
100			8. establishing appropriate mechanism for conflicts detection	Social	Governance			semi-quantitative	Near East C&Is process (including 7 criteria and 65 indicators) and Iran's national guideline for forests management assessment and monitoring schemes + focus groups	Relates to management plan or existing framework	Multi criteria decision analysis where stakeholders gave ranks and weights to indicators for scenarios	Multi criteria analysis
101	1. The natural regeneration of forests should be enhanced	Environmental	1. Natural regeneration of indigenous plants is enhanced in exclosures	Environmental	Restoration	Functional		semi-quantitative	relates to management plan or existing framework; previous research; stakeholder interest	Relates to management plan or existing framework;Previous research;Stakeholder interest	Multi criteria decision analysis where stakeholders gave ranks and weights to indicators for scenarios	Multi criteria analysis
101			1. The size of forested area is increased	Land use land cover	Forest			semi-quantitative	relates to management plan or existing framework; previous research; stakeholder interest	Relates to management plan or existing framework;Previous research;Stakeholder interest	Multi criteria decision analysis where stakeholders gave ranks and weights to indicators for scenarios	Multi criteria analysis
101			1. Plant biodiversity is enhanced	Environmental	Biodiversity	Compositional		semi-quantitative	relates to management plan or existing framework; previous research; stakeholder interest	Relates to management plan or existing framework;Previous research;Stakeholder interest	Multi criteria decision analysis where stakeholders gave ranks and weights to indicators for scenarios	Multi criteria analysis
101			1. Microclimatic conditions are improved	Environmental	Ecosystem health	Functional		semi-quantitative	relates to management plan or existing framework; previous research; stakeholder interest	Relates to management plan or existing framework;Previous research;Stakeholder interest	Multi criteria decision analysis where stakeholders gave ranks and weights to indicators for scenarios	Multi criteria analysis
101			1. Wildlife populations are increased	Environmental	Biodiversity	Compositional		semi-quantitative	relates to management plan or existing framework; previous research; stakeholder interest	Relates to management plan or existing framework;Previous research;Stakeholder interest	Multi criteria decision analysis where stakeholders gave ranks and weights to indicators for scenarios	Multi criteria analysis
101	2. The soil and water conservation effect of exclosures is enhanced	Environmental	2. Erosion and other forms of soil degradation are minimized	Environmental	Soil health	Functional		semi-quantitative	relates to management plan or existing framework; previous research; stakeholder interest	Relates to management plan or existing framework;Previous research;Stakeholder interest	Multi criteria decision analysis where stakeholders gave ranks and weights to indicators for scenarios	Multi criteria analysis
101			2. Soil fertility is improved	Environmental	Soil health	Functional		semi-quantitative	relates to management plan or existing framework; previous research; stakeholder interest	Relates to management plan or existing framework;Previous research;Stakeholder interest	Multi criteria decision analysis where stakeholders gave ranks and weights to indicators for scenarios	Multi criteria analysis
101			2. Water retention capacity of soil is enhanced	Environmental	Soil health	Functional		semi-quantitative	relates to management plan or existing framework; previous research; stakeholder interest	Relates to management plan or existing framework;Previous research;Stakeholder interest	Multi criteria decision analysis where stakeholders gave ranks and weights to indicators for scenarios	Multi criteria analysis
101			2. New springs are originated	Environmental	Water availability	Functional		semi-quantitative	relates to management plan or existing framework; previous research; stakeholder interest	Relates to management plan or existing framework;Previous research;Stakeholder interest	Multi criteria decision analysis where stakeholders gave ranks and weights to indicators for scenarios	Multi criteria analysis
101			2. Protection of downstream areas from the negative effects of periodic flooding is enhanced	Environmental	Flooding	Functional		semi-quantitative	relates to management plan or existing framework; previous research; stakeholder interest	Relates to management plan or existing framework;Previous research;Stakeholder interest	Multi criteria decision analysis where stakeholders gave ranks and weights to indicators for scenarios	Multi criteria analysis
101			2 .Improvement in quality and availability of water from the catchments	Environmental	Water quality	Functional		semi-quantitative	relates to management plan or existing framework; previous research; stakeholder interest	Relates to management plan or existing framework;Previous research;Stakeholder interest	Multi criteria decision analysis where stakeholders gave ranks and weights to indicators for scenarios	Multi criteria analysis
101	3. Management of exclosures should maintain or enhance the flow of Economic benefits to the local community	Social	3. Mechanisms for sharing benefits are perceived as fair by local communities	Social	Governance			semi-quantitative	relates to management plan or existing framework; previous research; stakeholder interest	Relates to management plan or existing framework;Previous research;Stakeholder interest	Multi criteria decision analysis where stakeholders gave ranks and weights to indicators for scenarios	Multi criteria analysis
101		Environmental	3. Exclosures are established in marginal or less productive land (not on farm land)	Land use land cover	Other			semi-quantitative	relates to management plan or existing framework; previous research; stakeholder interest	Relates to management plan or existing framework;Previous research;Stakeholder interest	Multi criteria decision analysis where stakeholders gave ranks and weights to indicators for scenarios	Multi criteria analysis
101		Social	3. People have access to fuel wood for subsistence use and sale	Social	Access			semi-quantitative	relates to management plan or existing framework; previous research; stakeholder interest	Relates to management plan or existing framework;Previous research;Stakeholder interest	Multi criteria decision analysis where stakeholders gave ranks and weights to indicators for scenarios	Multi criteria analysis
101		Economic	3. People obtain construction materials	Economic	Production			semi-quantitative	relates to management plan or existing framework; previous research; stakeholder interest	Relates to management plan or existing framework;Previous research;Stakeholder interest	Multi criteria decision analysis where stakeholders gave ranks and weights to indicators for scenarios	Multi criteria analysis
101			3. People produce farm implements and furniture	Economic	Production			semi-quantitative	relates to management plan or existing framework; previous research; stakeholder interest	Relates to management plan or existing framework;Previous research;Stakeholder interest	Multi criteria decision analysis where stakeholders gave ranks and weights to indicators for scenarios	Multi criteria analysis
101			3. The demand of local people to harvest Non-wood forest products (NWFPs) is not unnecessarily restrained	Economic	Production			semi-quantitative	relates to management plan or existing framework; previous research; stakeholder interest	Relates to management plan or existing framework;Previous research;Stakeholder interest	Multi criteria decision analysis where stakeholders gave ranks and weights to indicators for scenarios	Multi criteria analysis
101			3. Good opportunities exist to harvest apiaries (bee keeping values)	Economic	Production			semi-quantitative	relates to management plan or existing framework; previous research; stakeholder interest	Relates to management plan or existing framework;Previous research;Stakeholder interest	Multi criteria decision analysis where stakeholders gave ranks and weights to indicators for scenarios	Multi criteria analysis
101			3. Crop damage by wild animals and rodents harboured within exclosures is not significant	Economic	Production			semi-quantitative	relates to management plan or existing framework; previous research; stakeholder interest	Relates to management plan or existing framework;Previous research;Stakeholder interest	Multi criteria decision analysis where stakeholders gave ranks and weights to indicators for scenarios	Multi criteria analysis
101	4. Establishment of institutional conditions enabling sustainable management of exclosures	Social	4. Exclosure boundaries are clearly defined and agreed upon by the community	Social	Governance			semi-quantitative	relates to management plan or existing framework; previous research; stakeholder interest	Relates to management plan or existing framework;Previous research;Stakeholder interest	Multi criteria decision analysis where stakeholders gave ranks and weights to indicators for scenarios	Multi criteria analysis
101			4. Well-defined property rights (security of tenure is specified clearly)	Social	Governance			semi-quantitative	relates to management plan or existing framework; previous research; stakeholder interest	Relates to management plan or existing framework;Previous research;Stakeholder interest	Multi criteria decision analysis where stakeholders gave ranks and weights to indicators for scenarios	Multi criteria analysis
101			4. Community participates at various levels of forest management and in decision-making mechanisms	Social	Governance			semi-quantitative	relates to management plan or existing framework; previous research; stakeholder interest	Relates to management plan or existing framework;Previous research;Stakeholder interest	Multi criteria decision analysis where stakeholders gave ranks and weights to indicators for scenarios	Multi criteria analysis
101			4. Access rules for products available in exclosures	Social	Governance			semi-quantitative	relates to management plan or existing framework; previous research; stakeholder interest	Relates to management plan or existing framework;Previous research;Stakeholder interest	Multi criteria decision analysis where stakeholders gave ranks and weights to indicators for scenarios	Multi criteria analysis
101			4. Clearly defined management rules	Social	Governance			semi-quantitative	relates to management plan or existing framework; previous research; stakeholder interest	Relates to management plan or existing framework;Previous research;Stakeholder interest	Multi criteria decision analysis where stakeholders gave ranks and weights to indicators for scenarios	Multi criteria analysis
101			4. Clearly defined benefit sharing rules	Social	Governance			semi-quantitative	relates to management plan or existing framework; previous research; stakeholder interest	Relates to management plan or existing framework;Previous research;Stakeholder interest	Multi criteria decision analysis where stakeholders gave ranks and weights to indicators for scenarios	Multi criteria analysis
101			4. Appropriate monitoring and control mechanism	Social	Governance			semi-quantitative	relates to management plan or existing framework; previous research; stakeholder interest	Relates to management plan or existing framework;Previous research;Stakeholder interest	Multi criteria decision analysis where stakeholders gave ranks and weights to indicators for scenarios	Multi criteria analysis
101			4. Appropriate sanctioning and enforcement system	Social	Governance			semi-quantitative	relates to management plan or existing framework; previous research; stakeholder interest	Relates to management plan or existing framework;Previous research;Stakeholder interest	Multi criteria decision analysis where stakeholders gave ranks and weights to indicators for scenarios	Multi criteria analysis
101			4. Appropriate mechanism of conflict resolution	Social	Governance			semi-quantitative	relates to management plan or existing framework; previous research; stakeholder interest	Relates to management plan or existing framework;Previous research;Stakeholder interest	Multi criteria decision analysis where stakeholders gave ranks and weights to indicators for scenarios	Multi criteria analysis
101			4. Periodic revision of management plan	Social	Governance			semi-quantitative	relates to management plan or existing framework; previous research; stakeholder interest	Relates to management plan or existing framework;Previous research;Stakeholder interest	Multi criteria decision analysis where stakeholders gave ranks and weights to indicators for scenarios	Multi criteria analysis
101	5. Local community should have adequate knowledge and awareness about the need to manage exclosures sustainably	Social	5. Community has clear knowledge about the socio-Economic and Environmental services provided by exclosures.	Social	Education			semi-quantitative	relates to management plan or existing framework; previous research; stakeholder interest	Relates to management plan or existing framework;Previous research;Stakeholder interest	Multi criteria decision analysis where stakeholders gave ranks and weights to indicators for scenarios	Multi criteria analysis
101			5. Children are educated formally or informally about the importance of trees and natural resource management	Social	Education			semi-quantitative	relates to management plan or existing framework; previous research; stakeholder interest	Relates to management plan or existing framework;Previous research;Stakeholder interest	Multi criteria decision analysis where stakeholders gave ranks and weights to indicators for scenarios	Multi criteria analysis
101			5. People recognize the need to balance population size with natural resource base	Social	Education			semi-quantitative	relates to management plan or existing framework; previous research; stakeholder interest	Relates to management plan or existing framework;Previous research;Stakeholder interest	Multi criteria decision analysis where stakeholders gave ranks and weights to indicators for scenarios	Multi criteria analysis
101			5. People invest in their surroundings (time, labour, and money)	Economic	Employment			semi-quantitative	relates to management plan or existing framework; previous research; stakeholder interest	Relates to management plan or existing framework;Previous research;Stakeholder interest	Multi criteria decision analysis where stakeholders gave ranks and weights to indicators for scenarios	Multi criteria analysis
101			5. Local community meet with satisfactory frequency to discuss issues related to the management of exclosures	Social	Governance			semi-quantitative	relates to management plan or existing framework; previous research; stakeholder interest	Relates to management plan or existing framework;Previous research;Stakeholder interest	Multi criteria decision analysis where stakeholders gave ranks and weights to indicators for scenarios	Multi criteria analysis
101			5. Local community is able to compare future long-term benefits to short-term benefits from forested lands	Social	Education			semi-quantitative	relates to management plan or existing framework; previous research; stakeholder interest	Relates to management plan or existing framework;Previous research;Stakeholder interest	Multi criteria decision analysis where stakeholders gave ranks and weights to indicators for scenarios	Multi criteria analysis
101			5. All people obey the rules	Social	Governance			semi-quantitative	relates to management plan or existing framework; previous research; stakeholder interest	Relates to management plan or existing framework;Previous research;Stakeholder interest	Multi criteria decision analysis where stakeholders gave ranks and weights to indicators for scenarios	Multi criteria analysis
101			5. No cutting of live trees	Social	Management actions			semi-quantitative	relates to management plan or existing framework; previous research; stakeholder interest	Relates to management plan or existing framework;Previous research;Stakeholder interest	Multi criteria decision analysis where stakeholders gave ranks and weights to indicators for scenarios	Multi criteria analysis
103	Total net value of treatments	Economic	Net value obtained from merchantable ponderosa pina	Economic	Economic valuation		$/ha	Quantitative	discussions with stakeholders	Stakeholder interest	Residual value approach. Net value = log pondreosa value - (harvest costs + hauling + ancillary cost)	Calculation
103	Reduction in crown fires	Environmental	Relative potential for crown fire activity between untreated and treated stands	Environmental	Fire	Functional	Delta ACF %	Quantitative	discussions with stakeholders	Stakeholder interest	Potential for fire with model Flam Map, then treatments modelled using Forest Vegetation Simulato, Central Rockies Variant	Quantitative model	Forest Vegetation Simulato, Central Rockies Variant
104	Flood risk reduction	Environmental	probabilities	Environmental	Flooding	Functional		both	chosen by authors	Chosen by authors	qualitative through fuzzy cognitive mapping and quantitative through baysian belief network	Cognitive mapping; Quantitative model	baysian belief network; fuzzy cognitive map
104	Wetland area	Environmental	probabilities	Land use land cover	Riparian/Wetland			both	chosen by authors	Chosen by authors	qualitative through fuzzy cognitive mapping and quantitative through naysian belief network	Cognitive mapping; Quantitative model	baysian belief network; fuzzy cognitive map
106	1. Community and cultural knowledge	Social	1. Learning place-based practices by doing	Social	Culture			Qualitative	decided upon with project partner	Stakeholder interest	participatory interview and participant validation	Interview
106			1. Observing familiar natural processes and seasonal occurences	Social	Culture			Qualitative	decided upon with project partner	Stakeholder interest	participatory interview and participant validation	Interview
106			1. Diverse formal and informal learning	Social	Culture			Qualitative	decided upon with project partner	Stakeholder interest	participatory interview and participant validation	Interview
106	2. Spiritual landscapes	Social	2. Spiritual belieds and practices	Social	Culture			Qualitative	decided upon with project partner	Stakeholder interest	participatory interview and participant validation	Interview
106			2. appropriate access to and understadning of place-specific practices	Social	Culture			Qualitative	decided upon with project partner	Stakeholder interest	participatory interview and participant validation	Interview
106			2. Presence/recognition of familial gods/ancestors	Social	Culture			Qualitative	decided upon with project partner	Stakeholder interest	participatory interview and participant validation	Interview
106			2. presence of Environmental signs and ability to recognise them	Social	Culture			Qualitative	decided upon with project partner	Stakeholder interest	participatory interview and participant validation	Interview
106	3. Social interactions	Social	3. perpetuation of practices/skills allowing individuals to provide for their families	Social	Traditional knowledge			Qualitative	decided upon with project partner	Stakeholder interest	participatory interview and participant validation	Interview
106			3. share traditional/local knowledge and values	Social	Traditional knowledge			Qualitative	decided upon with project partner	Stakeholder interest	participatory interview and participant validation	Interview
106			3. presence of strong Social ties/Social networks	Social	Social interactions			Qualitative	decided upon with project partner	Stakeholder interest	participatory interview and participant validation	Interview
106	4. Physical and mental wellbeing	Social	4. availability and access to subsistence resources rich enough for people to thrive	Social	Human health			Qualitative	decided upon with project partner	Stakeholder interest	participatory interview and participant validation	Interview
106			4. active lifestyle to support the physical demands of specialized practices	Social	Human health			Qualitative	decided upon with project partner	Stakeholder interest	participatory interview and participant validation	Interview
106			4. engaging in family roles and occupations	Social	Human health			Qualitative	decided upon with project partner	Stakeholder interest	participatory interview and participant validation	Interview
106	5. Personal and mental wellbeing	Social		Social	Human health			Qualitative	decided upon with project partner	Stakeholder interest	participatory interview and participant validation	Interview
106	6. Energy savings	Environmental	Energy savings annual	Environmental	Energy	Functional	kWh	Quantitative	decided upon with project partner	Stakeholder interest		Calculation
106	7. Crop production	Economic	Crop yield	Economic	Production		milling kg	Quantitative	decided upon with project partner	Stakeholder interest		Calculation
106	8. Economic returns	Economic	profit over 20 years	Economic	Income		million $	Quantitative	decided upon with project partner	Stakeholder interest		Calculation
106	9. Water quality		9. nutrient retention	Environmental	Water nutrient levels	Functional		Quantitative	decided upon with project partner	Stakeholder interest	INVEST model	Quantitative model	INVEST
106		Environmental	9. Sediement retention	Environmental	Sediment	Functional		Quantitative	decided upon with project partner	Stakeholder interest	INVEST model	Quantitative model	INVEST
110	construction costs	Economic		Economic	Costs		million euro	Quantitative	from workshops for MCDA	Stakeholder interest	monetary terms	Multi criteria analysis
110	Total costs in monetary terms	Economic		Economic	Costs		million euro	Quantitative	from workshops for MCDA	Stakeholder interest	monetary terms	Multi criteria analysis
110	fiscal sustainability	Economic		Economic	Costs			semi-quantitative	from workshops for MCDA	Stakeholder interest	scored by stakeholders	Multi criteria analysis
110	preserve heritage	Social		Social	Culture			semi-quantitative	from workshops for MCDA	Stakeholder interest	scored by stakeholders	Multi criteria analysis
110	Social education	Social		Social	Education			semi-quantitative	from workshops for MCDA	Stakeholder interest	scored by stakeholders	Multi criteria analysis
110	climate regulation	Environmental	climate regulation	Environmental	Climate	Functional		semi-quantitative	from workshops for MCDA	Stakeholder interest	scored by stakeholders	Multi criteria analysis
110	reduce inequality	Social		Social	Inequality			semi-quantitative	from workshops for MCDA	Stakeholder interest	scored by stakeholders	Multi criteria analysis
110	water quality regulation	Environmental	water quality regulation	Environmental	Ecosystem health	Functional		semi-quantitative	from workshops for MCDA	Stakeholder interest	scored by stakeholders	Multi criteria analysis
110	time required	Economic		Economic	Costs			semi-quantitative	from workshops for MCDA	Stakeholder interest	scored by stakeholders	Multi criteria analysis
110	tourism growth	Economic		Economic	Economic development			semi-quantitative	from workshops for MCDA	Stakeholder interest	scored by stakeholders	Multi criteria analysis
110	employment	Economic		Economic	Employment			semi-quantitative	from workshops for MCDA	Stakeholder interest	scored by stakeholders	Multi criteria analysis
110	Economic feasability	Economic		Economic	Economic feasability			semi-quantitative	from workshops for MCDA	Stakeholder interest	scored by stakeholders	Multi criteria analysis
110	habitat for birds	Environmental	habitat for birds	Land use land cover	Species habitat			semi-quantitative	from workshops for MCDA	Stakeholder interest	scored by stakeholders	Multi criteria analysis
110	habitat for rest of species	Environmental	habitat for rest of species	Land use land cover	Species habitat			semi-quantitative	from workshops for MCDA	Stakeholder interest	scored by stakeholders	Multi criteria analysis
110	recreation	Social		Social	Recreation			semi-quantitative	from workshops for MCDA	Stakeholder interest	scored by stakeholders	Multi criteria analysis
110	Rice production	Economic		Economic	Production		million euro	Quantitative	from workshops for MCDA	Stakeholder interest	monetary terms	Multi criteria analysis
110	Other crops production	Economic		Economic	Production		million euro	Quantitative	from workshops for MCDA	Stakeholder interest	monetary terms	Multi criteria analysis
110	water provision of other uses	Environmental		Environmental	Water availability	Functional		semi-quantitative	from workshops for MCDA	Stakeholder interest	scored by stakeholders	Multi criteria analysis
111	Native grasslands extent	Environmental		Land use land cover	Grasslands/shrublands			Qualitative	decided upon by authors with experts based on scenarios	Scenario outcome	expert interviews	Interview
111	Native grasslands condition	Environmental		Environmental	Ecosystem health	Functional		Qualitative	decided upon by authors with experts based on scenarios	Scenario outcome	expert interviews	Interview
111	Dependent species populations and distributions	Environmental		Environmental	Biodiversity	Compositional		Qualitative	decided upon by authors with experts based on scenarios	Scenario outcome	expert interviews	Interview
112	feasability	Environmental	feasability score	Environmental	Restoration feasability	Functional		Quantitative	decided on by authors to assess scenarios	Scenario outcome	mathematical models	Quantitative model
112	risk	Economic	risk to benefit ratio	Economic	Risk			Quantitative	decided on by authors to assess scenarios	Scenario outcome	mathematical models	Quantitative model
114	biodiversity	Environmental	habitat quality index	Environmental	Ecosystem health	Functional		Quantitative	decided on by authors to assess scenarios	Scenario outcome	invest model	Quantitative model	INVEST
114	run off	Environmental	base flow	Environmental	Flooding	Functional		Quantitative	decided on by authors to assess scenarios	Scenario outcome	quantitative model - unclear name but I think TOPKAPI-ETH	Quantitative model	TOPKAPI-ETH
114	flooding	Environmental	maximum extent and depths	Environmental	Flooding	Functional	m	Quantitative	decided on by authors to assess scenarios	Scenario outcome	quantitative model - unclear name I think TOPKAPI-ETH	Quantitative model	TOPKAPI-ETH
114	pollutant transport	Environmental	concentration of pollutants	Environmental	Pollution	Functional	mg/l	Quantitative	decided on by authors to assess scenarios	Scenario outcome	quantitative model - unclear name	Quantitative model
114	recreation	Social		Social	Recreation			Quantitative	decided on by authors to assess scenarios	Scenario outcome	scenario visualisation presented to stakeholders	quantitative model	INVEST
117	1. Land cover and land use	Land use land cover	1. fallowing	Land use land cover	Other		probability	Quantitative	decided on by authors to assess scenarios	Future land patterns	Water Evaluation and Planning model WEAP-CVwh with the Land Use and Carbon Scenario Simulator (LUCAS) model	Quantitative model	WEAP-CVwh with the Land Use and Carbon Scenario Simulator (LUCAS) model
117			1. urbanisations	Land use land cover	Urban		probability	Quantitative	decided on by authors to assess scenarios	Future land patterns	Water Evaluation and Planning model WEAP-CVwh with the Land Use and Carbon Scenario Simulator (LUCAS) model	Quantitative model	WEAP-CVwh with the Land Use and Carbon Scenario Simulator (LUCAS) model
117			1. perenial expansion	Land use land cover	Grasslands/shrublands		probability	Quantitative	decided on by authors to assess scenarios	Future land patterns	Water Evaluation and Planning model WEAP-CVwh with the Land Use and Carbon Scenario Simulator (LUCAS) model	Quantitative model	WEAP-CVwh with the Land Use and Carbon Scenario Simulator (LUCAS) model
117			1. wetland restoration	Environmental	Restoration	Functional	probability	Quantitative	decided on by authors to assess scenarios	Future land patterns	Water Evaluation and Planning model WEAP-CVwh with the Land Use and Carbon Scenario Simulator (LUCAS) model	Quantitative model	WEAP-CVwh with the Land Use and Carbon Scenario Simulator (LUCAS) model
117			1. flooded cropland	Environmental	Flooding	Functional	probability	Quantitative	decided on by authors to assess scenarios	Future land patterns	Water Evaluation and Planning model WEAP-CVwh with the Land Use and Carbon Scenario Simulator (LUCAS) model	Quantitative model	WEAP-CVwh with the Land Use and Carbon Scenario Simulator (LUCAS) model
117	2. habitat flooding probability	Environmental	2. habitat flooding probability	Environmental	Flooding	Functional	probability	Quantitative	decided on by authors to assess scenarios	Scenario outcome	Water Evaluation and Planning model WEAP-CVwh with the Land Use and Carbon Scenario Simulator (LUCAS) model	Quantitative model	WEAP-CVwh with the Land Use and Carbon Scenario Simulator (LUCAS) model
118	mean temperature	Environmental	mean temperature	Environmental	Climate	Functional	degrees celsius	Quantitative	climate scenario outcomes	Scenario outcome	Climate change modelling - outputs of different models	Quantitative model
118	precipitation	Environmental	precipitation	Environmental	Climate	Functional	mm/day	Quantitative	climate scenario outcomes	Scenario outcome	Climate change modelling - outputs of different models	Quantitative model
118	water balance	Environmental	soil humidity deficit	Environmental	Soil health	Functional	mm	Quantitative	climate scenario outcomes	Scenario outcome	Climate change modelling - outputs of different models	Quantitative model
118			estimated soil charge	Environmental	Soil health	Functional	mm	Quantitative	climate scenario outcomes	Scenario outcome	Climate change modelling - outputs of different models	Quantitative model
118			superavit	Environmental	Soil health	Functional	mm	Quantitative	climate scenario outcomes	Scenario outcome	Climate change modelling - outputs of different models	Quantitative model
120	land use change	Land use land cover	urban spread	Land use land cover	Urban			Quantitative	impact of scenarios on land use	Future land patterns	land use map and modelling	Quantitative model
120			forest regrowth	Land use land cover	Forest			Quantitative	impact of scenarios on land use	Future land patterns	land use map and modelling	Quantitative model
120			agricultural land	Land use land cover	Mixed: farms/natural vegetation			Quantitative	impact of scenarios on land use	Future land patterns	land use map and modelling	Quantitative model
121	California ridgways rail recovery 2020	Environmental	Success in meeting all habitat requirements in recovery plan in 2020	Environmental	Biodiversity	Compositional	likelihood of outcomes	Quantitative	decided upon by participants as fundamental objectives	Stakeholder interest	baysian decision network	Quantitative model	Baysian belief network
121	California ridgways rail recovery 2050	Environmental	Success in meeting all habitat requirements in recovery plan in 2050	Environmental	Biodiversity	Compositional	likelihood of outcomes	Quantitative	decided upon by participants as fundamental objectives	Stakeholder interest	baysian decision network	Quantitative model	Baysian belief network
121	March ecosystem index 2020	Environmental	Integrates condition of 5 ecosytem components in 2020, independent of Ridgway’s Rail habitat requirements	Environmental	Ecosystem health	Functional	likelihood of outcomes	Quantitative	decided upon by participants as fundamental objectives	Stakeholder interest	baysian decision network	Quantitative model	Baysian belief network
121	March ecosystem index 2050	Environmental	Integrates condition of 5 ecosytem components in 2050, independent of Ridgway’s Rail habitat requirements	Environmental	Ecosystem health	Functional	likelihood of outcomes	Quantitative	decided upon by participants as fundamental objectives	Stakeholder interest	baysian decision network	Quantitative model	Baysian belief network
121	human benefit 2020	Social	Integrates risks in 2020 for disease transmission, flooding losses, and recreational opportunities	Social	Social impacts		likelihood of outcomes	Quantitative	decided upon by participants as fundamental objectives	Stakeholder interest;Objectives	baysian decision network	Quantitative model	Baysian belief network
122	water availability for irrigation	Social		Environmental	Water availability	Functional		Qualitative	effect of current degradation and climate change and impacts of restoring	Scenario outcome	villagers plotted depictions in workshops	workshop
122	water use across the year	Social		Environmental	Water availability	Functional		Qualitative	effect of current degradation and climate change and impacts of restoring	Scenario outcome	villagers plotted depictions in workshops	workshop
122	income loss	Economic		Economic	Income			Qualitative	effect of current degradation and climate change and impacts of restoring	Scenario outcome	villagers plotted depictions in workshops	workshop
125	land use land cover	Land use land cover	urban	Land use land cover	Urban		area - ha	Quantitative	looking at riverine restoration impacts on land use	Future land patterns	qGIS land maps	Quantitative model	Random Forest
125			forest	Land use land cover	Forest		area - ha	Quantitative	looking at riverine restoration impacts on land use	Future land patterns	qGIS land maps	Quantitative model	Random Forest
125			herbaceous	Land use land cover	Grasslands/shrublands		area - ha	Quantitative	looking at riverine restoration impacts on land use	Future land patterns	qGIS land maps	Quantitative model	Random Forest
125			clouds	Land use land cover	Other		area - ha	Quantitative	looking at riverine restoration impacts on land use	Future land patterns	qGIS land maps	Quantitative model	Random Forest
127	Annual cost of restoration	Economic		Economic	Costs		$/ha	Quantitative	unclear, chosen by authors	Chosen by authors		Quantitative model	Marxan with zones
127	Biodiversity	Environmental	endangered species occurrences - national level in Morocco, regional level Spain	Environmental	Biodiversity	Compositional		Quantitative	unclear, chosen by authors	Chosen by authors	field data and then modelling to predict occurrence	Quantitative model
127	Spiritual experiences	Social	Potential of the habitats to provide characteristics of living systems that unable using nature for local emblematic places (dimensionless)	Social	Culture			Quantitative	unclear, chosen by authors	Chosen by authors	ecosystem service based on ecosystem types	Quantitative model	Marxan with zones
127	Intellectual experiences (e.g. education)	Social	Potential of the habitats to provide characteristics of living systems using nature for education and training (dimensionless)	Social	Education			Quantitative	unclear, chosen by authors	Chosen by authors	ecosystem service based on ecosystem types	Quantitative model	Marxan with zones
127	Carbon Sequestration	Environmental	Potential of carbon sequestration (dimensionless)	Environmental	Carbon	Functional		Quantitative	unclear, chosen by authors	Chosen by authors	ARtificial Intelligence for Ecosystem Services modelling platform	Quantitative model	Artificial Intelligence for Ecosystem Services modelling platform
127	Flood regulation	Environmental	Potential flood regulation supply (dimensionless)	Environmental	Flooding	Functional		Quantitative	unclear, chosen by authors	Chosen by authors	ARtificial Intelligence for Ecosystem Services modelling platform	Quantitative model	Artificial Intelligence for Ecosystem Services modelling platform
127	Lifecycle maintenance of habitats	Environmental	Potential to provide habitats for wild plants and animals that can be useful for human (dimensionless)	Environmental	Ecosystem health	Structural		Quantitative	unclear, chosen by authors	Chosen by authors	ecosystem service based on ecosystem types	Quantitative model	Marxan with zones
127	Recreational opportunities	Social	Potential recreational opportunities (dimensionless)	Social	Recreation			Quantitative	unclear, chosen by authors	Chosen by authors	ARtificial Intelligence for Ecosystem Services modelling platform	Quantitative model	Artificial Intelligence for Ecosystem Services modelling platform
127	Pest control and invasive species control	Environmental	Potential to providing habitat for native pest control agents (dimensionless)	Environmental	Invasive species and pests	Functional		Quantitative	unclear, chosen by authors	Chosen by authors	ecosystem service based on ecosystem types	Quantitative model	Marxan with zones
127	Pollination	Environmental	Potential pollination mean supply (dimensionless)	Environmental	Pollination	Functional		Quantitative	unclear, chosen by authors	Chosen by authors	ARtificial Intelligence for Ecosystem Services modelling platform	Quantitative model	Artificial Intelligence for Ecosystem Services modelling platform
127	Biomass material from plants and algae	Economic	Potential biomass for material production capacity (dimensionless)	Economic	Production			Quantitative	unclear, chosen by authors	Chosen by authors	ecosystem service based on ecosystem types	Quantitative model	Marxan with zones
127	Biomass for nutrition	Economic	Potential biomass for nutrition capacity (dimensionless)	Economic	Production			Quantitative	unclear, chosen by authors	Chosen by authors	ecosystem service based on ecosystem types	Quantitative model	Marxan with zones
127	Soil retention	Environmental	Avoided potential removed soil (dimensionless)	Environmental	Soil health	Functional		Quantitative	unclear, chosen by authors	Chosen by authors	ARtificial Intelligence for Ecosystem Services modelling platform	Quantitative model	Artificial Intelligence for Ecosystem Services modelling platform
127	Soil quality regulation – soil formation	Environmental	Potential soil formation (dimensionless)	Environmental	Soil health	Functional		Quantitative	unclear, chosen by authors	Chosen by authors	ecosystem service based on ecosystem types	Quantitative model	Marxan with zones
127	Regulation of mass flows physical barrier	Environmental	Potential physical barrier to landslides (dimensionless)	Environmental	Soil health	Functional		Quantitative	unclear, chosen by authors	Chosen by authors	ecosystem service based on ecosystem types	Quantitative model	Marxan with zones
127	Water supply	Environmental	Potential of water supply (dimensionless)	Environmental	Water availability	Functional		Quantitative	unclear, chosen by authors	Chosen by authors	ARtificial Intelligence for Ecosystem Services modelling platform	Quantitative model	Artificial Intelligence for Ecosystem Services modelling platform
127	Water purification	Environmental	Potential of regulation of water condition (dimensionless)	Environmental	Water quality	Functional		Quantitative	unclear, chosen by authors	Chosen by authors	ecosystem service based on ecosystem types	Quantitative model	Marxan with zones
132	Slope stability	Environmental	Factor of safety of shallow rotational landslide susceptibility	Environmental	Erosion	Functional		Quantitative	influence of scenarios on landslide risk	Scenario outcome	Assessment of Landslides Induced by Climatic Events (ALICE) model	Quantitative model	Artificial Intelligence for Ecosystem Services modelling platform
132	Land use land cover change	Land use land cover	coniferous-mixed forest	Land use land cover	Forest		ha	Quantitative	understand the influence of scenarios of lulcc	Future land patterns	GIS map	Quantitative model	FORESCM model
132			deciduous forest	Land use land cover	Forest		ha	Quantitative	understand the influence of scenarios of lulcc	Future land patterns	GIS map	Quantitative model	FORESCM model
132			encroachment	Land use land cover	Other		ha	Quantitative	understand the influence of scenarios of lulcc	Future land patterns	GIS map	Quantitative model	FORESCM model
132			shrublands	Land use land cover	Grasslands/shrublands		ha	Quantitative	understand the influence of scenarios of lulcc	Future land patterns	GIS map	Quantitative model	FORESCM model
132			grasslands	Land use land cover	Grasslands/shrublands		ha	Quantitative	understand the influence of scenarios of lulcc	Future land patterns	GIS map	Quantitative model	FORESCM model
132	Deforestation	Environmental	probability	Environmental	Habitat quality	Functional	0-1	Quantitative	influence of scenarios on landslide risk	Scenario outcome	GIS map	Quantitative model	FORESCM model
132	Reforestation	Environmental	probability	Environmental	Habitat quality	Functional	0-1	Quantitative	influence of scenarios on landslide risk	Scenario outcome	GIS map	Quantitative model	FORESCM model
133	Revenue	Economic		Economic	Income		Euros per ton per year	Quantitative	Economic commercial aspect of scenario	Economic incentives		Calculation
133	Potential market for mussels	Economic	sellable weight per year	Economic	Production		tons/year	Quantitative	Economic commercial aspect of scenario	Economic incentives	calculations from animals parks and zoo in local area	Calculation
133	production costs	Economic		Economic	Costs		euros per ton	Quantitative	Economic commercial aspect of scenario	Economic incentives	calculations from cost estimates	Calculation
133	water transparency - Secchi depth	Environmental	increase in secchi depth	Environmental	Water quality	Functional	cm	Quantitative	tourism aspect of scenario	Economic incentives	modelled simulations	Quantitative model
133	bottom oxygen	Environmental	days with oxygen concentration < 1 mg/l	Environmental	Water quality	Functional	days	Quantitative	Environmental aspect of scenario	Scenario outcome	modelled simulations	Quantitative model
136	regional regulation	Environmental	evaporation rate	Environmental	Climate	Functional		semi-quantitative	modified from ecosystem service assessment guidance	Relates to management plan or existing framework	expert scoring	Scoring/Ranking
136	culture and heritage	Social	cultural and heritage sites	Social	Culture			semi-quantitative	modified from ecosystem service assessment guidance	Relates to management plan or existing framework	expert scoring	Scoring/Ranking
136	Aesthetic value	Social	pictures	Social	Culture			semi-quantitative	modified from ecosystem service assessment guidance	Relates to management plan or existing framework	expert scoring	Scoring/Ranking
136	symbolic	Social	red list and iconic species	Social	Culture			semi-quantitative	modified from ecosystem service assessment guidance	Relates to management plan or existing framework	expert scoring	Scoring/Ranking
136	secred and religious	Social	religious events	Social	Culture			semi-quantitative	modified from ecosystem service assessment guidance	Relates to management plan or existing framework	expert scoring	Scoring/Ranking
136	7. scientific and education	Social	7. scientific and educationla publications	Social	Education			semi-quantitative	modified from ecosystem service assessment guidance	Relates to management plan or existing framework	expert scoring	Scoring/Ranking
136		Social	7. documentaries	Social	Education			semi-quantitative	modified from ecosystem service assessment guidance	Relates to management plan or existing framework	expert scoring	Scoring/Ranking
136		Social	7. exhibitions	Social	Education			semi-quantitative	modified from ecosystem service assessment guidance	Relates to management plan or existing framework	expert scoring	Scoring/Ranking
136	6. climate regulations	Environmental	6. C stock and sequestration	Environmental	Carbon	Functional		semi-quantitative	modified from ecosystem service assessment guidance	Relates to management plan or existing framework	expert scoring	Scoring/Ranking
136		Environmental	6. PH	Environmental	Climate	Functional		semi-quantitative	modified from ecosystem service assessment guidance	Relates to management plan or existing framework	expert scoring	Scoring/Ranking
136		Environmental	6. primary production	Environmental	Climate	Functional		semi-quantitative	modified from ecosystem service assessment guidance	Relates to management plan or existing framework	expert scoring	Scoring/Ranking
136	existence and health	Social	health treatments and institutions	Social	Human health			semi-quantitative	modified from ecosystem service assessment guidance	Relates to management plan or existing framework	expert scoring	Scoring/Ranking
136	5. nursery grounds	Environmental	5. habitat diversity	Environmental	Ecosystem health	Functional		semi-quantitative	modified from ecosystem service assessment guidance	Relates to management plan or existing framework	expert scoring	Scoring/Ranking
136		Environmental	5. bottom oxygen	Environmental	Ecosystem health	Functional		semi-quantitative	modified from ecosystem service assessment guidance	Relates to management plan or existing framework	expert scoring	Scoring/Ranking
136		Environmental	5. secchi depth	Environmental	Ecosystem health	Functional		semi-quantitative	modified from ecosystem service assessment guidance	Relates to management plan or existing framework	expert scoring	Scoring/Ranking
136		Environmental	5. species distribution	Environmental	Ecosystem health	Functional		semi-quantitative	modified from ecosystem service assessment guidance	Relates to management plan or existing framework	expert scoring	Scoring/Ranking
136		Land use land cover	5. nursery areas	Land use land cover	Other			semi-quantitative	modified from ecosystem service assessment guidance	Relates to management plan or existing framework	expert scoring	Scoring/Ranking
136	energy from biota	Environmental	amount of plant and animal based resources	Environmental	Energy	Functional		semi-quantitative	modified from ecosystem service assessment guidance	Relates to management plan or existing framework	expert scoring	Scoring/Ranking
136	physical energy	Environmental	amount of abiotic resources	Environmental	Energy	Functional		semi-quantitative	modified from ecosystem service assessment guidance	Relates to management plan or existing framework	expert scoring	Scoring/Ranking
136	mass stabilisation	Environmental	habitat extension	Environmental	Erosion	Functional		semi-quantitative	modified from ecosystem service assessment guidance	Relates to management plan or existing framework	expert scoring	Scoring/Ranking
136	mass flows	Environmental	sediment accumulation rate	Environmental	Erosion	Functional		semi-quantitative	modified from ecosystem service assessment guidance	Relates to management plan or existing framework	expert scoring	Scoring/Ranking
136	4. flood protection	Environmental	4. shoreline erosiion rate	Environmental	Flooding	Functional		semi-quantitative	modified from ecosystem service assessment guidance	Relates to management plan or existing framework	expert scoring	Scoring/Ranking
136		Environmental	4. wave height	Environmental	Flooding	Functional		semi-quantitative	modified from ecosystem service assessment guidance	Relates to management plan or existing framework	expert scoring	Scoring/Ranking
136		Environmental	4. design-basis flood	Environmental	Flooding	Functional		semi-quantitative	modified from ecosystem service assessment guidance	Relates to management plan or existing framework	expert scoring	Scoring/Ranking
136	experiential use	Social	participation in biota-related activities	Social	Recreation			semi-quantitative	modified from ecosystem service assessment guidance	Relates to management plan or existing framework	expert scoring	Scoring/Ranking
136	3. physical use	Social	3. tourists	Social	Recreation			semi-quantitative	modified from ecosystem service assessment guidance	Relates to management plan or existing framework	expert scoring	Scoring/Ranking
136		Social	3. ship berths	Social	Recreation			semi-quantitative	modified from ecosystem service assessment guidance	Relates to management plan or existing framework	expert scoring	Scoring/Ranking
136		Social	3. tourist boats	Social	Recreation			semi-quantitative	modified from ecosystem service assessment guidance	Relates to management plan or existing framework	expert scoring	Scoring/Ranking
136	Pest control and invasive species control	Environmental	harmful algal blooms	Environmental	Invasive species and pests	Functional		semi-quantitative	modified from ecosystem service assessment guidance	Relates to management plan or existing framework	expert scoring	Scoring/Ranking
136		Environmental	alien species	Environmental	Invasive species and pests	Compositional		semi-quantitative	modified from ecosystem service assessment guidance	Relates to management plan or existing framework	expert scoring	Scoring/Ranking
136	bequest (legacy)	Environmental	marine protected areas	Environmental	Conservation	Functional		semi-quantitative	modified from ecosystem service assessment guidance	Relates to management plan or existing framework	expert scoring	Scoring/Ranking
136	pollutant dilution	Environmental	beach closures	Environmental	Pollution	Functional		semi-quantitative	modified from ecosystem service assessment guidance	Relates to management plan or existing framework	expert scoring	Scoring/Ranking
136	ex-situ entertainment	Social	movies and broadcasts in the area	Social	Recreation			semi-quantitative	modified from ecosystem service assessment guidance	Relates to management plan or existing framework	expert scoring	Scoring/Ranking
136	drinking water	Environmental	amount of water	Environmental	Water availability	Functional		semi-quantitative	modified from ecosystem service assessment guidance	Relates to management plan or existing framework	expert scoring	Scoring/Ranking
136	non-drinking water	Environmental	amount of water	Environmental	Water availability	Functional		semi-quantitative	modified from ecosystem service assessment guidance	Relates to management plan or existing framework	expert scoring	Scoring/Ranking
136	plants outputs	Economic	harvest number of species	Economic	Production			semi-quantitative	modified from ecosystem service assessment guidance	Relates to management plan or existing framework	expert scoring	Scoring/Ranking
136	animals outputs	Economic	landings of key market species	Economic	Production			semi-quantitative	modified from ecosystem service assessment guidance	Relates to management plan or existing framework	expert scoring	Scoring/Ranking
136	animals aquaculutre	Economic	harvest number of species	Economic	Production			semi-quantitative	modified from ecosystem service assessment guidance	Relates to management plan or existing framework	expert scoring	Scoring/Ranking
136	plants aquaculture	Economic	harvest number of species	Economic	Production			semi-quantitative	modified from ecosystem service assessment guidance	Relates to management plan or existing framework	expert scoring	Scoring/Ranking
136	materials for processing	Economic	harvest number of species	Economic	Production			semi-quantitative	modified from ecosystem service assessment guidance	Relates to management plan or existing framework	expert scoring	Scoring/Ranking
136	nutrient retention	Environmental	nitrogen fixation, burial and dentrification	Environmental	Water nutrient levels	Functional		semi-quantitative	modified from ecosystem service assessment guidance	Relates to management plan or existing framework	expert scoring	Scoring/Ranking
136	2. chemical conditions	Environmental	2. nutrient concentration	Environmental	Water nutrient levels	Functional		semi-quantitative	modified from ecosystem service assessment guidance	Relates to management plan or existing framework	expert scoring	Scoring/Ranking
136		Environmental	2. salinity	Environmental	Water quality	Functional		semi-quantitative	modified from ecosystem service assessment guidance	Relates to management plan or existing framework	expert scoring	Scoring/Ranking
136		Environmental	2. oxygen concentration	Environmental	Water quality	Functional		semi-quantitative	modified from ecosystem service assessment guidance	Relates to management plan or existing framework	expert scoring	Scoring/Ranking
136	materials or agriculture	Economic	harvest number of species	Economic	Production			semi-quantitative	modified from ecosystem service assessment guidance	Relates to management plan or existing framework	expert scoring	Scoring/Ranking
136	1. fixing processes	Environmental	1. nitrogen removal	Environmental	Water quality	Functional		semi-quantitative	modified from ecosystem service assessment guidance	Relates to management plan or existing framework	expert scoring	Scoring/Ranking
136		Environmental	1. water residence time	Environmental	Water quality	Functional		semi-quantitative	modified from ecosystem service assessment guidance	Relates to management plan or existing framework	expert scoring	Scoring/Ranking
138	Forest cover	Environmental	increase vs loss	Environmental	Habitat quality	Functional		Qualitative	chosen by participants in workshop when making scenarios	Stakeholder interest	workshops storylines	workshop
138	local livelihoods	Economic	positive vs. negative	Economic	Income			Qualitative	chosen by participants in workshop when making scenarios	Stakeholder interest	workshops storylines	workshop
138	Use of ecosystem products and services	Social	sustainable vs. unsustainable, use by community or private	Environmental	Ecosystem service demand	Functional		Qualitative	chosen by participants in workshop when making scenarios	Stakeholder interest	workshops storylines	workshop
138	Ownership over FLR activities	Social	community vs. privatisation	Social	Ownership			Qualitative	chosen by participants in workshop when making scenarios	Stakeholder interest	workshops storylines	workshop
138	Degradation	Environmental		Environmental	Habitat quality	Functional		Qualitative	chosen by participants in workshop when making scenarios	Stakeholder interest	workshops storylines	workshop
138	Restored land	Environmental		Environmental	Restoration	Functional		Qualitative	chosen by participants in workshop when making scenarios	Stakeholder interest	workshops storylines	workshop
138	Funding for restoration	Economic		Economic	Funding			Qualitative	chosen by participants in workshop when making scenarios	Stakeholder interest	workshops storylines	workshop
139	1. Land use land cover change	Land use land cover	1. Area within Urban growth boundaries (ha)	Land use land cover	Urban		ha	Quantitative	outcomes of scenarios on land use land cover	Future land patterns	modelled in GIS	Quantitative model
139			1. Area influenced by rural structures (ha)	Land use land cover	Urban		ha	Quantitative	outcomes of scenarios on land use land cover	Future land patterns	modelled in GIS	Quantitative model
139			1. Area of prime farmland (ha)	Land use land cover	Mixed: farms/natural vegetation		ha	Quantitative	outcomes of scenarios on land use land cover	Future land patterns	modelled in GIS	Quantitative model
139			1. Area 1990 PIF converted to other uses (ha)	Land use land cover	Other		ha	Quantitative	outcomes of scenarios on land use land cover	Future land patterns	modelled in GIS	Quantitative model
139			1. Area of natural vegetation in WVE (ha)	Land use land cover	Other		ha	Quantitative	outcomes of scenarios on land use land cover	Future land patterns	modelled in GIS	Quantitative model
139			1. Area with closed conifer .80 yr (ha)	Land use land cover	Forest		ha	Quantitative	outcomes of scenarios on land use land cover	Future land patterns	modelled in GIS	Quantitative model
139			1. Riparian area forested along all lowland streams %	Land use land cover	Forest		%	Quantitative	outcomes of scenarios on land use land cover	Future land patterns	modelled in GIS	Quantitative model
143	1. crop distribution	Land use land cover	1. basin-scale proportion of cultivated land covered by each crop type	Land use land cover	Mixed: farms/natural vegetation			Quantitative	outcomes of scenarios on land use land cover in farmland	Scenario outcome	GIS modelling	Quantitative model	Land Allocation Model
143		Environmental	1. Shannon-weaver evenness index	Environmental	Biodiversity	Compositional		Quantitative	outcomes of scenarios on land use land cover in farmland	Scenario outcome	calculation	Calculation
143	2. riparian cover	Land use land cover	2. riparian cover	Land use land cover	Forest		% land cover	Quantitative	outcomes of scenarios on land use land cover in farmland	Scenario outcome	GIS modelling	Quantitative model	Land Allocation Model
143	3. wildlife habitat quality	Environmental	3. number of native bird that have a moderate to strong preference for breeding in that habitat - % of land that gained or lost 2 or more species relative to 1990 conditions	Environmental	Biodiversity	Compositional	% land change	Quantitative	outcomes of scenarios on land use land cover in farmland	Scenario outcome	GIS modelling	Quantitative model	Land Allocation Model
143		Environmental	3. number of native herpetofauna that have a moderate to strong preference for breeding in that habitat - % of land that gained or lost 2 or more species relative to 1990 conditions	Environmental	Biodiversity	Compositional	% land change	Quantitative	outcomes of scenarios on land use land cover in farmland	Scenario outcome	GIS modelling	Quantitative model	Land Allocation Model
143		Environmental	3. number of native mammal species that have a moderate to strong preference for breeding in that habitat - % of land that gained or lost 2 or more species relative to 1990 conditions	Environmental	Biodiversity	Compositional	% land change	Quantitative	outcomes of scenarios on land use land cover in farmland	Scenario outcome	GIS modelling	Quantitative model	Land Allocation Model
143	4. farmland conversion to other land uses	Land use land cover	4. land use conversion	Land use land cover	Other		%	Quantitative	outcomes of scenarios on land use land cover in farmland	Scenario outcome	GIS modelling	Quantitative model	Land Allocation Model
143	5. land cover class	Land use land cover	5. orchards	Land use land cover	Mixed: farms/natural vegetation		% land	Quantitative	outcomes of scenarios on land use land cover in farmland	Future land patterns	GIS modelling	Quantitative model	Land Allocation Model
143			5. cane berries	Land use land cover	Mixed: farms/natural vegetation		% land	Quantitative	outcomes of scenarios on land use land cover in farmland	Future land patterns	GIS modelling	Quantitative model	Land Allocation Model
143			5. christmas trees	Land use land cover	Mixed: farms/natural vegetation		% land	Quantitative	outcomes of scenarios on land use land cover in farmland	Future land patterns	GIS modelling	Quantitative model	Land Allocation Model
143			5. perennial	Land use land cover	Grasslands/shrublands		% land	Quantitative	outcomes of scenarios on land use land cover in farmland	Future land patterns	GIS modelling	Quantitative model	Land Allocation Model
143			5. nursery	Land use land cover	Other		% land	Quantitative	outcomes of scenarios on land use land cover in farmland	Future land patterns	GIS modelling	Quantitative model	Land Allocation Model
143			5. annual rotation	Land use land cover	Mixed: farms/natural vegetation		% land	Quantitative	outcomes of scenarios on land use land cover in farmland	Future land patterns	GIS modelling	Quantitative model	Land Allocation Model
143			5. grains	Land use land cover	Mixed: farms/natural vegetation		% land	Quantitative	outcomes of scenarios on land use land cover in farmland	Future land patterns	GIS modelling	Quantitative model	Land Allocation Model
143			5. grass seed	Land use land cover	Mixed: farms/natural vegetation		% land	Quantitative	outcomes of scenarios on land use land cover in farmland	Future land patterns	GIS modelling	Quantitative model	Land Allocation Model
143			5. hay	Land use land cover	Mixed: farms/natural vegetation		% land	Quantitative	outcomes of scenarios on land use land cover in farmland	Future land patterns	GIS modelling	Quantitative model	Land Allocation Model
143			5. pasture	Land use land cover	Mixed: farms/natural vegetation		% land	Quantitative	outcomes of scenarios on land use land cover in farmland	Future land patterns	GIS modelling	Quantitative model	Land Allocation Model
143			5. hybrid poplar	Land use land cover	Mixed: farms/natural vegetation		% land	Quantitative	outcomes of scenarios on land use land cover in farmland	Future land patterns	GIS modelling	Quantitative model	Land Allocation Model
143			5. wood lot	Land use land cover	Mixed: farms/natural vegetation		% land	Quantitative	outcomes of scenarios on land use land cover in farmland	Future land patterns	GIS modelling	Quantitative model	Land Allocation Model
143	6. soil erosion	Environmental	6. Annual soil loss	Environmental	Soil health	Functional	tons per hecatre per year	Quantitative	outcomes of scenarios on land use land cover in farmland	Scenario outcome	USLE	Quantitative model	USLE
143	7. groundwater vulnerability	Environmental	7. groundwater vulnerability	Environmental	Water availability	Functional	% class	Quantitative	outcomes of scenarios on land use land cover in farmland	Scenario outcome	Oregon water quality decision aid software	Quantitative model	Oregon water quality decision aid software
146	Tree diversity	Environmental	Hill number (q = 1) or true diversity based on Functional tree groups effective number of tree groups	Environmental	Biodiversity	Compositional	number of groups	Quantitative	reveal tree management in farm systems and its implications for ecosystem services and tree conservation - chosen with stakeholder input and participation plus legitimacy and saliency	Stakeholder interest	field measurements then modelled	Quantitative model
146	Tree cover	Land use land cover	Total basal area of all woody plant species within riparian areas m2 ∙ ha􀀀 1	Land use land cover	Forest		m2/ha	Quantitative	proxy for wildlife habitat and water regulation functions - chosen with stakeholder input and participation plus legitimacy and saliency	Stakeholder interest	field measurements then modelled	Quantitative model
146	Riparian corridor	Land use land cover	Total basal area of all woody plant species within riparian areas m2 ∙ ha􀀀 1	Land use land cover	Forest		m2/ha	Quantitative	conservation indicator - chosen with stakeholder input and participation plus legitimacy and saliency	Stakeholder interest	field measurements then modelled	Quantitative model
146	Forage production	Economic	Annual yield of aboveground herbaceous biomass, dry weight	Economic	Production		Mg / ha/ yr	Quantitative	livelihood indicator - chosen with stakeholder input and participation plus legitimacy and saliency	Stakeholder interest	field measurements then modelled	Quantitative model
146	Firewood stocks	Economic	Above-ground wood biomass of oak trees	Economic	Production		Mg / ha	Quantitative	livelihood indicator - chosen with stakeholder input and participation plus legitimacy and saliency	Stakeholder interest	field measurements then modelled	Quantitative model
146	Resin production	Economic	Annual resin production capacity, i.e., the maximum amount of resin that can be extracted from existing pine trees	Economic	Production		kg/ha/yr	Quantitative	livelihood indicator - chosen with stakeholder input and participation plus legitimacy and saliency	Stakeholder interest	field measurements then modelled	Quantitative model
154	Annual cash flow	Economic		Economic	Costs		NZ $/yr	Quantitative	chosen by the catchment management group	Stakeholder interest	Economic modelling	Quantitative model
154	Cost of restoration implementation	Economic		Economic	Costs		NZ $	Quantitative	chosen by the catchment management group	Stakeholder interest	cost calculations	Calculation
154	Soil erosion rate	Environmental	loss in pasture production	Environmental	Erosion	Functional	DM/ha/yr	Quantitative	chosen by the catchment management group	Stakeholder interest	AEM model	Quantitative model	AEM
154	Profitability	Economic	Net present value	Economic	Income		NZ $	Quantitative	chosen by the catchment management group	Stakeholder interest	Economic modelling	Quantitative model	Economic modelling
154	Gross margins per hectare	Economic		Economic	Income		NZ $/ha	Quantitative	chosen by the catchment management group	Stakeholder interest	Economic modelling	Quantitative model	Economic modelling
154	1.Water temperature	Environmental	1. Daily maximum water temperature	Environmental	Water quality	Functional	degrees celsius	Quantitative	chosen by the catchment management group	Stakeholder interest	WAM and STREAMLINE model simulations	Quantitative model	WAM and STREAMLINE model simulations
154		Environmental	1.Daily mean water temperature	Environmental	Water quality	Functional	degrees celsius	Quantitative	chosen by the catchment management group	Stakeholder interest	WAM and STREAMLINE model simulations	Quantitative model	WAM and STREAMLINE model simulations
154	2. Water quality	Environmental	2. Mean annual sediment load	Environmental	Sediment	Functional	kg/ha/yr	Quantitative	chosen by the catchment management group	Stakeholder interest	WAM and STREAMLINE model simulations	Quantitative model	WAM and STREAMLINE model simulations
154		Environmental	2. Mean annual P load	Environmental	Water nutrient levels	Functional	kg/ha/yr	Quantitative	chosen by the catchment management group	Stakeholder interest	WAM and STREAMLINE model simulations	Quantitative model	WAM and STREAMLINE model simulations
154		Environmental	2.Mean annual nitrate-N load	Environmental	Water nutrient levels	Functional	kg/ha/yr	Quantitative	chosen by the catchment management group	Stakeholder interest	WAM and STREAMLINE model simulations	Quantitative model	WAM and STREAMLINE model simulations
155	Sediment retention	Environmental	sediment loads	Environmental	Sediment	Functional	kg/yr	Quantitative	chosen by stakeholders as an important objective	Stakeholder interest	invest model	Quantitative model	INVEST
155	Annual water yield	Environmental	Annual water yield	Environmental	Water availability	Functional	m3/yr	Quantitative	chosen by stakeholders as an important objective	Stakeholder interest	invest model	Quantitative model	INVEST
155	Nitrogen flow	Environmental	nitrogen load	Environmental	Water nutrient levels	Functional	kg/yr	Quantitative	chosen by stakeholders as an important objective	Stakeholder interest	invest model	Quantitative model	INVEST
155	Phosphorous reduction	Environmental	phosphorus load	Environmental	Water nutrient levels	Functional	kg/yr	Quantitative	chosen by stakeholders as an important objective	Stakeholder interest	invest model	Quantitative model	INVEST
156	1. Biodiversity - species groups	Environmental	1. farmland species	Environmental	Biodiversity	Compositional	ranking - positive, negative, neutral	Quantitative	focus of project	Objectives	habitat suitability model; expert knowledge	Quantitative model; expert knowledge	habitat suitability model
156		Environmental	1. woodland species	Environmental	Biodiversity	Compositional	ranking - positive, negative, neutral	Quantitative	focus of project	Objectives	habitat suitability model; expert knowledge	Quantitative model; expert knowledge	habitat suitability model
156		Environmental	1. healthland/shrubland species	Environmental	Biodiversity	Compositional	ranking - positive, negative, neutral	Quantitative	focus of project	Objectives	habitat suitability model; expert knowledge	Quantitative model; expert knowledge	habitat suitability model
156		Environmental	1. mixed habitat species	Environmental	Biodiversity	Compositional	ranking - positive, negative, neutral	Quantitative	focus of project	Objectives	habitat suitability model; expert knowledge	Quantitative model; expert knowledge	habitat suitability model
156	Social development	Social		Social	Social development		ranking - positive, negative, neutral	semi-quantitative	sustainability objectives chosen by stakeholders then assessed for each scenario	Stakeholder interest	ranking scores by stakeholders	Scoring/Ranking
156	institutional capacity	Social		Social	Governance		ranking - positive, negative, neutral	semi-quantitative	sustainability objectives chosen by stakeholders then assessed for each scenario	Stakeholder interest	ranking scores by stakeholders	Scoring/Ranking
156	rural development	Economic		Economic	Economic development		ranking - positive, negative, neutral	semi-quantitative	sustainability objectives chosen by stakeholders then assessed for each scenario	Stakeholder interest;Objectives	ranking scores by stakeholders	Scoring/Ranking
156	Economic development	Economic		Economic	Economic development		ranking - positive, negative, neutral	semi-quantitative	sustainability objectives chosen by stakeholders then assessed for each scenario	Stakeholder interest;Objectives	ranking scores by stakeholders	Scoring/Ranking
156	sustainable natural resource management	Social		Social	Management actions		ranking - positive, negative, neutral	semi-quantitative	sustainability objectives chosen by stakeholders then assessed for each scenario	Stakeholder interest	ranking scores by stakeholders	Scoring/Ranking
156	2. Biodiversity - habitats	Land use land cover	2. improved grassland	Land use land cover	Grasslands/shrublands		ranking - positive, negative, neutral	Quantitative	focus of project	Objectives	habitat suitability model; expert knowledge	Quantitative model; expert knowledge	habitat suitability model
156		Land use land cover	2. unimproved grassland	Land use land cover	Grasslands/shrublands		ranking - positive, negative, neutral	Quantitative	focus of project	Objectives	habitat suitability model; expert knowledge	Quantitative model; expert knowledge	habitat suitability model
156		Land use land cover	2. healthland/shrubland	Land use land cover	Grasslands/shrublands		ranking - positive, negative, neutral	Quantitative	focus of project	Objectives	habitat suitability model; expert knowledge	Quantitative model; expert knowledge	habitat suitability model
156		Land use land cover	2. transitional habitats	Land use land cover	Other		ranking - positive, negative, neutral	Quantitative	focus of project	Objectives	habitat suitability model; expert knowledge	Quantitative model; expert knowledge	habitat suitability model
156		Land use land cover	2. woodlands	Land use land cover	Forest		ranking - positive, negative, neutral	Quantitative	focus of project	Objectives	habitat suitability model; expert knowledge	Quantitative model; expert knowledge	habitat suitability model
160	Water courses species with medium dispersal capacities	Environmental		Environmental	Biodiversity	Compositional	Equivalent connectivity metric	Qualitative	focus is on connectivity	Objectives	modelling	Quantitative model
160	Water courses species with low dispersal capacities	Environmental		Environmental	Biodiversity	Compositional	Equivalent connectivity metric	Qualitative	focus is on connectivity	Objectives	modelling	Quantitative model
160	Water courses species with high dispersal capacities	Environmental		Environmental	Biodiversity	Compositional	Equivalent connectivity metric	Qualitative	focus is on connectivity	Objectives	modelling	Quantitative model
160	Water bodies and courses species with low dispersal capacities	Environmental		Environmental	Biodiversity	Compositional	Equivalent connectivity metric	Qualitative	focus is on connectivity	Objectives	modelling	Quantitative model
160	Water bodies and courses species with medium dispersal capacities	Environmental		Environmental	Biodiversity	Compositional	Equivalent connectivity metric	Qualitative	focus is on connectivity	Objectives	modelling	Quantitative model
160	Water bodies and courses species with high dispersal capacities	Environmental		Environmental	Biodiversity	Compositional	Equivalent connectivity metric	Qualitative	focus is on connectivity	Objectives	modelling	Quantitative model
160	Deciduous forests species with medium dispersal capacities	Environmental		Environmental	Biodiversity	Compositional	Equivalent connectivity metric	Qualitative	focus is on connectivity	Objectives	modelling	Quantitative model
160	Mixed forests species with high medium capacities	Environmental		Environmental	Biodiversity	Compositional	Equivalent connectivity metric	Qualitative	focus is on connectivity	Objectives	modelling	Quantitative model
160	Deciduous forests species with high dispersal capacities	Environmental		Environmental	Biodiversity	Compositional	Equivalent connectivity metric	Qualitative	focus is on connectivity	Objectives	modelling	Quantitative model
160	Mixed forests species with high dispersal capacities	Environmental		Environmental	Biodiversity	Compositional	Equivalent connectivity metric	Qualitative	focus is on connectivity	Objectives	modelling	Quantitative model
160	Mixed open areas species with low dispersal capacities	Environmental		Environmental	Biodiversity	Compositional	Equivalent connectivity metric	Qualitative	focus is on connectivity	Objectives	modelling	Quantitative model
160	Mixed open areas species with medium dispersal capacities	Environmental		Environmental	Biodiversity	Compositional	Equivalent connectivity metric	Qualitative	focus is on connectivity	Objectives	modelling	Quantitative model
160	Mixed open areas species with high dispersal capacities	Environmental		Environmental	Biodiversity	Compositional	Equivalent connectivity metric	Qualitative	focus is on connectivity	Objectives	modelling	Quantitative model
160	Natural open areas species with low dispersal capacities	Environmental		Environmental	Biodiversity	Compositional	Equivalent connectivity metric	Qualitative	focus is on connectivity	Objectives	modelling	Quantitative model
160	Natural open areas species with high dispersal capacities	Environmental		Environmental	Biodiversity	Compositional	Equivalent connectivity metric	Qualitative	focus is on connectivity	Objectives	modelling	Quantitative model
160	Natural open areas species with medium dispersal capacities	Environmental		Environmental	Biodiversity	Compositional	Equivalent connectivity metric	Qualitative	focus is on connectivity	Objectives	modelling	Quantitative model
161	Total wildfire risk	Environmental	% change between scenarios	Environmental	Fire	Functional		Qualitative	objectives of management to reduce wildfire risk	Objectives	modelling	Quantitative model
161	housing wildfire risk	Environmental	% change between scenarios	Environmental	Fire	Functional		Qualitative	objectives of management to reduce wildfire risk	Objectives	modelling	Quantitative model
161	NSO core wildfire risk	Environmental	% change between scenarios	Environmental	Fire	Functional		Qualitative	objectives of management to reduce wildfire risk	Objectives	modelling	Quantitative model
161	Late seral forest wildfire risk	Environmental	% change between scenarios	Environmental	Fire	Functional		Qualitative	objectives of management to reduce wildfire risk	Objectives	modelling	Quantitative model
161	Industrial timber wildfire risk	Environmental	% change between scenarios	Environmental	Fire	Functional		Qualitative	objectives of management to reduce wildfire risk	Objectives	modelling	Quantitative model
161	Local fire risk to communities	Environmental	WWRA Fire Risk Index - a function of recent fire occurrences, fire suppression difficulty, and human values potentially impacted.	Environmental	Fire	Functional		Qualitative	landscape scale objectives to drive treatment priority	Objectives	modelling	Quantitative model
161	Large wildfire risk to communities	Environmental	overall large fire risk	Environmental	Fire	Functional		Qualitative	landscape scale objectives to drive treatment priority	Objectives	modelling	Quantitative model
161	Landscape resilience	Environmental	vegetation departure from the natural range of variability and topographic position	Environmental	Resilience	Structural		Qualitative	landscape scale objectives to drive treatment priority	Objectives	modelling	Quantitative model
161	Northern spotted owl habitat recovery	Environmental	northern spotted owl priority areas	Environmental	Habitat quality	Structural		Qualitative	landscape scale objectives to drive treatment priority	Objectives	modelling	Quantitative model
161	Climate resilience	Environmental	abiotic climate resilience index	Environmental	Resilience	Functional		Qualitative	landscape scale objectives to drive treatment priority	Objectives	modelling	Quantitative model
161	Cost of implementation	Economic	net revenue	Economic	Costs		$ USD millions	Qualitative	Economic outcomes	Economic incentives	modelling	Quantitative model
161	timber volume	Economic		Economic	Production		m3	Qualitative	Economic outcomes	Economic incentives	modelling	Quantitative model
161	Timber receipets	Economic		Economic	Production		millions	Qualitative	Economic outcomes	Economic incentives	modelling	Quantitative model
161	Net revenue	Economic		Economic	Income		millions $ USD	Qualitative	Economic outcomes	Economic incentives	modelling	Quantitative model
161	Net revenue / ha	Economic		Economic	Income		USD $	Qualitative	Economic outcomes	Economic incentives	modelling	Quantitative model
164	1. Biodiversity	Environmental	1. native plant sepcies richness	Environmental	Biodiversity	Compositional	number of	Quantitative	explore trade-offs in outcomes	Scenario outcome	GIs modelling	Quantitative model	Generalised linear models
164		Environmental	1. vertebrate species richness	Environmental	Biodiversity	Compositional	number of	Quantitative	explore trade-offs in outcomes	Scenario outcome	GIs modelling	Quantitative model	Generalised linear models
164		Environmental	1. threatened animal species	Environmental	Biodiversity	Compositional	number of	Quantitative	explore trade-offs in outcomes	Scenario outcome	GIs modelling	Quantitative model	Generalised linear models
164	Carbon storage	Environmental	1. Carbon in living trees and soil	Environmental	Carbon	Functional	tC/ha	Quantitative	explore trade-offs in outcomes	Scenario outcome	GIs modelling	Quantitative model	Generalised linear models
165	Land use land cover	Land use land cover	shrubs	Land use land cover	Grasslands/shrublands		km2	Quantitative	explore impact of scenarios on land use land cover change	Future land patterns	Modelling	Quantitative model
165			herbaceous vegetation	Land use land cover	Grasslands/shrublands		km2	Quantitative	explore impact of scenarios on land use land cover change	Future land patterns	Modelling	Quantitative model
165			agriculture	Land use land cover	Mixed: farms/natural vegetation		km2	Quantitative	explore impact of scenarios on land use land cover change	Future land patterns	Modelling	Quantitative model
165			built-up areas	Land use land cover	Urban		km2	Quantitative	explore impact of scenarios on land use land cover change	Future land patterns	Modelling	Quantitative model
165			sparse vegetation	Land use land cover	Other		km2	Quantitative	explore impact of scenarios on land use land cover change	Future land patterns	Modelling	Quantitative model
165			herbaceous wetland	Land use land cover	Riparian/Wetland		km2	Quantitative	explore impact of scenarios on land use land cover change	Future land patterns	Modelling	Quantitative model
165			temporary water bodies	Land use land cover	River/inland waters		km2	Quantitative	explore impact of scenarios on land use land cover change	Future land patterns	Modelling	Quantitative model
165			permanent water bodies	Land use land cover	River/inland waters		km2	Quantitative	explore impact of scenarios on land use land cover change	Future land patterns	Modelling	Quantitative model
165			closed forest evergreen broad leaf	Land use land cover	Forest		km2	Quantitative	explore impact of scenarios on land use land cover change	Future land patterns	Modelling	Quantitative model
165			closed forest deciduous broad leaf	Land use land cover	Forest		km2	Quantitative	explore impact of scenarios on land use land cover change	Future land patterns	Modelling	Quantitative model
165			open forest evergreen broad leaf	Land use land cover	Forest		km2	Quantitative	explore impact of scenarios on land use land cover change	Future land patterns	Modelling	Quantitative model
165			open forest deciduous broad leaf	Land use land cover	Forest		km2	Quantitative	explore impact of scenarios on land use land cover change	Future land patterns	Modelling	Quantitative model
167	Land use land cover	Land use land cover	Mangrove forest	Land use land cover	Forest		ha	Quantitative	explore impact of scenarios on land use land cover change	Future land patterns	GIS rules	Mapping
167			oil Palm plantation	Land use land cover	Mixed: farms/natural vegetation		ha	Quantitative	explore impact of scenarios on land use land cover change	Future land patterns	GIS rules	Mapping
167			banana plantation	Land use land cover	Mixed: farms/natural vegetation		ha	Quantitative	explore impact of scenarios on land use land cover change	Future land patterns	GIS rules	Mapping
167			rubber plantation	Land use land cover	Mixed: farms/natural vegetation		ha	Quantitative	explore impact of scenarios on land use land cover change	Future land patterns	GIS rules	Mapping
167			tea plantation	Land use land cover	Mixed: farms/natural vegetation		ha	Quantitative	explore impact of scenarios on land use land cover change	Future land patterns	GIS rules	Mapping
167			water residence time	Land use land cover	Other		ha	Quantitative	explore impact of scenarios on land use land cover change	Future land patterns	GIS rules	Mapping
167			lava/rock	Land use land cover	Other		ha	Quantitative	explore impact of scenarios on land use land cover change	Future land patterns	GIS rules	Mapping
167			grasslands	Land use land cover	Grasslands/shrublands		ha	Quantitative	explore impact of scenarios on land use land cover change	Future land patterns	GIS rules	Mapping
167			dense forest	Land use land cover	Forest		ha	Quantitative	explore impact of scenarios on land use land cover change	Future land patterns	GIS rules	Mapping
167			montane forest	Land use land cover	Forest		ha	Quantitative	explore impact of scenarios on land use land cover change	Future land patterns	GIS rules	Mapping
167			other cultivated areas	Land use land cover	Mixed: farms/natural vegetation		ha	Quantitative	explore impact of scenarios on land use land cover change	Future land patterns	GIS rules	Mapping
167			built up areas	Land use land cover	Urban		ha	Quantitative	explore impact of scenarios on land use land cover change	Future land patterns	GIS rules	Mapping
169	fish biodiversity	Environmental	scaled index vaue presented so you can compare outcomes in terms of relative changes	Environmental	Biodiversity	Compositional		Quantitative	outcomes part of the landscape toolkit the paper is proposing	Scenario outcome	modelling	Quantitative model
169	animal biodiversity	Environmental	scaled index vaue presented so you can compare outcomes in terms of relative changes	Environmental	Biodiversity	Compositional		Quantitative	outcomes part of the landscape toolkit the paper is proposing	Scenario outcome	modelling	Quantitative model
169	Farm income	Economic	scaled index vaue presented so you can compare outcomes in terms of relative changes	Economic	Income			Quantitative	outcomes part of the landscape toolkit the paper is proposing	Relates to management plan or existing framework;Future land patterns	modelling	Quantitative model
169	sediment loads	Environmental	scaled index vaue presented so you can compare outcomes in terms of relative changes	Environmental	Sediment	Functional		Quantitative	outcomes part of the landscape toolkit the paper is proposing	Scenario outcome	modelling	Quantitative model
170	1. Cost of planting	Economic	1. Cost per hectare	Economic	Costs		AUS $	Quantitative		Scenario outcome	calculations	Calculation
170		Economic	1. Total cost	Economic	Costs		AUS $	Quantitative		Scenario outcome	calculations	Calculation
170	Bird core habitat	Land use land cover	Bird core habitat	Land use land cover	Species habitat		% change	Quantitative	indicator species	Scenario outcome	modelling	Quantitative model
170	Bar core habitat	Land use land cover	Bar core habitat	Land use land cover	Species habitat		% change	Quantitative	indicator species	Scenario outcome	modelling	Quantitative model
172	Return on investment	Economic		Economic	Income		scale low - very high	Quantitative	To bring together the stakeholder likelihood of success estimations with the impact of restoration calculations characterizing increase in benefit	Economic incentives	modelling	Quantitative model
172	2. Water quality	Environmental	2. Total nitrogen	Environmental	Water nutrient levels	Functional	lbs/yr	Quantitative	chosen as most important outcomes	Scenario outcome	modelling	Quantitative model
172		Environmental	2. total phosphorus	Environmental	Water nutrient levels	Functional	lbs/yr	Quantitative	chosen as most important outcomes	Scenario outcome	modelling	Quantitative model
173	coastal wildlife	Environmental	coastal wildlife	Environmental	Biodiversity	Compositional	% -100% to 100%	Quantitative	objectives of restoration	Objectives	modelling	Quantitative model
173	shrimp	Environmental	shrimp	Environmental	Biodiversity	Compositional	% -100% to 100%	Quantitative	objectives of restoration	Objectives	modelling	Quantitative model
173	waterfowl	Environmental	waterfowl	Environmental	Biodiversity	Compositional	% -100% to 100%	Quantitative	objectives of restoration	Objectives	modelling	Quantitative model
173	crawfish	Environmental	crawfish	Environmental	Biodiversity	Compositional	% -100% to 100%	Quantitative	objectives of restoration	Objectives	modelling	Quantitative model
173	changes in dominant vegetation species	Environmental	changes in dominant vegetation species	Environmental	Biodiversity	Compositional		Quantitative	thriving in coastal Louisiana, they are of commercial or recreational importance, or their habitat would likely be altered by protection and restoration projects.	Scenario outcome	modelling	Quantitative model
173	carbon sequestration	Environmental	carbon sequestration	Environmental	Carbon	Functional	% -100% to 100%	Quantitative	objectives of restoration	Objectives	modelling	Quantitative model
173	storm surge/waves	Environmental	storm surge/waves	Environmental	Flooding	Functional	% -100% to 100%	Quantitative	objectives of restoration	Objectives	modelling	Quantitative model
173	alligator habitat suitability	Environmental	alligator habitat suitability	Environmental	Habitat quality	Structural	% -100% to 100%	Quantitative	thriving in coastal Louisiana, they are of commercial or recreational importance, or their habitat would likely be altered by protection and restoration projects.	Scenario outcome	modelling	Quantitative model
173	wetland morphology	Environmental	wetland morphology	Environmental	Ecosystem health	Functional		Quantitative	thriving in coastal Louisiana, they are of commercial or recreational importance, or their habitat would likely be altered by protection and restoration projects.	Scenario outcome	modelling	Quantitative model
173	barrier shoreline and headland morphology	Environmental	barrier shoreline and headland morphology	Environmental	Ecosystem health	Functional		Quantitative	thriving in coastal Louisiana, they are of commercial or recreational importance, or their habitat would likely be altered by protection and restoration projects.	Scenario outcome	modelling	Quantitative model
173	musk rat habitat suitability	Environmental	musk rat habitat suitability	Environmental	Habitat quality	Structural		Quantitative	thriving in coastal Louisiana, they are of commercial or recreational importance, or their habitat would likely be altered by protection and restoration projects.	Scenario outcome	modelling	Quantitative model
173	river otter habitat suitability	Environmental	river otter habitat suitability	Environmental	Habitat quality	Structural		Quantitative	thriving in coastal Louisiana, they are of commercial or recreational importance, or their habitat would likely be altered by protection and restoration projects.	Scenario outcome	modelling	Quantitative model
173	spotted sea trout habitat suitability	Environmental	spotted sea trout habitat suitability	Environmental	Habitat quality	Structural		Quantitative	thriving in coastal Louisiana, they are of commercial or recreational importance, or their habitat would likely be altered by protection and restoration projects.	Scenario outcome	modelling	Quantitative model
173	brown shrimp habitat suitability	Environmental	brown shrimp habitat suitability	Environmental	Habitat quality	Structural		Quantitative	thriving in coastal Louisiana, they are of commercial or recreational importance, or their habitat would likely be altered by protection and restoration projects.	Scenario outcome	modelling	Quantitative model
173	white shrimp habitat suitability	Environmental	white shrimp habitat suitability	Environmental	Habitat quality	Structural		Quantitative	thriving in coastal Louisiana, they are of commercial or recreational importance, or their habitat would likely be altered by protection and restoration projects.	Scenario outcome	modelling	Quantitative model
173	largemouth bass habitat suitability	Environmental	largemouth bass habitat suitability	Environmental	Habitat quality	Structural		Quantitative	thriving in coastal Louisiana, they are of commercial or recreational importance, or their habitat would likely be altered by protection and restoration projects.	Scenario outcome	modelling	Quantitative model
173	gadwall habitat suitability	Environmental	gadwall habitat suitability	Environmental	Habitat quality	Structural		Quantitative	thriving in coastal Louisiana, they are of commercial or recreational importance, or their habitat would likely be altered by protection and restoration projects.	Scenario outcome	modelling	Quantitative model
173	green-winged teal habitat suitability	Environmental	green-winged teal habitat suitability	Environmental	Habitat quality	Structural		Quantitative	thriving in coastal Louisiana, they are of commercial or recreational importance, or their habitat would likely be altered by protection and restoration projects.	Scenario outcome	modelling	Quantitative model
173	mottled duck habitat suitability	Environmental	mottled duck habitat suitability	Environmental	Habitat quality	Structural		Quantitative	thriving in coastal Louisiana, they are of commercial or recreational importance, or their habitat would likely be altered by protection and restoration projects.	Scenario outcome	modelling	Quantitative model
173	neotropical migrants habitat suitability	Environmental	neotropical migrants habitat suitability	Environmental	Habitat quality	Structural		Quantitative	thriving in coastal Louisiana, they are of commercial or recreational importance, or their habitat would likely be altered by protection and restoration projects.	Scenario outcome	modelling	Quantitative model
173	roseate spoonbill habitat suitability	Environmental	roseate spoonbill habitat suitability	Environmental	Habitat quality	Structural		Quantitative	thriving in coastal Louisiana, they are of commercial or recreational importance, or their habitat would likely be altered by protection and restoration projects.	Scenario outcome	modelling	Quantitative model
173	wild-caught crawfish habitat suitability	Environmental	wild-caught crawfish habitat suitability	Environmental	Habitat quality	Structural		Quantitative	thriving in coastal Louisiana, they are of commercial or recreational importance, or their habitat would likely be altered by protection and restoration projects.	Scenario outcome	modelling	Quantitative model
173	saltwater fisheries	Economic	saltwater fisheries	Economic	Production		% -100% to 100%	Quantitative	objectives of restoration	Objectives	modelling	Quantitative model
173	nature based tourism	Social		Social	Recreation		% -100% to 100%	Quantitative	objectives of restoration	Objectives	modelling	Quantitative model
173	freshwater availability	Environmental	freshwater availability	Environmental	Water availability	Functional	% -100% to 100%	Quantitative	objectives of restoration	Objectives	modelling	Quantitative model
173	freshwater fisheries	Economic		Economic	Production		% -100% to 100%	Quantitative	objectives of restoration	Objectives	modelling	Quantitative model
173	oysters	Economic		Economic	Production		% -100% to 100%	Quantitative	objectives of restoration	Objectives	modelling	Quantitative model
175	erosion control	Environmental	erosion control	Environmental	Erosion	Functional		semi-quantitative	chosen by stakeholders through interviews	Stakeholder interest	Social Multicriteria Evaluation - multi criteria analysis	Multi criteria analysis	Social Multicriteria Evaluation (SMCE)
175	provision of habitats	Environmental	provision of habitats	Environmental	Habitat quality	Functional		semi-quantitative	chosen by stakeholders through interviews	Stakeholder interest	Social Multicriteria Evaluation - multi criteria analysis	Multi criteria analysis	Social Multicriteria Evaluation (SMCE)
175	polination and dispersion	Environmental	polination and dispersion	Environmental	Pollination	Functional		semi-quantitative	chosen by stakeholders through interviews	Stakeholder interest	Social Multicriteria Evaluation - multi criteria analysis	Multi criteria analysis	Social Multicriteria Evaluation (SMCE)
175	livestock production	Economic		Economic	Production			semi-quantitative	chosen by stakeholders through interviews	Stakeholder interest	Social Multicriteria Evaluation - multi criteria analysis	Multi criteria analysis	Social Multicriteria Evaluation (SMCE)
175	agriculture production	Economic		Economic	Production			semi-quantitative	chosen by stakeholders through interviews	Stakeholder interest	Social Multicriteria Evaluation - multi criteria analysis	Multi criteria analysis	Social Multicriteria Evaluation (SMCE)
175	traditional ecological and local knowledge	Social		Social	Traditional knowledge			semi-quantitative	chosen by stakeholders through interviews	Stakeholder interest	Social Multicriteria Evaluation - multi criteria analysis	Multi criteria analysis	Social Multicriteria Evaluation (SMCE)
180	carbon sequestration	Environmental	carbon sequestration	Environmental	Carbon	Functional	MgC	Quantitative	chosen by authors	Chosen by authors	invest model	Quantitative model	INVEST
180	carbon storage	Environmental	carbon storage	Environmental	Carbon	Functional	MgC	Quantitative	chosen by authors	Chosen by authors	invest model	Quantitative model	INVEST
180	1. Land use types	Land use land cover	1.discontinuous urban fabric	Land use land cover	Urban			Quantitative	scenarios look at impact on land use land cover and then how this impacts ecosystem services	Future land patterns;Ecosystem service impact	land use land cover mapping - land use competition hierarchies	Quantitative model	land use competition hierarchies
180			1.industrial or commerical units	Land use land cover	Urban			Quantitative	scenarios look at impact on land use land cover and then how this impacts ecosystem services	Future land patterns;Ecosystem service impact	land use land cover mapping - land use competition hierarchies	Quantitative model	land use competition hierarchies
180			1.road and rail networks	Land use land cover	Urban			Quantitative	scenarios look at impact on land use land cover and then how this impacts ecosystem services	Future land patterns;Ecosystem service impact	land use land cover mapping - land use competition hierarchies	Quantitative model	land use competition hierarchies
180			1.mineral extraction istes	Land use land cover	Other			Quantitative	scenarios look at impact on land use land cover and then how this impacts ecosystem services	Future land patterns;Ecosystem service impact	land use land cover mapping - land use competition hierarchies	Quantitative model	land use competition hierarchies
180			1.green urban areas	Land use land cover	Urban			Quantitative	scenarios look at impact on land use land cover and then how this impacts ecosystem services	Future land patterns;Ecosystem service impact	land use land cover mapping - land use competition hierarchies	Quantitative model	land use competition hierarchies
180			1.sports and leisure facilities	Land use land cover	Urban			Quantitative	scenarios look at impact on land use land cover and then how this impacts ecosystem services	Future land patterns;Ecosystem service impact	land use land cover mapping - land use competition hierarchies	Quantitative model	land use competition hierarchies
180			1.non-irrigated arable landpastures	Land use land cover	Mixed: farms/natural vegetation			Quantitative	scenarios look at impact on land use land cover and then how this impacts ecosystem services	Future land patterns;Ecosystem service impact	land use land cover mapping - land use competition hierarchies	Quantitative model	land use competition hierarchies
180			1.complex cultivation patters	Land use land cover	Mixed: farms/natural vegetation			Quantitative	scenarios look at impact on land use land cover and then how this impacts ecosystem services	Future land patterns;Ecosystem service impact	land use land cover mapping - land use competition hierarchies	Quantitative model	land use competition hierarchies
180			1.principly agriculture	Land use land cover	Mixed: farms/natural vegetation			Quantitative	scenarios look at impact on land use land cover and then how this impacts ecosystem services	Future land patterns;Ecosystem service impact	land use land cover mapping - land use competition hierarchies	Quantitative model	land use competition hierarchies
180			1.broad-leaved forest	Land use land cover	Forest			Quantitative	scenarios look at impact on land use land cover and then how this impacts ecosystem services	Future land patterns;Ecosystem service impact	land use land cover mapping - land use competition hierarchies	Quantitative model	land use competition hierarchies
180			1.coniferous forest	Land use land cover	Forest			Quantitative	scenarios look at impact on land use land cover and then how this impacts ecosystem services	Future land patterns;Ecosystem service impact	land use land cover mapping - land use competition hierarchies	Quantitative model	land use competition hierarchies
180			1.mixed forest	Land use land cover	Forest			Quantitative	scenarios look at impact on land use land cover and then how this impacts ecosystem services	Future land patterns;Ecosystem service impact	land use land cover mapping - land use competition hierarchies	Quantitative model	land use competition hierarchies
180			1.transitiona woodand-shrub	Land use land cover	Forest			Quantitative	scenarios look at impact on land use land cover and then how this impacts ecosystem services	Future land patterns;Ecosystem service impact	land use land cover mapping - land use competition hierarchies	Quantitative model	land use competition hierarchies
180			1.inland marshes	Land use land cover	Other			Quantitative	scenarios look at impact on land use land cover and then how this impacts ecosystem services	Future land patterns;Ecosystem service impact	land use land cover mapping - land use competition hierarchies	Quantitative model	land use competition hierarchies
180			1.peat bogs	Land use land cover	Other			Quantitative	scenarios look at impact on land use land cover and then how this impacts ecosystem services	Future land patterns;Ecosystem service impact	land use land cover mapping - land use competition hierarchies	Quantitative model	land use competition hierarchies
180			1.water bodies	Land use land cover	River/inland waters			Quantitative	scenarios look at impact on land use land cover and then how this impacts ecosystem services	Future land patterns;Ecosystem service impact	land use land cover mapping - land use competition hierarchies	Quantitative model	land use competition hierarchies
180	nitrogen discharge	Environmental	nitrogen discharge	Environmental	Water nutrient levels	Functional	KgN	Quantitative	water quality	Scenario outcome	invest model	Quantitative model	INVEST
180	nitrogen retention	Environmental	nitrogen retention	Environmental	Water nutrient levels	Functional	KgN	Quantitative	water quality	Scenario outcome	invest model	Quantitative model	INVEST
180	Economic value of carbon sequestration	Economic		Economic	Economic valuation		Euros	Quantitative	provide partial estimate of costs of potential landscape decisions for better informed decision-making	Economic incentives		quantitative model	INVEST
181	Boswellia stem population	Environmental	Boswellia stem population	Environmental	Biodiversity	Compositional	%	Quantitative	objective is restoring boswellia populations and frankinsense production	Objectives	STELLA model	Quantitative model	STELLA
181	frankinsense yield	Economic		Economic	Production		yieldtree/year	Quantitative	objective is restoring boswellia populations and frankinsense production	Objectives	STELLA model	Quantitative model	STELLA
182	Cost of restoration implementation	Economic		Economic	Costs		Euros	Quantitative	information from previous research where there is first hand data and key information	Previous research	Multicriteria decision analysis	Multi criteria analysis
182	1. moderation of extreme events	Environmental	1. check-dams network	Environmental	Climate	Functional	number	Quantitative	information from previous research where there is first hand data and key information	Previous research	Multicriteria decision analysis	Multi criteria analysis
182		Environmental	1. connectivity of channels	Environmental	Climate	Functional	adimensional	Quantitative	information from previous research where there is first hand data and key information	Previous research	Multicriteria decision analysis	Multi criteria analysis
182		Environmental	1. channel vegetation	Environmental	Habitat quality	Functional	ranking	Qualitative	information from previous research where there is first hand data and key information	Previous research	Multicriteria decision analysis	Multi criteria analysis
182	2. erosion control	Environmental	2. sediment yield	Environmental	Erosion	Functional	tn	Quantitative	information from previous research where there is first hand data and key information	Previous research	Multicriteria decision analysis	Multi criteria analysis
182		Environmental	2. gully erosion control	Environmental	Erosion	Functional	ranking	Qualitative	information from previous research where there is first hand data and key information	Previous research	Multicriteria decision analysis	Multi criteria analysis
182		Environmental	2. bank erosion	Environmental	Erosion	Functional	ranking	Qualitative	information from previous research where there is first hand data and key information	Previous research	Multicriteria decision analysis	Multi criteria analysis
182		Environmental	2. channel erosion	Environmental	Erosion	Functional	ranking	Qualitative	information from previous research where there is first hand data and key information	Previous research	Multicriteria decision analysis	Multi criteria analysis
182	3. soil conditions	Environmental	3. soil organic carbon	Environmental	Soil health	Functional	tn	Quantitative	information from previous research where there is first hand data and key information	Previous research	Multicriteria decision analysis	Multi criteria analysis
182		Environmental	3. forest area	Land use land cover	Forest		%	Quantitative	information from previous research where there is first hand data and key information	Previous research	Multicriteria decision analysis	Multi criteria analysis
182	climate regulation	Environmental	carbon storage in sediment	Environmental	Carbon	Functional	ranking	Qualitative	information from previous research where there is first hand data and key information	Previous research	Multicriteria decision analysis	Multi criteria analysis
182	4. water provisioning	Environmental	4. water discharge	Environmental	Water availability	Functional	ranking	Qualitative	information from previous research where there is first hand data and key information	Previous research	Multicriteria decision analysis	Multi criteria analysis
182		Environmental	4. runoff coefficient	Environmental	Climate	Functional	adimensional	Quantitative	information from previous research where there is first hand data and key information	Previous research	Multicriteria decision analysis	Multi criteria analysis
185	Economic impacts	Economic		Economic	Costs		probability	Quantitative	decided by stakeholders	Stakeholder interest	baysian decision network	Quantitative model	Baysian belief network
185	Ecological continuity	Environmental	Ecological continuity	Environmental	Ecosystem health	Functional	probability	Quantitative	decided by stakeholders	Stakeholder interest	baysian decision network	Quantitative model	Baysian belief network
185	Sediment continuity	Environmental	Sediment continuity	Environmental	Sediment	Functional	probability	Quantitative	decided by stakeholders	Stakeholder interest	baysian decision network	Quantitative model	Baysian belief network
185	Security of goods and people	Social		Social	Security		probability	Quantitative	decided by stakeholders	Stakeholder interest	baysian decision network	Quantitative model	Baysian belief network
185	Social impacts	Social		Social	Social impacts		probability	Quantitative	decided by stakeholders	Stakeholder interest	baysian decision network	Quantitative model	Baysian belief network
187	tree stem density	Environmental	tree stem density	Environmental	Biodiversity	Compositional	stems/ha	Quantitative	decided by stakeholders	Stakeholder interest	modelled in spatial maps	Quantitative model
187	tassel-eared squirrel density	Environmental	tassel-eared squirrel density	Environmental	Biodiversity	Compositional	individuals/ha	Quantitative	decided by stakeholders	Stakeholder interest	modelled in spatial maps	Quantitative model
187	Fire hazard	Environmental	the fuels present that determine the intensity of a fire once ignited	Environmental	Fire	Functional	heat in kJ/m2	Quantitative	decided by stakeholders	Stakeholder interest	modelled in spatial maps	Quantitative model
187	Mexican spotted owl habitat	Land use land cover	Mexican spotted owl habitat	Land use land cover	Species habitat		ha	Quantitative	decided by stakeholders	Stakeholder interest	modelled in spatial maps	Quantitative model
189	hill sheep numbers	Economic		Economic	Production			Qualitative	main outcome of an individual scenarios	Scenario outcome	workshop	workshop
189	hill farming area	Economic		Economic	Production			Qualitative	main outcome of an individual scenarios	Scenario outcome	workshop	workshop
189	moorland burning area	Environmental		Environmental	Fire	Functional		Qualitative	main outcome of an individual scenarios	Scenario outcome	workshop	workshop
189	location of managed burning	Environmental		Environmental	Fire	Functional		Qualitative	main outcome of an individual scenarios	Scenario outcome	workshop	workshop
189	grouse mooor management	Social		Social	Management actions			Qualitative	main outcome of an individual scenarios	Scenario outcome	workshop	workshop
189	grouse populations	Environmental		Environmental	Biodiversity	Compositional		Qualitative	main outcome of an individual scenarios	Scenario outcome	workshop	workshop
189	energy crop cover	Economic		Environmental	Energy	Functional		Qualitative	main outcome of an individual scenarios	Scenario outcome	workshop	workshop
189	peatland bog area	Land use land cover		Land use land cover	Other			Qualitative	main outcome of an individual scenarios	Scenario outcome	workshop	workshop
189	climate change	Environmental		Environmental	Climate	Functional		Qualitative	main outcome of an individual scenarios	Scenario outcome	workshop	workshop
189	wind farm cover	Economic		Environmental	Energy	Functional		Qualitative	main outcome of an individual scenarios	Scenario outcome	workshop	workshop
189	tourism growth	Economic		Economic	Economic development			Qualitative	main outcome of an individual scenarios	Scenario outcome	workshop	workshop
189	population demographics	Social		Social	Demographics			Qualitative	main outcome of an individual scenarios	Scenario outcome	workshop	workshop
189	Biodiversity conservation value	Environmental		Environmental	Biodiversity	Compositional		Qualitative	main outcome of an individual scenarios	Scenario outcome	workshop	workshop
189	forest area	Land use land cover		Land use land cover	Forest			Qualitative	main outcome of an individual scenarios	Scenario outcome	workshop	workshop
190	illegal encroachment	Social		Social	Management actions			Qualitative	main outcome of an individual scenarios	Scenario outcome	workshop	workshop
190	demands for ecosystem services	Environmental		Environmental	Ecosystem service demand	Functional		Qualitative	main outcome of an individual scenarios	Scenario outcome	workshop	workshop
190	water stress	Environmental		Environmental	Water quality	Functional		Qualitative	main outcome of an individual scenarios	Scenario outcome	workshop	workshop
190	water yields	Environmental		Environmental	Water availability	Functional		Qualitative	main outcome of an individual scenarios	Scenario outcome	workshop	workshop
190	pest and disease incidence	Environmental		Environmental	Invasive species and pests	Functional		Qualitative	main outcome of an individual scenarios	Scenario outcome	workshop	workshop
190	crop yield	Economic		Economic	Production			Qualitative	main outcome of an individual scenarios	Scenario outcome	workshop	workshop
190	species diversity	Environmental		Environmental	Biodiversity	Compositional		Qualitative	main outcome of an individual scenarios	Scenario outcome	workshop	workshop
190	species distributions	Environmental		Environmental	Biodiversity	Compositional		Qualitative	main outcome of an individual scenarios	Scenario outcome	workshop	workshop
190	species abundance	Environmental		Environmental	Biodiversity	Compositional		Qualitative	main outcome of an individual scenarios	Scenario outcome	workshop	workshop
190	species movement	Environmental		Environmental	Biodiversity	Compositional		Qualitative	main outcome of an individual scenarios	Scenario outcome	workshop	workshop
190	tree cover	Land use land cover		Land use land cover	Forest			Qualitative	main outcome of an individual scenarios	Scenario outcome	workshop	workshop
190	soil erosion	Environmental		Environmental	Soil health	Functional		Qualitative	main outcome of an individual scenarios	Scenario outcome	workshop	workshop
190	flood water	Environmental		Environmental	Flooding	Functional		Qualitative	main outcome of an individual scenarios	Scenario outcome	workshop	workshop
190	climate regulation	Environmental		Environmental	Climate	Functional		Qualitative	main outcome of an individual scenarios	Scenario outcome	workshop	workshop
198	Economic returns	Economic		Economic	Income			Qualitative	role playing game built by stakeholders	Stakeholder interest	workshop playing the game	workshop; role playing game
198	Amount of cropland	Land use land cover		Land use land cover	Mixed: farms/natural vegetation			Qualitative	role playing game built by stakeholders	Stakeholder interest	workshop playing the game	workshop; role playing game
198	Bird habitat	Land use land cover		Land use land cover	Species habitat			Qualitative	focus of the role playing game	Future land patterns	workshop playing the game	workshop; role playing game
200	carbon storage	Environmental	carbon storage	Environmental	Carbon	Functional	tC	Quantitative	impacts of scenarios	Scenario outcome	invest model	Quantitative model	INVEST
200	carbon sequestration	Environmental	carbon sequestration	Environmental	Carbon	Functional	tC year	Quantitative	impacts of scenarios	Scenario outcome	invest model	Quantitative model	INVEST
200	biocapacity	Environmental	biocapacity	Environmental	Ecosystem health	Functional	% of land	Quantitative	impacts of scenarios	Scenario outcome	multiplying the actual physical area by a yield factor specific to that region	Calculation
200	1. Land use land cover change	Land use land cover	1. arable land	Land use land cover	Mixed: farms/natural vegetation		%	Quantitative	impacts of scenarios on land use land cover	Future land patterns	land use land cover map	Mapping
200			1. grassland	Land use land cover	Grasslands/shrublands		%	Quantitative	impacts of scenarios on land use land cover	Future land patterns	land use land cover map	Mapping
200			1. native hedgerows	Land use land cover	Mixed: farms/natural vegetation		%	Quantitative	impacts of scenarios on land use land cover	Future land patterns	land use land cover map	Mapping
200			1. healthlands and scrub	Land use land cover	Other		%	Quantitative	impacts of scenarios on land use land cover	Future land patterns	land use land cover map	Mapping
200			1. natural forest	Land use land cover	Forest		%	Quantitative	impacts of scenarios on land use land cover	Future land patterns	land use land cover map	Mapping
200			1. broadleaved deciduous plantations	Land use land cover	Mixed: farms/natural vegetation		%	Quantitative	impacts of scenarios on land use land cover	Future land patterns	land use land cover map	Mapping
200			1. confierous plantation	Land use land cover	Mixed: farms/natural vegetation		%	Quantitative	impacts of scenarios on land use land cover	Future land patterns	land use land cover map	Mapping
200			1. eucalyptus plantation	Land use land cover	Mixed: farms/natural vegetation		%	Quantitative	impacts of scenarios on land use land cover	Future land patterns	land use land cover map	Mapping
200			1. urban	Land use land cover	Urban		%	Quantitative	impacts of scenarios on land use land cover	Future land patterns	land use land cover map	Mapping
200			1. peri-urban parks	Land use land cover	Urban		%	Quantitative	impacts of scenarios on land use land cover	Future land patterns	land use land cover map	Mapping
200			1. invasive species or degraded land	Environmental	Habitat quality	Functional	%	Quantitative	impacts of scenarios on land use land cover	Future land patterns	land use land cover map	Mapping
200			1. mines and quarriers	Land use land cover	Other		%	Quantitative	impacts of scenarios on land use land cover	Future land patterns	land use land cover map	Mapping
204	Ability to support continued cultural interactions with forest	Social	Number of highly culturally important species	Social	Culture			semi-quantitative	identified as priority by H¯aʻena restoration managers	Stakeholder interest	Highly culturally important species, identified by scoring system for each plant species based on past (from historical sources) and present uses (from focus group discussions with community members) for 17 use categories	Scoring/Ranking
204	Ability to conserve native plant species	Environmental	Numbers of indigenous, endemic, single-island endemic species.	Environmental	Biodiversity	Compositional	number	Quantitative	identified as priority by H¯aʻena restoration managers	Stakeholder interest	Species counts from 20 5 × 5 m survey plots in unrestored forest and 18 in pre-European restoration. Hypothetical scenarios derived from these species lists	Calculation
204	Ability to support native wildlife	Environmental	Number of native bird and insect species each scenario would be able to provide resources for.	Environmental	Biodiversity	Compositional	number	Quantitative	identified as priority by H¯aʻena restoration managers	Stakeholder interest	Based on plant food sources, nesting sites for birds and recorded host species for insects	Calculation
204	Ability of native plants to persist without continued intervention	Environmental	Ability to: (1) survive, grow to adulthood; (2) reproduce (produce seedlings).	Environmental	Biodiversity	Compositional	ranking	semi-quantitative	identified as priority by H¯aʻena restoration managers	Stakeholder interest	Species ranked by two senior managers on scale of 0-3 for both ability to survive and ability to reproduce	Scoring/Ranking
204	total costs over 50 years	Economic	Animal control, plants, and labor.	Economic	Costs		$	Quantitative	identified as priority by H¯aʻena restoration managers	Stakeholder interest	Compiled from records with Limahuli managers.	Calculation
204	Potential to recuperate from disturbance	Environmental	Functional trait response diversity	Environmental	Ecosystem health	Functional		Quantitative	identified as priority by H¯aʻena restoration managers	Stakeholder interest	Functional dispersion of traits associated with response to disturbance: growth form, life form, maximum plant height, clonality, dispersal mode, and seed mass	Calculation
204	ability to conserve water	Environmental	Amount of surface water and groundwater recharge (mm/year).	Environmental	Water availability	Functional	mm/year	Quantitative	identified as priority by H¯aʻena restoration managers	Stakeholder interest	Modeled using a water balance approach (rainfall-evapotranspiration)	Calculation
205	Natural capital	Environmental		Environmental	Natural capital	Functional		Qualitative	outcome of mental models	Scenario outcome	mental models and workshop	workshop
205	Unique biodiversity	Environmental		Environmental	Biodiversity	Compositional		Qualitative	outcome of mental models	Scenario outcome	mental models and workshop	workshop
205	High-value pristine spaces	Environmental		Environmental	Ecosystem health	Functional		Qualitative	outcome of mental models	Scenario outcome	mental models and workshop	workshop
205	human well-being	Social		Social	Human health			Qualitative	outcome of mental models	Scenario outcome	mental models and workshop	workshop
205	immigration rates	Social		Social	Demographics			Qualitative	outcome of mental models	Scenario outcome	mental models and workshop	workshop
205	dependence on extra-insular goods and services	Economic		Environmental	Ecosystem service demand	Functional		Qualitative	outcome of mental models	Scenario outcome	mental models and workshop	workshop
205	financial support	Economic		Economic	Financial support			Qualitative	outcome of mental models	Scenario outcome	mental models and workshop	workshop
205	invasive species	Environmental		Environmental	Invasive species and pests	Compositional		Qualitative	outcome of mental models	Scenario outcome	mental models and workshop	workshop
205	fisheries exploitation	Social		Social	Management actions			Qualitative	outcome of mental models	Scenario outcome	mental models and workshop	workshop
205	groundwater pollution	Environmental		Environmental	Pollution	Functional		Qualitative	outcome of mental models	Scenario outcome	mental models and workshop	workshop
205	ecosystem degradation	Land use land cover		Environmental	Habitat quality	Functional		Qualitative	outcome of mental models	Scenario outcome	mental models and workshop	workshop
205	alien species	Environmental		Environmental	Invasive species and pests	Compositional		Qualitative	outcome of mental models	Scenario outcome	mental models and workshop	workshop
206	Local fire community risk	Environmental	Risk of fires originating within the Community at Risk	Environmental	Fire	Functional	Fire Risk Index	Quantitative	outcome for objectives	Scenario outcome	Marxan	Quantitative model	Marxan
206	large wildfire communtiy risk	Environmental	Risk of fires to community assets from fires >35-ac	Environmental	Fire	Functional	Fire Risk Index	Quantitative	outcome for objectives	Scenario outcome	Marxan	Quantitative model	Marxan
206	costs of implementation	Economic	net revenue	Economic	Costs		$	Quantitative	outcome for objectives	Objectives	Calculated	Calculation
206	climate resilient landscape	Environmental	Balancing the proportions of open and closed forest habitats	Environmental	Ecosystem health	Functional		Quantitative	outcome for objectives	Objectives	Marxan	Quantitative model	Marxan
206	protecting and promoting northern spotted owl habitat	Environmental	protecting and promoting northern spotted owl habitat	Environmental	Conservation	Structural	acres	Quantitative	outcome for objectives	Objectives	Marxan	Quantitative model	Marxan
207	Carbon sequestration	Environmental	Carbon sequestration	Environmental	Carbon	Functional	Mg C/ha	Quantitative	chosen by researchers	Chosen by authors	invest model	Quantitative model	INVEST
207	Sediment retention	Environmental	Sediment retention	Environmental	Sediment	Functional	Mg/ha/yr	Quantitative	chosen by researchers	Chosen by authors	invest model	Quantitative model	INVEST
207	sediment export	Environmental	sediment export	Environmental	Sediment	Functional	Mg/ha/yr	Quantitative	chosen by researchers	Chosen by authors	invest model	Quantitative model	INVEST
207	1. Land use land cover	Land use land cover	1. water body	Land use land cover	River/inland waters		%	Quantitative	chosen by researchers	Future land patterns;Chosen by authors	Mapping	Mapping
207			1. aquaculture	Land use land cover	Coastal/esturary/mangrove		%	Quantitative	chosen by researchers	Future land patterns;Chosen by authors	Mapping	Mapping
207			1. other vegetation	Land use land cover	Other		%	Quantitative	chosen by researchers	Future land patterns;Chosen by authors	Mapping	Mapping
207			1. built-up	Land use land cover	Urban		%	Quantitative	chosen by researchers	Future land patterns;Chosen by authors	Mapping	Mapping
207			1. agriculture	Land use land cover	Mixed: farms/natural vegetation		%	Quantitative	chosen by researchers	Future land patterns;Chosen by authors	Mapping	Mapping
207			1. mangroves	Land use land cover	Coastal/esturary/mangrove		%	Quantitative	chosen by researchers	Future land patterns;Chosen by authors	Mapping	Mapping
207	nutrient N export	Environmental	nutrient N export	Environmental	Water nutrient levels	Functional	kg/ha/yr	Quantitative	chosen by researchers	Chosen by authors	invest model	Quantitative model	INVEST
207	nurtrient P export	Environmental	nuritent P export	Environmental	Water nutrient levels	Functional	kg/ha/yr	Quantitative	chosen by researchers	Chosen by authors	invest model	Quantitative model	INVEST
208	1. Ecology	Environmental	1. wading bird flock abundance annual increase	Environmental	Biodiversity	Compositional	%	Quantitative	things people care about'	Stakeholder interest	unclear, it is the introduction paper of a special issue so likely in further depth in other articles	unclear
208		Environmental	1. fish density annual increase	Environmental	Biodiversity	Compositional	%	Quantitative	things people care about'	Stakeholder interest	unclear, it is the introduction paper of a special issue so likely in further depth in other articles	unclear
208		Environmental	1. overall fire risk	Environmental	Fire	Functional	%	Quantitative	things people care about'	Stakeholder interest	unclear, it is the introduction paper of a special issue so likely in further depth in other articles	unclear
208		Land use land cover	1. apple snail habitat	Land use land cover	Species habitat		%	Quantitative	things people care about'	Stakeholder interest	unclear, it is the introduction paper of a special issue so likely in further depth in other articles	unclear
208		Land use land cover	1. area of peat soils	Land use land cover	Other		number og football fields	Quantitative	things people care about'	Stakeholder interest	unclear, it is the introduction paper of a special issue so likely in further depth in other articles	unclear
208		Environmental	1. marsh pollution reduction	Environmental	Pollution	Functional	%	Quantitative	things people care about'	Stakeholder interest	unclear, it is the introduction paper of a special issue so likely in further depth in other articles	unclear
208	2. Estimated costs	Economic	2. capital costs	Economic	Costs		$ billions	Quantitative	things people care about'	Stakeholder interest	unclear, it is the introduction paper of a special issue so likely in further depth in other articles	unclear
208		Economic	2. annual operations and maintenance	Economic	Costs		$ millions	Quantitative	things people care about'	Stakeholder interest	unclear, it is the introduction paper of a special issue so likely in further depth in other articles	unclear
208		Economic	2. annualised costs	Economic	Costs		$ millions	Quantitative	things people care about'	Stakeholder interest	unclear, it is the introduction paper of a special issue so likely in further depth in other articles	unclear
208	3. Water storage	Environmental	3. Lake Okeechobee ASR	Environmental	Water availability	Functional	acre-feet/year	Quantitative	things people care about'	Stakeholder interest	unclear, it is the introduction paper of a special issue so likely in further depth in other articles	unclear
208		Environmental	3. Everglases agricultural area / Lake belt reservoir	Environmental	Water availability	Functional	acre-feet/year	Quantitative	things people care about'	Stakeholder interest	unclear, it is the introduction paper of a special issue so likely in further depth in other articles	unclear
208		Environmental	3. Predicted level of historic water flows reaching the gulf of mexico	Environmental	Water availability	Functional	%	Quantitative	things people care about'	Stakeholder interest	unclear, it is the introduction paper of a special issue so likely in further depth in other articles	unclear
208	4. water flow	Environmental	4. reduction of internal barriers to flow	Environmental	Water quality	Functional	%	Quantitative	things people care about'	Stakeholder interest	unclear, it is the introduction paper of a special issue so likely in further depth in other articles	unclear
208		Environmental	4. additional storm water treatement areas needed	Environmental	Water quality	Functional	acres	Quantitative	things people care about'	Stakeholder interest	unclear, it is the introduction paper of a special issue so likely in further depth in other articles	unclear
208		Environmental	4. florida bay salinity reduction	Environmental	Water quality	Functional	% closer to target	Quantitative	things people care about'	Stakeholder interest	unclear, it is the introduction paper of a special issue so likely in further depth in other articles	unclear
212	5. Above-ground carbon	Environmental		Environmental	Carbon	Functional	Mg / ha	Quantitative	chosen by authors	Chosen by authors		Quantitative model	PCRaster
212	6. Land use change	Land use land cover	6. Built-up	Land use land cover	Urban		ha	Quantitative	chosen by authors	Chosen by authors		Quantitative model	Dyna-CLUE
212			6. fallowing	Land use land cover	Mixed: farms/natural vegetation		ha	Quantitative	chosen by authors	Chosen by authors		Quantitative model	Dyna-CLUE
212			6. field crops	Land use land cover	Mixed: farms/natural vegetation		ha	Quantitative	chosen by authors	Chosen by authors		Quantitative model	Dyna-CLUE
212			6. forest	Land use land cover	Forest		ha	Quantitative	chosen by authors	Chosen by authors		Quantitative model	Dyna-CLUE
212			6. orchards	Land use land cover	Mixed: farms/natural vegetation		ha	Quantitative	chosen by authors	Chosen by authors		Quantitative model	Dyna-CLUE
212			6. vegetables	Land use land cover	Mixed: farms/natural vegetation		ha	Quantitative	chosen by authors	Chosen by authors		Quantitative model	Dyna-CLUE
219	species ranking	Environmental		Environmental	Biodiversity	Compositional		semi-quantitative	species outcome score for each scenario	Stakeholder interest	MCDA	Multi criteria analysis
219	local plant performance	Environmental		Environmental	Ecosystem health	Functional		semi-quantitative	species ranked against this objective	Objectives	MCDA	Multi criteria analysis
219	Environmental services	Environmental		Environmental	Ecosystem health	Functional		semi-quantitative	species ranked against this objective	Objectives	MCDA	Multi criteria analysis
219	soil reinforcement	Environmental		Environmental	Soil health	Functional		semi-quantitative	species ranked against this objective	Objectives	MCDA	Multi criteria analysis
219	socio-Economic benefits	Social		Social	Socio-economics			semi-quantitative	species ranked against this objective	Objectives	MCDA	Multi criteria analysis
224	in-stream communities	Environmental		Environmental	Biodiversity	Compositional		semi-quantitative	chosen by experts who made the fuzzy cognitive map	Stakeholder interest	fuzzy cognitive map	Cognitive mapping	fuzzy cognitive map
224	bank conditions	Environmental		Environmental	Ecosystem health	Functional		semi-quantitative	chosen by experts who made the fuzzy cognitive map	Stakeholder interest	fuzzy cognitive map	Cognitive mapping	fuzzy cognitive map
224	hydroelectric production	Economic		Environmental	Energy	Functional		semi-quantitative	chosen by experts who made the fuzzy cognitive map	Stakeholder interest	fuzzy cognitive map	Cognitive mapping	fuzzy cognitive map
224	riparian vegetation	Land use land cover		Land use land cover	Riparian/Wetland			semi-quantitative	chosen by experts who made the fuzzy cognitive map	Stakeholder interest	fuzzy cognitive map	Cognitive mapping	fuzzy cognitive map
224	riparian landscape continuity	Environmental		Environmental	Habitat connectivity	Functional		semi-quantitative	chosen by experts who made the fuzzy cognitive map	Stakeholder interest	fuzzy cognitive map	Cognitive mapping	fuzzy cognitive map
224	longitudinal connectivity	Environmental		Environmental	Habitat connectivity	Functional		semi-quantitative	chosen by experts who made the fuzzy cognitive map	Stakeholder interest	fuzzy cognitive map	Cognitive mapping	fuzzy cognitive map
224	sediment balance	Environmental		Environmental	Sediment	Functional		semi-quantitative	chosen by experts who made the fuzzy cognitive map	Stakeholder interest	fuzzy cognitive map	Cognitive mapping	fuzzy cognitive map
224	Infrastructure	Land use land cover		Land use land cover	Urban			semi-quantitative	chosen by experts who made the fuzzy cognitive map	Stakeholder interest	fuzzy cognitive map	Cognitive mapping	fuzzy cognitive map
224	agroforestry production	Economic		Economic	Production			semi-quantitative	chosen by experts who made the fuzzy cognitive map	Stakeholder interest	fuzzy cognitive map	Cognitive mapping	fuzzy cognitive map
224	socioEconomic asepcts	Social		Social	Socio-economics			semi-quantitative	chosen by experts who made the fuzzy cognitive map	Stakeholder interest	fuzzy cognitive map	Cognitive mapping	fuzzy cognitive map
224	natural water flow	Environmental		Environmental	Water quality	Functional		semi-quantitative	chosen by experts who made the fuzzy cognitive map	Stakeholder interest	fuzzy cognitive map	Cognitive mapping	fuzzy cognitive map
226	water discharge	Environmental	m3/s	Environmental	Water quality	Functional		Quantitative	important to stakeholders, enough data and model capability	Stakeholder interest;Data availability	DUFLOW model	Quantitative model	DUFLOW
226	water levels	Environmental	meters	Environmental	Water quality	Functional		Quantitative	important to stakeholders, enough data and model capability	Stakeholder interest;Data availability	DUFLOW model	Quantitative model	DUFLOW
226	salinity	Environmental		Environmental	Water quality	Functional		Quantitative	important to stakeholders, enough data and model capability	Stakeholder interest;Data availability	DUFLOW model	Quantitative model	DUFLOW
227	Carbon sequrestation and storage	Environmental	Carbon sequrestation and storage	Environmental	Carbon	Functional	tC	Quantitative	to then value the carbon	Economic incentives	Calcuation	Calculation
227	Carbon released into the atmosphere due to sock disturbance	Environmental	Carbon released into the atmosphere due to sock disturbance	Environmental	Carbon	Functional	tC	Quantitative	to then value the carbon	Economic incentives	Calcuation	Calculation
227	Carbon storage and sequestration Economic value	Economic		Economic	Economic valuation		2020 US$ millions	Quantitative	Economic value of climate regulation services	Economic incentives	Calcuation	Calculation
227	Economic value of the cost to society of carbon released	Economic		Economic	Economic valuation		2020 US $millions	Quantitative	Economic value of climate regulation services	Economic incentives	Calcuation	Calculation
227	combined Economic value of blue carbon	Economic		Economic	Economic valuation		2020 US $millions	Quantitative	Economic value of climate regulation services	Economic incentives	Calcuation	Calculation
227	mangroves extent	Land use land cover	change in extent	Land use land cover	Coastal/esturary/mangrove		% and ha	Quantitative	habitats of focus	Objectives	Mapping	Mapping
227	seagrass extent	Land use land cover	change in extent	Land use land cover	Coastal/esturary/mangrove		% and ha	Quantitative	habitats of focus	Objectives	Mapping	Mapping
228	water quality - reduced treatment costs	Economic		Economic	Costs		£	Quantitative		Stakeholder interest	individual calculations	Calculation	value transfer
228	Economic value of ecosystem services together	Economic		Economic	Economic valuation		£/ha/year	Quantitative		Stakeholder interest	combined transfer value	Calculation	value transfer
228	biodiversity non use value	Economic		Economic	Economic valuation		£	Quantitative		Stakeholder interest	individual calculations	Calculation	value transfer
228	carbon change woodland value	Economic		Economic	Economic valuation		£	Quantitative		Stakeholder interest	individual calculations	Calculation	value transfer
228	carbon change blanket bog value	Economic		Economic	Economic valuation		£	Quantitative		Stakeholder interest	individual calculations	Calculation	value transfer
228	carbon change heathland value	Economic		Economic	Economic valuation		£	Quantitative		Stakeholder interest	individual calculations	Calculation	value transfer
228	carbon storage and sequestration	Environmental		Environmental	Carbon	Functional	GHG flux (tonnes per hectare)	Quantitative		Stakeholder interest		Calculation	value transfer
228	biodiversity	Environmental		Environmental	Biodiversity	Compositional		Qualitative		Stakeholder interest		Calculation	value transfer
228	1. Habitat	Land use land cover	1. deep peat intact	Land use land cover	Other		ha	Quantitative	changes in habitat to capture scenario outcomes from management	Future land patterns	Mapping	Mapping
228			1. degraded bog	Land use land cover	Other		ha	Quantitative	changes in habitat to capture scenario outcomes from management	Future land patterns	Mapping	Mapping
228			1. bare peat (severe burn)	Land use land cover	Other		ha	Quantitative	changes in habitat to capture scenario outcomes from management	Future land patterns	Mapping	Mapping
228			1. flush and mire	Land use land cover	Other		ha	Quantitative	changes in habitat to capture scenario outcomes from management	Future land patterns	Mapping	Mapping
228			1. upland heath - 12 year burning	Land use land cover	Other		ha	Quantitative	changes in habitat to capture scenario outcomes from management	Future land patterns	Mapping	Mapping
228			1. upland heath - 16 year burning	Land use land cover	Other		ha	Quantitative	changes in habitat to capture scenario outcomes from management	Future land patterns	Mapping	Mapping
228			1. acid grassland	Land use land cover	Grasslands/shrublands		ha	Quantitative	changes in habitat to capture scenario outcomes from management	Future land patterns	Mapping	Mapping
228			1. bracken	Land use land cover	Other		ha	Quantitative	changes in habitat to capture scenario outcomes from management	Future land patterns	Mapping	Mapping
228			1. new woodland	Land use land cover	Forest		ha	Quantitative	changes in habitat to capture scenario outcomes from management	Future land patterns	Mapping	Mapping
228			1. managed native woodland	Land use land cover	Forest		ha	Quantitative	changes in habitat to capture scenario outcomes from management	Future land patterns	Mapping	Mapping
228			1. reservoirs	Land use land cover	River/inland waters		ha	Quantitative	changes in habitat to capture scenario outcomes from management	Future land patterns	Mapping	Mapping
228			1. improved grassland-low	Land use land cover	Grasslands/shrublands		ha	Quantitative	changes in habitat to capture scenario outcomes from management	Future land patterns	Mapping	Mapping
228			1. improved grassland-high	Land use land cover	Grasslands/shrublands		ha	Quantitative	changes in habitat to capture scenario outcomes from management	Future land patterns	Mapping	Mapping
228			1. urban	Land use land cover	Urban		ha	Quantitative	changes in habitat to capture scenario outcomes from management	Future land patterns	Mapping	Mapping
228	2. habitat condition - improved	Land use land cover	2. deep peat intact	Land use land cover	Other		ha	Quantitative	changes in habitat to capture scenario outcomes from management	Future land patterns	Mapping	Mapping
228			2. degraded bog	Land use land cover	Other		ha	Quantitative	changes in habitat to capture scenario outcomes from management	Future land patterns	Mapping	Mapping
228			2. bare peat (severe burn)	Land use land cover	Other		ha	Quantitative	changes in habitat to capture scenario outcomes from management	Future land patterns	Mapping	Mapping
228			2. flush and mire	Land use land cover	Other		ha	Quantitative	changes in habitat to capture scenario outcomes from management	Future land patterns	Mapping	Mapping
228			2. upland heath - 12 year burning	Land use land cover	Other		ha	Quantitative	changes in habitat to capture scenario outcomes from management	Future land patterns	Mapping	Mapping
228			2. upland heath - 16 year burning	Land use land cover	Other		ha	Quantitative	changes in habitat to capture scenario outcomes from management	Future land patterns	Mapping	Mapping
228			2. acid grassland	Land use land cover	Grasslands/shrublands		ha	Quantitative	changes in habitat to capture scenario outcomes from management	Future land patterns	Mapping	Mapping
228			2. bracken	Land use land cover	Other		ha	Quantitative	changes in habitat to capture scenario outcomes from management	Future land patterns	Mapping	Mapping
228			2.new woodland	Land use land cover	Forest		ha	Quantitative	changes in habitat to capture scenario outcomes from management	Future land patterns	Mapping	Mapping
228			2.managed native woodland	Land use land cover	Forest		ha	Quantitative	changes in habitat to capture scenario outcomes from management	Future land patterns	Mapping	Mapping
228			2.reservoirs	Land use land cover	River/inland waters		ha	Quantitative	changes in habitat to capture scenario outcomes from management	Future land patterns	Mapping	Mapping
228			2.improved grassland-low	Land use land cover	Grasslands/shrublands		ha	Quantitative	changes in habitat to capture scenario outcomes from management	Future land patterns	Mapping	Mapping
228			2.improved grassland-high	Land use land cover	Grasslands/shrublands		ha	Quantitative	changes in habitat to capture scenario outcomes from management	Future land patterns	Mapping	Mapping
228			2.urban	Land use land cover	Urban		ha	Quantitative	changes in habitat to capture scenario outcomes from management	Future land patterns	Mapping	Mapping
228	3. habitat condition - decline	Land use land cover	3. deep peat intact	Land use land cover	Other		ha	Quantitative	changes in habitat to capture scenario outcomes from management	Future land patterns	Mapping	Mapping
228			3. degraded bog	Land use land cover	Other		ha	Quantitative	changes in habitat to capture scenario outcomes from management	Future land patterns	Mapping	Mapping
228			3. bare peat (severe burn)	Land use land cover	Other		ha	Quantitative	changes in habitat to capture scenario outcomes from management	Future land patterns	Mapping	Mapping
228			3. flush and mire	Land use land cover	Other		ha	Quantitative	changes in habitat to capture scenario outcomes from management	Future land patterns	Mapping	Mapping
228			3. upland heath - 12 year burning	Land use land cover	Other		ha	Quantitative	changes in habitat to capture scenario outcomes from management	Future land patterns	Mapping	Mapping
228			3. upland heath - 16 year burning	Land use land cover	Other		ha	Quantitative	changes in habitat to capture scenario outcomes from management	Future land patterns	Mapping	Mapping
228			3. acid grassland	Land use land cover	Grasslands/shrublands		ha	Quantitative	changes in habitat to capture scenario outcomes from management	Future land patterns	Mapping	Mapping
228			3. bracken	Land use land cover	Other		ha	Quantitative	changes in habitat to capture scenario outcomes from management	Future land patterns	Mapping	Mapping
228			3. new woodland	Land use land cover	Forest		ha	Quantitative	changes in habitat to capture scenario outcomes from management	Future land patterns	Mapping	Mapping
228			3. managed native woodland	Land use land cover	Forest		ha	Quantitative	changes in habitat to capture scenario outcomes from management	Future land patterns	Mapping	Mapping
228			3. reservoirs	Land use land cover	River/inland waters		ha	Quantitative	changes in habitat to capture scenario outcomes from management	Future land patterns	Mapping	Mapping
228			3. improved grassland-low	Land use land cover	Grasslands/shrublands		ha	Quantitative	changes in habitat to capture scenario outcomes from management	Future land patterns	Mapping	Mapping
228			3. improved grassland-high	Land use land cover	Grasslands/shrublands		ha	Quantitative	changes in habitat to capture scenario outcomes from management	Future land patterns	Mapping	Mapping
228			3. urban	Land use land cover	Urban		ha	Quantitative	changes in habitat to capture scenario outcomes from management	Future land patterns	Mapping	Mapping
231	tourism activities	Social		Social	Recreation			Qualitative	improved local community livelihoods and offer income options, sustainable use of the area	Economic incentives	interviews: workshop	workshop; interviews
231	conservation, recreation	Environmental		Environmental	Conservation	Functional		Qualitative	biodiversity conservation and ecosystem service protection	Scenario outcome	interviews: workshop	workshop; interviews
231	Scientific Research	Social		Social	Education			Qualitative	create center for research, support undergraduate and postgraduate student research and learning, establish leading institute expert in dry tropical forest research	Education	interviews: workshop	workshop; interviews
231	local community livelihood benefits	Economic		Economic	Income			Qualitative	improved local community livelihoods and sustainable use of the area	Economic incentives	interviews: workshop	workshop; interviews
231	improved governance	Social		Social	Governance			Qualitative	improved relationship between actors who control the landscape, seek agreement between actors	Stakeholder relationships	interviews: workshop	workshop; interviews
239	1. Habitat risk of degradation	Land use land cover	1. mangroves and wetlands	Land use land cover	Coastal/esturary/mangrove		% area	Quantitative	objective comparison between alternative pathways for planners and decision-makers	Future land patterns;Objective pathway comparison	invest model	Quantitative model	INVEST
239			1. seagrass	Land use land cover	Marine		% area	Quantitative	objective comparison between alternative pathways for planners and decision-makers	Future land patterns;Objective pathway comparison	invest model	Quantitative model	INVEST
239			1. coral reef	Land use land cover	Marine		% area	Quantitative	objective comparison between alternative pathways for planners and decision-makers	Future land patterns;Objective pathway comparison	invest model	Quantitative model	INVEST
239			1. coppice forest	Land use land cover	Forest		% area	Quantitative	objective comparison between alternative pathways for planners and decision-makers	Future land patterns;Objective pathway comparison	invest model	Quantitative model	INVEST
239			1. pine forest	Land use land cover	Forest		% area	Quantitative	objective comparison between alternative pathways for planners and decision-makers	Future land patterns;Objective pathway comparison	invest model	Quantitative model	INVEST
239			1. blue holes	Land use land cover	Marine		% area	Quantitative	objective comparison between alternative pathways for planners and decision-makers	Future land patterns;Objective pathway comparison	invest model	Quantitative model	INVEST
239		Land use land cover	1. bonefish habitat	Land use land cover	Species habitat		% area	Quantitative	objective comparison between alternative pathways for planners and decision-makers	Future land patterns;Objective pathway comparison	invest model	Quantitative model	INVEST
239		Land use land cover	1. tidal flats	Land use land cover	Coastal/esturary/mangrove		% area	Quantitative	objective comparison between alternative pathways for planners and decision-makers	Future land patterns;Objective pathway comparison	invest model	Quantitative model	INVEST
240	Biodiversity	Environmental	Change in Mean Species Abundance in the landscape (%)	Environmental	Biodiversity	Compositional	%	Quantitative	link to SDG	Sustainable Development goals	MESH tool runs on invest models	Quantitative model	INVEST
240	Climate	Environmental	Change in carbon storage (%)	Environmental	Carbon	Functional	%	Quantitative	link to SDG	Sustainable Development goals	MESH tool runs on invest models	Quantitative model	INVEST
240	Water quality and soil conservation	Environmental	Change in sedimentation prevention function (%)	Environmental	Conservation	Functional	%	Quantitative	link to SDG	Sustainable Development goals	MESH tool runs on invest models	Quantitative model	INVEST
240	Ecosystems	Land use land cover	Change in supportive use of riparian zones (%)	Land use land cover	Riparian/Wetland		%	Quantitative	link to SDG	Sustainable Development goals	MESH tool runs on invest models	Quantitative model	INVEST
240	Land system	Land use land cover	Change in forest(ed) area (%)	Land use land cover	Forest		%	Quantitative	link to SDG	Sustainable Development goals	MESH tool runs on invest models	Quantitative model	INVEST
240	1. Supporting bio-corridors	Land use land cover	1. Change in supportive use in bio-corridors (%)	Land use land cover	Other		%	Quantitative	link to SDG	Sustainable Development goals	MESH tool runs on invest models	Quantitative model	INVEST
240			1. Change in water availability for agriculture (%)	Environmental	Water availability	Functional	%	Quantitative	link to SDG	Sustainable Development goals	MESH tool runs on invest models	Quantitative model	INVEST
240			1. Change in share of agro-export production complying to spatial polices on sustainable land use supporting the landscape ambitions (%)	Economic	Production		%	Quantitative	link to SDG	Sustainable Development goals	MESH tool runs on invest models	Quantitative model	INVEST
240	2. land use land cover	Land use land cover	2. Urban-settlements	Land use land cover	Urban		km2	Quantitative		Future land patterns	land maps based on scenario rules	Mapping
240			2. Monoculture	Land use land cover	Mixed: farms/natural vegetation		km2	Quantitative		Future land patterns	land maps based on scenario rules	Mapping
240			2. Mixed crop-livestock	Land use land cover	Mixed: farms/natural vegetation		km2	Quantitative		Future land patterns	land maps based on scenario rules	Mapping
240			2. Mixed crop-livestock with forest (15%)	Land use land cover	Mixed: farms/natural vegetation		km2	Quantitative		Future land patterns	land maps based on scenario rules	Mapping
240			2. Agroforestry mosaic (40% forest)	Land use land cover	Mixed: farms/natural vegetation		km2	Quantitative		Future land patterns	land maps based on scenario rules	Mapping
240			2. Grassland	Land use land cover	Grasslands/shrublands		km2	Quantitative		Future land patterns	land maps based on scenario rules	Mapping
240			2. Plantation forest	Land use land cover	Mixed: farms/natural vegetation		km2	Quantitative		Future land patterns	land maps based on scenario rules	Mapping
240			2. Closed forest	Land use land cover	Forest		km2	Quantitative		Future land patterns	land maps based on scenario rules	Mapping
240			2. Open forest	Land use land cover	Forest		km2	Quantitative		Future land patterns	land maps based on scenario rules	Mapping
240			2. Shrubland	Land use land cover	Grasslands/shrublands		km2	Quantitative		Future land patterns	land maps based on scenario rules	Mapping
240			2. Wetlands	Land use land cover	Riparian/Wetland		km2	Quantitative		Future land patterns	land maps based on scenario rules	Mapping
240			2. Water	Land use land cover	River/inland waters		km2	Quantitative		Future land patterns	land maps based on scenario rules	Mapping
240			2. Bare	Land use land cover	Other		km2	Quantitative		Future land patterns	land maps based on scenario rules	Mapping
240	3. Water quality	Environmental	3. Change in water purification function (Nitrogen) (%)	Environmental	Water nutrient levels	Functional	%	Quantitative	link to SDG	Sustainable Development goals	MESH tool runs on invest models	Quantitative model	INVEST
240			3. Change in water purification function (Phosphate) (%)	Environmental	Water nutrient levels	Functional	%	Quantitative	link to SDG	Sustainable Development goals	MESH tool runs on invest models	Quantitative model	INVEST
240	Land used sustainably	Economic	Change in share of food production complying to spatial polices on sustainable land use supporting the landscape ambitions (%)	Economic	Production		%	Quantitative	link to SDG	Sustainable Development goals	MESH tool runs on invest models	Quantitative model	INVEST
240	food provisioning	Economic	change in food provisioning function	Economic	Production		%	Quantitative	link to SDG	Sustainable Development goals	MESH tool runs on invest models	Quantitative model	INVEST
241	Biodiversity	Environmental	Change in Mean Species Abundance in the landscape overall and Atewa range specifically (%)	Environmental	Biodiversity	Compositional	%	Quantitative	link to SDG	Sustainable Development goals	MESH tool runs on invest models	Quantitative model	INVEST
241	Cimate	Environmental	Change in carbon storage (%)	Environmental	Carbon	Functional	%	Quantitative	link to SDG	Sustainable Development goals	MESH tool runs on invest models	Quantitative model	INVEST
241	Land system	Land use land cover	Change in forest(ed) area (%) in protected area and Atewa buffer zone	Land use land cover	Forest		%	Quantitative	link to SDG	Sustainable Development goals	MESH tool runs on invest models	Quantitative model	INVEST
241	Supporting buffer zone	Land use land cover	Change in suitable use in Atewa buffer zone (%)	Land use land cover	Other		%	Quantitative	link to SDG	Sustainable Development goals	MESH tool runs on invest models	Quantitative model	INVEST
241	2. Land used sustainably	Economic	2. Change in share of food production complying to spatial polices on sustainable land use (%)	Economic	Production		%	Quantitative	link to SDG	Sustainable Development goals	MESH tool runs on invest models	Quantitative model	INVEST
241			2. Change in water purification function (Phosphate) (%)	Environmental	Water availability	Functional	%	Quantitative	link to SDG	Sustainable Development goals	MESH tool runs on invest models	Quantitative model	INVEST
241	Ecosystems	Social	Change in suitable use of riparian zones (%)	Social	Management actions		%	Quantitative	link to SDG	Sustainable Development goals	MESH tool runs on invest models	Quantitative model	INVEST
241	3. Water quality	Environmental	3. Change in share of agro-export production complying to spatial polices on sustainable land use (%)	Environmental	Water nutrient levels	Functional	%	Quantitative	link to SDG	Sustainable Development goals	MESH tool runs on invest models	Quantitative model	INVEST
241			3. Change in water purification function (Nitrogen) (%)	Environmental	Water nutrient levels	Functional	%	Quantitative	link to SDG	Sustainable Development goals	MESH tool runs on invest models	Quantitative model	INVEST
241			3. Change in water availability for agriculture (%)	Environmental	Water nutrient levels	Functional	%	Quantitative	link to SDG	Sustainable Development goals	MESH tool runs on invest models	Quantitative model	INVEST
241	Water quality and soil conservation	Environmental	Change in sedimentation prevention function (%)	Environmental	Water nutrient levels	Functional	%	Quantitative	link to SDG	Sustainable Development goals	MESH tool runs on invest models	Quantitative model	INVEST
241	1. land use land cover	Land use land cover	1. Urban-settlements	Land use land cover	Urban		km2	Quantitative		Future land patterns	land maps based on scenario rules	Mapping
241			1. Cocoa agroforestry	Land use land cover	Mixed: farms/natural vegetation		km2	Quantitative		Future land patterns	land maps based on scenario rules	Mapping
241			1. Mixed crop-livestock	Land use land cover	Mixed: farms/natural vegetation		km2	Quantitative		Future land patterns	land maps based on scenario rules	Mapping
241			1. Mixed crop-livestock with forest (15%)	Land use land cover	Mixed: farms/natural vegetation		km2	Quantitative		Future land patterns	land maps based on scenario rules	Mapping
241			1. Forest with extensive agriculture	Land use land cover	Mixed: farms/natural vegetation		km2	Quantitative		Future land patterns	land maps based on scenario rules	Mapping
241			1. Palm oil plantations	Land use land cover	Mixed: farms/natural vegetation		km2	Quantitative		Future land patterns	land maps based on scenario rules	Mapping
241			1. Mining	Land use land cover	Other		km2	Quantitative		Future land patterns	land maps based on scenario rules	Mapping
241			1. Closed forest	Land use land cover	Forest		km2	Quantitative		Future land patterns	land maps based on scenario rules	Mapping
241			1. Open forest	Land use land cover	Forest		km2	Quantitative		Future land patterns	land maps based on scenario rules	Mapping
241	Food provisioning	Economic	Change in food provisioning function (%)	Economic	Production		%	Quantitative	link to SDG	Sustainable Development goals	MESH tool runs on invest models	Quantitative model	INVEST
245	GHG emissions	Environmental	GHG emissions	Environmental	Carbon	Functional	tCO2eq	Quantitative	focus of research team	Chosen by authors	calculatons for land use types	Calculation
245	GHG sequestration	Environmental	GHG sequestration	Environmental	Carbon	Functional	tCO2eq	Quantitative	focus of research team	Chosen by authors	calculatons for land use types	Calculation
248	1. land use land cover	Land use land cover	1. dense or open woodlands	Land use land cover	Forest		ha	Quantitative	looking at woodland encroachement	Future land patterns	multi-agent based model	Quantitative model	Agent based model
248			1. shrubland or small dense pines	Land use land cover	Grasslands/shrublands		ha	Quantitative	looking at woodland encroachement	Future land patterns	multi-agent based model	Quantitative model	Agent based model
248			1. croplands/grasslands	Land use land cover	Mixed: farms/natural vegetation		ha	Quantitative	looking at woodland encroachement	Future land patterns	multi-agent based model	Quantitative model	Agent based model
248			1. trees + shrubs	Land use land cover	Grasslands/shrublands		ha	Quantitative	looking at woodland encroachement	Future land patterns	multi-agent based model	Quantitative model	Agent based model
248			1. trees + shrubs + grass	Land use land cover	Grasslands/shrublands		ha	Quantitative	looking at woodland encroachement	Future land patterns	multi-agent based model	Quantitative model	Agent based model
248			1. open shrubland	Land use land cover	Grasslands/shrublands		ha	Quantitative	looking at woodland encroachement	Future land patterns	multi-agent based model	Quantitative model	Agent based model
248			1. grassland spotted by pine trees	Land use land cover	Grasslands/shrublands		ha	Quantitative	looking at woodland encroachement	Future land patterns	multi-agent based model	Quantitative model	Agent based model
250	invaded patches	Environmental		Environmental	Invasive species and pests	Compositional		Qualitative	outcome of workshop	Scenario outcome	workshop	workshop
250	spread of invasive alien plant species	Environmental		Environmental	Invasive species and pests	Functional		Qualitative	outcomes of workshop	Scenario outcome	workshop	workshop
253	1. land use patterns	Land use land cover	1. rural and urban residential	Land use land cover	Urban			Quantitative	quantification of scenarios into land use patterns	Future land patterns	spatial policy support system model	Quantitative model	spatial policy support system model
253			1. tourism and expatriots	Land use land cover	Urban			Quantitative	quantification of scenarios into land use patterns	Future land patterns	spatial policy support system model	Quantitative model	spatial policy support system model
253			1. irrigated agriculture	Land use land cover	Mixed: farms/natural vegetation			Quantitative	quantification of scenarios into land use patterns	Future land patterns	spatial policy support system model	Quantitative model	spatial policy support system model
253			1. dryland agriculture	Land use land cover	Mixed: farms/natural vegetation			Quantitative	quantification of scenarios into land use patterns	Future land patterns	spatial policy support system model	Quantitative model	spatial policy support system model
253			1. natural vegetation	Land use land cover	Mixed: farms/natural vegetation			Quantitative	quantification of scenarios into land use patterns	Future land patterns	spatial policy support system model	Quantitative model	spatial policy support system model
253	loss of cultural identity	Social		Social	Culture			Qualitative	outcome of workshop	Scenario outcome	workshop	workshop
256	Mean Corg abatement*	Environmental	Mean Corg abatement*	Environmental	Carbon	Functional	Corg /ha/yr	semi-quantitative	Australian Department of the Environment and Energy commissioned a technical review of opportunities for including blue carbon activities within the ERF	Stakeholder interest		Multi criteria analysis	abatement integrity assessment
256	Minimum Corg abatement*	Environmental	Minimum Corg abatement*	Environmental	Carbon	Functional	Corg /ha/yr	semi-quantitative	Australian Department of the Environment and Energy commissioned a technical review of opportunities for including blue carbon activities within the ERF	Stakeholder interest		Multi criteria analysis	abatement integrity assessment
256	Maximum Corg abatement*	Environmental	Maximum Corg abatement*	Environmental	Carbon	Functional	Corg /ha/yr	semi-quantitative	Australian Department of the Environment and Energy commissioned a technical review of opportunities for including blue carbon activities within the ERF	Stakeholder interest		Multi criteria analysis	abatement integrity assessment
256	C removal: biomass pool	Environmental		Environmental	Carbon	Functional		semi-quantitative	Australian Department of the Environment and Energy commissioned a technical review of opportunities for including blue carbon activities within the ERF	Stakeholder interest		Multi criteria analysis	abatement integrity assessment
256	C removal: soil pool	Environmental		Environmental	Carbon	Functional		semi-quantitative	Australian Department of the Environment and Energy commissioned a technical review of opportunities for including blue carbon activities within the ERF	Stakeholder interest		Multi criteria analysis	abatement integrity assessment
256	Avoided emissons: Co2-C	Environmental		Environmental	Carbon	Functional		semi-quantitative	Australian Department of the Environment and Energy commissioned a technical review of opportunities for including blue carbon activities within the ERF	Stakeholder interest		Multi criteria analysis	abatement integrity assessment
256	Avoided emissons: Co4-C	Environmental		Environmental	Carbon	Functional		semi-quantitative	Australian Department of the Environment and Energy commissioned a technical review of opportunities for including blue carbon activities within the ERF	Stakeholder interest		Multi criteria analysis	abatement integrity assessment
257	mean area burned	Environmental	mean area burned	Environmental	Fire	Functional	ha	Quantitative	quantification of scenarios	Scenario outcome	dynamic forest landscape model	Quantitative model	dynamic forest landscape model
257	fire severity	Environmental	fire severity	Environmental	Fire	Functional	severity index	Quantitative	quantification of scenarios	Scenario outcome	dynamic forest landscape model	Quantitative model	dynamic forest landscape model
257	1. Forest types and cover	Land use land cover	1. high-elevation forest	Land use land cover	Forest		ha	Quantitative	quantification of scenarios	Future land patterns	dynamic forest landscape model	Quantitative model	dynamic forest landscape model
257			1. juniper/shrubland/grassland	Land use land cover	Grasslands/shrublands		ha	Quantitative	quantification of scenarios	Future land patterns	dynamic forest landscape model	Quantitative model	dynamic forest landscape model
257			1. lodgepole pine	Land use land cover	Forest		ha	Quantitative	quantification of scenarios	Future land patterns	dynamic forest landscape model	Quantitative model	dynamic forest landscape model
257			1. moist mixed conifer	Land use land cover	Forest		ha	Quantitative	quantification of scenarios	Future land patterns	dynamic forest landscape model	Quantitative model	dynamic forest landscape model
257			1. poderosa pine / dry mixed conifer	Land use land cover	Forest		ha	Quantitative	quantification of scenarios	Future land patterns	dynamic forest landscape model	Quantitative model	dynamic forest landscape model
257	average annual biomass harvested per year	Economic		Economic	Production		Millions of Mg	Quantitative	quantification of scenarios	Scenario outcome	dynamic forest landscape model	Quantitative model	dynamic forest landscape model
262	access to forests	Social	right and possibility to access forest for recreation	Social	Access			semi-quantitative		Chosen by authors;Stakeholder interest	Framework for Participatory Impact Assessment - Assigned weights of importance by experts in the workshop and then scored from -3 to +3 for the impact of each scenario on the outcome indicator	Framework for Participatory Impact Assessment
262	provision of biotic resources	Environmental	habitat and biodiversity: quality and status of habitat that provide biodiversity	Environmental	Ecosystem health	Functional		semi-quantitative		Chosen by authors;Stakeholder interest	Framework for Participatory Impact Assessment - Assigned weights of importance by experts in the workshop and then scored from -3 to +3 for the impact of each scenario on the outcome indicator	Framework for Participatory Impact Assessment
262	Provision of work opportunities	Economic	employment rate in the forest sector (%) including production and related processing industry (quantitative)	Economic	Employment			semi-quantitative		Chosen by authors;Stakeholder interest	Framework for Participatory Impact Assessment - Assigned weights of importance by experts in the workshop and then scored from -3 to +3 for the impact of each scenario on the outcome indicator	Framework for Participatory Impact Assessment
262	maintenance of ecosystem processes	Environmental	groudnwater recharge and regional water availability	Environmental	Ecosystem health	Functional		semi-quantitative		Chosen by authors;Stakeholder interest	Framework for Participatory Impact Assessment - Assigned weights of importance by experts in the workshop and then scored from -3 to +3 for the impact of each scenario on the outcome indicator	Framework for Participatory Impact Assessment
262	Providion of quality of life	Social	oxygen and clean air prduced by forest trees	Social	Quality of life			semi-quantitative		Chosen by authors;Stakeholder interest	Framework for Participatory Impact Assessment - Assigned weights of importance by experts in the workshop and then scored from -3 to +3 for the impact of each scenario on the outcome indicator	Framework for Participatory Impact Assessment
262	income from wood products	Economic	income from wood harvests including forest wood and timber production	Economic	Income		RMB Yuan	semi-quantitative		Chosen by authors;Stakeholder interest	Framework for Participatory Impact Assessment - Assigned weights of importance by experts in the workshop and then scored from -3 to +3 for the impact of each scenario on the outcome indicator	Framework for Participatory Impact Assessment
262	income from non-timber forest products	Economic	income from non-timber forest products including fruits, leaves, grass, wildlife	Economic	Income		RMB Yuan	semi-quantitative		Chosen by authors;Stakeholder interest	Framework for Participatory Impact Assessment - Assigned weights of importance by experts in the workshop and then scored from -3 to +3 for the impact of each scenario on the outcome indicator	Framework for Participatory Impact Assessment
262	provision of industries and services	Economic	income from forest related sectors: supply and maintenance service, processing industry, tourism	Economic	Income		RMB Yuan	semi-quantitative		Chosen by authors;Stakeholder interest	Framework for Participatory Impact Assessment - Assigned weights of importance by experts in the workshop and then scored from -3 to +3 for the impact of each scenario on the outcome indicator	Framework for Participatory Impact Assessment
262	provision of abiotic resources	Environmental	soil quality: soil health status and erosion risk	Environmental	Soil health	Functional		semi-quantitative		Chosen by authors;Stakeholder interest	Framework for Participatory Impact Assessment - Assigned weights of importance by experts in the workshop and then scored from -3 to +3 for the impact of each scenario on the outcome indicator	Framework for Participatory Impact Assessment
264	row crop cover	Economic		Economic	Production			Qualitative	workshop themes	Stakeholder interest	narrative storylines	workshop
264	soil loss	Environmental		Environmental	Soil health	Functional		Qualitative	workshop themes	Scenario outcome	narrative storylines	workshop
264	surface water quality	Environmental		Environmental	Water quality	Functional		Qualitative	workshop themes	Scenario outcome	narrative storylines	workshop
264	Gulf of Mexico hypoxia	Environmental		Environmental	Water quality	Functional		Qualitative	workshop themes	Scenario outcome	narrative storylines	workshop
264	grassland and prairie species	Environmental		Environmental	Biodiversity	Compositional		Qualitative	workshop themes	Scenario outcome	narrative storylines	workshop
264	federal funding	Economic		Economic	Financial support			Qualitative	workshop themes	Stakeholder interest	narrative storylines	workshop
264	perrenial biomass cover	Environmental		Environmental	Ecosystem health	Structural		Qualitative	workshop themes	Scenario outcome	narrative storylines	workshop
264	wetland area	Land use land cover		Land use land cover	Riparian/Wetland			Qualitative	workshop themes	Stakeholder interest;Future land patterns	narrative storylines	workshop
264	soil quality	Environmental		Environmental	Soil health	Functional		Qualitative	workshop themes	Scenario outcome	narrative storylines	workshop
264	biodiversity	Environmental		Environmental	Biodiversity	Compositional		Qualitative	workshop themes	Scenario outcome	narrative storylines	workshop
264	game species	Environmental		Environmental	Biodiversity	Compositional		Qualitative	workshop themes	Scenario outcome	narrative storylines	workshop
264	farmland diversification	Economic		Economic	Production			Qualitative	workshop themes	Scenario outcome	narrative storylines	workshop
264	rural population	Social		Social	Demographics			Qualitative	workshop themes	Stakeholder interest	narrative storylines	workshop
264	corn and soybean production	Economic		Economic	Production			Qualitative	workshop themes	Stakeholder interest	narrative storylines	workshop
264	algar for biodiesal production	Economic		Economic	Production			Qualitative	workshop themes	Stakeholder interest	narrative storylines	workshop
264	riparian buffer areas	Land use land cover		Land use land cover	Riparian/Wetland			Qualitative	workshop themes	Scenario outcome	narrative storylines	workshop
264	water transport speed	Environmental		Environmental	Water quality	Functional		Qualitative	workshop themes	Scenario outcome	narrative storylines	workshop
264	public access trails	Social		Social	Recreation			Qualitative	workshop themes	Stakeholder interest	narrative storylines	workshop
266	1. Restoration costs - gross operating surplus	Economic	1. Costs paid by harbors	Economic	Costs		% of Base 100 (BAU scenario)	Quantitative	comparing different Economic outcomes	Economic incentives	modelling	Quantitative model
266			1. Total industrial output	Economic	Costs		% of Base 100 (BAU scenario)	Quantitative	comparing different Economic outcomes	Economic incentives	modelling	Quantitative model
266			1. Total gross operating surplus	Economic	Costs		% of Base 100 (BAU scenario)	Quantitative	comparing different Economic outcomes	Economic incentives	modelling	Quantitative model
266			1. Costs shared between sectors	Economic	Costs		% of Base 100 (BAU scenario)	Quantitative	comparing different Economic outcomes	Economic incentives	modelling	Quantitative model
266	Economic results of the fishing sector	Economic	GDP	Economic	Income		% of Base 100 (BAU scenario)	Quantitative	comparing different Economic outcomes	Economic incentives	modelling	Quantitative model
266	Regional nursery area with juvenile density > 45 juveniles/km2	Environmental	Regional nursery area with juvenile density > 45 juveniles/km2	Environmental	Biodiversity	Compositional	km2	Quantitative	restoration goal	Objectives	modelling	Quantitative model
266	Regional contribution to total stock of sole	Economic	Regional contribution to total stock of sole	Economic	Production		tonnes	Quantitative	restoration goal	Objectives	modelling	Quantitative model
269	Hedgerow quality	Environmental	hedgerow quality index	Environmental	Ecosystem health	Functional		Quantitative	objective of stufy	Objectives	agent based model	Quantitative model	Agent based model
153a	Maintenance of ecosystem processes	Environmental		Environmental	Ecosystem health	Functional	scores	semi-quantitative	The Framework for Participatory Impact Assessment (FoPIA) - most important Environmental issue and most fragile process is soil erosion	Relates to management plan or existing framework	Framework for Participatory Impact Assessment - Assigned weights of importance by experts in the workshop and then scored from -3 to +3 for the impact of each scenario on the outcome indicator	Framework for Participatory Impact Assessment
153a	Quality of life	Social		Social	Quality of life		scores	semi-quantitative	The Framework for Participatory Impact Assessment (FoPIA)	Relates to management plan or existing framework	Framework for Participatory Impact Assessment - Assigned weights of importance by experts in the workshop and then scored from -3 to +3 for the impact of each scenario on the outcome indicator	Framework for Participatory Impact Assessment
153a	Provision of work	Economic		Economic	Employment		scores	semi-quantitative	The Framework for Participatory Impact Assessment (FoPIA)	Relates to management plan or existing framework;Future land patterns	Framework for Participatory Impact Assessment - Assigned weights of importance by experts in the workshop and then scored from -3 to +3 for the impact of each scenario on the outcome indicator	Framework for Participatory Impact Assessment
153a	Provision of biotic resources	Environmental		Environmental	Ecosystem health	Structural	scores	semi-quantitative	The Framework for Participatory Impact Assessment (FoPIA)	Relates to management plan or existing framework	Framework for Participatory Impact Assessment - Assigned weights of importance by experts in the workshop and then scored from -3 to +3 for the impact of each scenario on the outcome indicator	Framework for Participatory Impact Assessment
153a	Infrastructure	Land use land cover		Land use land cover	Urban		scores	semi-quantitative	The Framework for Participatory Impact Assessment (FoPIA)	Relates to management plan or existing framework;Future land patterns	Framework for Participatory Impact Assessment - Assigned weights of importance by experts in the workshop and then scored from -3 to +3 for the impact of each scenario on the outcome indicator	Framework for Participatory Impact Assessment
153a	Food security	Economic		Economic	Production		scores	semi-quantitative	The Framework for Participatory Impact Assessment (FoPIA)	Relates to management plan or existing framework	Framework for Participatory Impact Assessment - Assigned weights of importance by experts in the workshop and then scored from -3 to +3 for the impact of each scenario on the outcome indicator	Framework for Participatory Impact Assessment
153a	Provision of abiotic resources	Environmental		Environmental	Water availability	Functional	scores	semi-quantitative	The Framework for Participatory Impact Assessment (FoPIA)	Relates to management plan or existing framework	Framework for Participatory Impact Assessment - Assigned weights of importance by experts in the workshop and then scored from -3 to +3 for the impact of each scenario on the outcome indicator	Framework for Participatory Impact Assessment
153a	Land-based production	Economic		Economic	Production		scores	semi-quantitative	The Framework for Participatory Impact Assessment (FoPIA)	Relates to management plan or existing framework;Future land patterns	Framework for Participatory Impact Assessment - Assigned weights of importance by experts in the workshop and then scored from -3 to +3 for the impact of each scenario on the outcome indicator	Framework for Participatory Impact Assessment
153a	Residential	Land use land cover		Land use land cover	Urban		scores	semi-quantitative	The Framework for Participatory Impact Assessment (FoPIA)	Relates to management plan or existing framework;Future land patterns	Framework for Participatory Impact Assessment - Assigned weights of importance by experts in the workshop and then scored from -3 to +3 for the impact of each scenario on the outcome indicator	Framework for Participatory Impact Assessment
153b	Cultural and aesthetic values	Social		Social	Culture		scores	semi-quantitative	The Framework for Participatory Impact Assessment (FoPIA)	Relates to management plan or existing framework	Framework for Participatory Impact Assessment - Assigned weights of importance by experts in the workshop and then scored from -3 to +3 for the impact of each scenario on the outcome indicator	Framework for Participatory Impact Assessment
153b	Provision of work	Economic		Economic	Employment		scores	semi-quantitative	The Framework for Participatory Impact Assessment (FoPIA)	Relates to management plan or existing framework	Framework for Participatory Impact Assessment - Assigned weights of importance by experts in the workshop and then scored from -3 to +3 for the impact of each scenario on the outcome indicator	Framework for Participatory Impact Assessment
153b	Maintenance of ecosystem processes	Environmental		Environmental	Ecosystem health	Functional	scores	semi-quantitative	The Framework for Participatory Impact Assessment (FoPIA)	Relates to management plan or existing framework	Framework for Participatory Impact Assessment - Assigned weights of importance by experts in the workshop and then scored from -3 to +3 for the impact of each scenario on the outcome indicator	Framework for Participatory Impact Assessment
153b		Environmental		Environmental	Ecosystem health	Functional	scores	semi-quantitative	The Framework for Participatory Impact Assessment (FoPIA)	Relates to management plan or existing framework	Framework for Participatory Impact Assessment - Assigned weights of importance by experts in the workshop and then scored from -3 to +3 for the impact of each scenario on the outcome indicator	Framework for Participatory Impact Assessment
153b		Environmental		Environmental	Ecosystem health	Functional	scores	semi-quantitative	The Framework for Participatory Impact Assessment (FoPIA)	Relates to management plan or existing framework	Framework for Participatory Impact Assessment - Assigned weights of importance by experts in the workshop and then scored from -3 to +3 for the impact of each scenario on the outcome indicator	Framework for Participatory Impact Assessment
153b	Land-based production	Economic		Economic	Production		scores	semi-quantitative	The Framework for Participatory Impact Assessment (FoPIA)	Relates to management plan or existing framework	Framework for Participatory Impact Assessment - Assigned weights of importance by experts in the workshop and then scored from -3 to +3 for the impact of each scenario on the outcome indicator	Framework for Participatory Impact Assessment
153b	Quality of life	Social		Social	Quality of life		scores	semi-quantitative	The Framework for Participatory Impact Assessment (FoPIA)	Relates to management plan or existing framework	Framework for Participatory Impact Assessment - Assigned weights of importance by experts in the workshop and then scored from -3 to +3 for the impact of each scenario on the outcome indicator	Framework for Participatory Impact Assessment
153b		Environmental		Environmental	Ecosystem health	Functional	scores	semi-quantitative	The Framework for Participatory Impact Assessment (FoPIA)	Relates to management plan or existing framework	Framework for Participatory Impact Assessment - Assigned weights of importance by experts in the workshop and then scored from -3 to +3 for the impact of each scenario on the outcome indicator	Framework for Participatory Impact Assessment
153b	Food security	Economic		Economic	Production		scores	semi-quantitative	The Framework for Participatory Impact Assessment (FoPIA)	Relates to management plan or existing framework	Framework for Participatory Impact Assessment - Assigned weights of importance by experts in the workshop and then scored from -3 to +3 for the impact of each scenario on the outcome indicator	Framework for Participatory Impact Assessment
153b	Provision of abiotic resources	Environmental		Environmental	Soil health	Functional	scores	semi-quantitative	The Framework for Participatory Impact Assessment (FoPIA)	Relates to management plan or existing framework	Framework for Participatory Impact Assessment - Assigned weights of importance by experts in the workshop and then scored from -3 to +3 for the impact of each scenario on the outcome indicator	Framework for Participatory Impact Assessment
153b		Environmental		Environmental	Soil health	Functional	scores	semi-quantitative	The Framework for Participatory Impact Assessment (FoPIA)	Relates to management plan or existing framework	Framework for Participatory Impact Assessment - Assigned weights of importance by experts in the workshop and then scored from -3 to +3 for the impact of each scenario on the outcome indicator	Framework for Participatory Impact Assessment
153b		Environmental		Environmental	Water availability	Functional	scores	semi-quantitative	The Framework for Participatory Impact Assessment (FoPIA)	Relates to management plan or existing framework	Framework for Participatory Impact Assessment - Assigned weights of importance by experts in the workshop and then scored from -3 to +3 for the impact of each scenario on the outcome indicator	Framework for Participatory Impact Assessment
153b	Artificial or non-land-based production	Economic		Economic	Production		scores	semi-quantitative	The Framework for Participatory Impact Assessment (FoPIA)	Relates to management plan or existing framework;Future land patterns	Framework for Participatory Impact Assessment - Assigned weights of importance by experts in the workshop and then scored from -3 to +3 for the impact of each scenario on the outcome indicator	Framework for Participatory Impact Assessment
153b	Provision of biotic resources	Environmental		Environmental	Water nutrient levels	Functional	scores	semi-quantitative	The Framework for Participatory Impact Assessment (FoPIA)	Relates to management plan or existing framework	Framework for Participatory Impact Assessment - Assigned weights of importance by experts in the workshop and then scored from -3 to +3 for the impact of each scenario on the outcome indicator	Framework for Participatory Impact Assessment
153b	Infrastructure or transport	Land use land cover		Land use land cover	Urban		scores	semi-quantitative	The Framework for Participatory Impact Assessment (FoPIA)	Relates to management plan or existing framework;Future land patterns	Framework for Participatory Impact Assessment - Assigned weights of importance by experts in the workshop and then scored from -3 to +3 for the impact of each scenario on the outcome indicator	Framework for Participatory Impact Assessment
229a	biodiversity	Environmental		Environmental	Biodiversity	Compositional		Qualitative	climate impacts on ecosystem services	Objectives	assessed in workshop by participants	workshop
229a	cultural ES	Social		Environmental	Ecosystem service demand	Functional		Qualitative	climate impacts on ecosystem services	Objectives	assessed in workshop by participants	workshop
229a	provisional ES	Environmental		Environmental	Ecosystem service demand	Functional		Qualitative	climate impacts on ecosystem services	Objectives	assessed in workshop by participants	workshop
229a	regulating ES	Environmental		Environmental	Ecosystem service demand	Functional		Qualitative	climate impacts on ecosystem services	Objectives	assessed in workshop by participants	workshop
229a	supporting ES	Environmental		Environmental	Ecosystem service demand	Functional		Qualitative	climate impacts on ecosystem services	Objectives	assessed in workshop by participants	workshop
229a	food availability	Economic		Economic	Production			Qualitative	climate impacts on ecosystem services	Objectives	assessed in workshop by participants	workshop
229a	water regulation	Environmental		Environmental	Water quality	Functional		Qualitative	climate impacts on ecosystem services	Objectives	assessed in workshop by participants	workshop
229a	1. land use and land cover classes	Land use land cover	1. cropland	Land use land cover	Mixed: farms/natural vegetation		ha	Quantitative	link scenarios to land use land cover	Future land patterns	map	Mapping
229a			1. shrubland	Land use land cover	Grasslands/shrublands		ha	Quantitative	link scenarios to land use land cover	Future land patterns	map	Mapping
229a			1. thicket	Land use land cover	Other		ha	Quantitative	link scenarios to land use land cover	Future land patterns	map	Mapping
229a			1. woodland and agroforestry	Land use land cover	Forest		ha	Quantitative	link scenarios to land use land cover	Future land patterns	map	Mapping
229a			1. plantation forest	Land use land cover	Mixed: farms/natural vegetation		ha	Quantitative	link scenarios to land use land cover	Future land patterns	map	Mapping
229a			1. indigenous forest	Land use land cover	Forest		ha	Quantitative	link scenarios to land use land cover	Future land patterns	map	Mapping
229a			1. grassland	Land use land cover	Grasslands/shrublands		ha	Quantitative	link scenarios to land use land cover	Future land patterns	map	Mapping
229a			1. bare soil and built-up areas	Land use land cover	Urban		ha	Quantitative	link scenarios to land use land cover	Future land patterns	map	Mapping
229b	biodiversity	Environmental		Environmental	Biodiversity	Compositional		Qualitative	climate impacts on ecosystem services	Objectives	assessed in workshop by participants	workshop
229b	cultural ES	Social		Environmental	Ecosystem service demand	Functional		Qualitative	climate impacts on ecosystem services	Objectives	assessed in workshop by participants	workshop
229b	provisional ES	Environmental		Environmental	Ecosystem service demand	Functional		Qualitative	climate impacts on ecosystem services	Objectives	assessed in workshop by participants	workshop
229b	regulating ES	Environmental		Environmental	Ecosystem service demand	Functional		Qualitative	climate impacts on ecosystem services	Objectives	assessed in workshop by participants	workshop
229b	supporting ES	Environmental		Environmental	Ecosystem service demand	Functional		Qualitative	climate impacts on ecosystem services	Objectives	assessed in workshop by participants	workshop
229b	soil erosion	Environmental		Environmental	Soil health	Functional		Qualitative	climate impacts on ecosystem services	Objectives	assessed in workshop by participants	workshop
229b	food provision	Economic		Economic	Production			Qualitative	climate impacts on ecosystem services	Objectives	assessed in workshop by participants	workshop
229b	1. land use land cover classes	Land use land cover	1. indigenous forest	Land use land cover	Forest		ha	Quantitative	link scenarios to land use land cover	Future land patterns	map	Mapping
229b			1. cropland	Land use land cover	Mixed: farms/natural vegetation		ha	Quantitative	link scenarios to land use land cover	Future land patterns	map	Mapping
229b			1. degraded land	Environmental	Habitat quality	Functional	ha	Quantitative	link scenarios to land use land cover	Future land patterns	map	Mapping
229b			1. coffee plantation	Land use land cover	Mixed: farms/natural vegetation		ha	Quantitative	link scenarios to land use land cover	Future land patterns	map	Mapping
229b			1. agroforestry	Land use land cover	Mixed: farms/natural vegetation		ha	Quantitative	link scenarios to land use land cover	Future land patterns	map	Mapping
229b			1. other	Land use land cover	Other		ha	Quantitative	link scenarios to land use land cover	Future land patterns	map	Mapping
242a	Biodiversity	Environmental	Change in Mean Species Abundance in the landscape (%)	Environmental	Biodiversity	Compositional	%	Quantitative	link to SDG	Sustainable Development goals	MESH tool runs on invest models	Quantitative model	INVEST
242a	Climate	Environmental	Change in carbon storage (%)	Environmental	Carbon	Functional	%	Quantitative	link to SDG	Sustainable Development goals	MESH tool runs on invest models	Quantitative model	INVEST
242a	Protected areas	Environmental	Change in natural land cover in protected areas	Environmental	Conservation	Functional	%	Quantitative	link to SDG	Sustainable Development goals	MESH tool runs on invest models	Quantitative model	INVEST
242a	Land system	Land use land cover	Change in forest(ed) area (%)	Land use land cover	Forest		%	Quantitative	link to SDG	Sustainable Development goals	MESH tool runs on invest models	Quantitative model	INVEST
242a	food provisioning	Economic	change in food provisioning function defined as the sum of the caloric value of agricultural food production in the landscape	Economic	Production		%	Quantitative	link to SDG	Sustainable Development goals	MESH tool runs on invest models	Quantitative model	INVEST
242a	Supporting bio-corridors	Land use land cover	Change in supportive use in bio-corridors (%)	Land use land cover	Other		%	Quantitative	link to SDG	Sustainable Development goals	MESH tool runs on invest models	Quantitative model	INVEST
242a	Aquatic ecosystems	Social	Change in supportive use of riparian zones (%)	Social	Management actions		%	Quantitative	link to SDG	Sustainable Development goals	MESH tool runs on invest models	Quantitative model	INVEST
242a	1. Water quality	Environmental	1. Change in water purification function (Nitrogen) (%)	Environmental	Water nutrient levels	Functional	%	Quantitative	link to SDG	Sustainable Development goals	MESH tool runs on invest models	Quantitative model	INVEST
242a			1. Change in water purification function (Phosphate) (%)	Environmental	Water nutrient levels	Functional	%	Quantitative	link to SDG	Sustainable Development goals	MESH tool runs on invest models	Quantitative model	INVEST
242a			1. Change in water availability for agriculture (%)	Environmental	Water nutrient levels	Functional	%	Quantitative	link to SDG	Sustainable Development goals	MESH tool runs on invest models	Quantitative model	INVEST
242a	2. Land used sustainably	Economic	2. Change in share of food production complying to spatial polices on sustainable land use supporting the landscape ambitions (%)	Economic	Production		%	Quantitative	link to SDG	Sustainable Development goals;Future land patterns	MESH tool runs on invest models	Quantitative model	INVEST
242a			2. Change in share of agro-export production complying to spatial polices on sustainable land use supporting the landscape ambitions (%)	Economic	Production		%	Quantitative	link to SDG	Sustainable Development goals;Future land patterns	MESH tool runs on invest models	Quantitative model	INVEST
242a	Water quality and soil conservation	Environmental	Change in sedimentation prevention function (%) indicating erosion control	Environmental	Water nutrient levels	Functional	%	Quantitative	link to SDG	Sustainable Development goals	MESH tool runs on invest models	Quantitative model	INVEST
242a	3. land use land cover	Land use land cover	3. Urban-settlements	Land use land cover	Urban		km2	Quantitative		Future land patterns	land maps based on scenario rules	Mapping
242a			3. Monoculture	Land use land cover	Mixed: farms/natural vegetation		km2	Quantitative		Future land patterns	land maps based on scenario rules	Mapping
242a			3. Mixed crop-livestock	Land use land cover	Mixed: farms/natural vegetation		km2	Quantitative		Future land patterns	land maps based on scenario rules	Mapping
242a			3. Mixed crop-livestock with forest (15%)	Land use land cover	Mixed: farms/natural vegetation		km2	Quantitative		Future land patterns	land maps based on scenario rules	Mapping
242a			3. Agroforestry mosaic (40% forest)	Land use land cover	Mixed: farms/natural vegetation		km2	Quantitative		Future land patterns	land maps based on scenario rules	Mapping
242a			3. Grassland	Land use land cover	Grasslands/shrublands		km2	Quantitative		Future land patterns	land maps based on scenario rules	Mapping
242a			3. Plantation forest	Land use land cover	Mixed: farms/natural vegetation		km2	Quantitative		Future land patterns	land maps based on scenario rules	Mapping
242a			3. Closed forest	Land use land cover	Forest		km2	Quantitative		Future land patterns	land maps based on scenario rules	Mapping
242a			3. Open forest	Land use land cover	Forest		km2	Quantitative		Future land patterns	land maps based on scenario rules	Mapping
242a			3. Shrubland	Land use land cover	Grasslands/shrublands		km2	Quantitative		Future land patterns	land maps based on scenario rules	Mapping
242a			3. Wetlands	Land use land cover	Riparian/Wetland		km2	Quantitative		Future land patterns	land maps based on scenario rules	Mapping
242a			3. Water	Land use land cover	River/inland waters		km2	Quantitative		Future land patterns	land maps based on scenario rules	Mapping
242a			3. Bare	Land use land cover	Other		km2	Quantitative		Future land patterns	land maps based on scenario rules	Mapping
242b	Biodiversity	Environmental	Change in Mean Species Abundance in the landscape (%)	Environmental	Biodiversity	Compositional	%	Quantitative	link to SDG	Sustainable Development goals	MESH tool runs on invest models	Quantitative model	INVEST
242b	Climate	Environmental	Change in carbon storage (%)	Environmental	Carbon	Functional	%	Quantitative	link to SDG	Sustainable Development goals	MESH tool runs on invest models	Quantitative model	INVEST
242b	Supporting bio-corridors	Land use land cover	Change in supportive use in bio-corridors (%)	Land use land cover	Other		%	Quantitative	link to SDG	Sustainable Development goals	MESH tool runs on invest models	Quantitative model	INVEST
242b	1. food provisioning	Economic	1. change in food provisioning function defined as the sum of the caloric value of agricultural food production in the landscape	Economic	Production		%	Quantitative	link to SDG	Sustainable Development goals	MESH tool runs on invest models	Quantitative model	INVEST
242b			1. Change in share of agro-export production complying to spatial polices on sustainable land use supporting the landscape ambitions (%)	Economic	Production		%	Quantitative	link to SDG	Sustainable Development goals	MESH tool runs on invest models	Quantitative model	INVEST
242b	Aquatic ecosystems	Environmental	Change in supportive use of riparian zones (%)	Environmental	Water availability	Functional	%	Quantitative	link to SDG	Sustainable Development goals	MESH tool runs on invest models	Quantitative model	INVEST
242b	2. Water quality	Environmental	2. Change in water purification function (Nitrogen) (%)	Environmental	Water nutrient levels	Functional	%	Quantitative	link to SDG	Sustainable Development goals	MESH tool runs on invest models	Quantitative model	INVEST
242b			2. Change in water purification function (Phosphate) (%)	Environmental	Water nutrient levels	Functional	%	Quantitative	link to SDG	Sustainable Development goals	MESH tool runs on invest models	Quantitative model	INVEST
242b			2. Change in water availability for agriculture (%)	Environmental	Water nutrient levels	Functional	%	Quantitative	link to SDG	Sustainable Development goals	MESH tool runs on invest models	Quantitative model	INVEST
242b	Water quality and soil conservation	Environmental	Change in sedimentation prevention function (%) indicating erosion control	Environmental	Water nutrient levels	Functional	%	Quantitative	link to SDG	Sustainable Development goals	MESH tool runs on invest models	Quantitative model	INVEST
242b	3. land use land cover	Land use land cover	3. Urban-settlements	Land use land cover	Urban		km2	Quantitative		Future land patterns	land maps based on scenario rules	Mapping
242b			3. Cocoa agroforestry	Land use land cover	Mixed: farms/natural vegetation		km2	Quantitative		Future land patterns	land maps based on scenario rules	Mapping
242b			3. Mixed crop-livestock	Land use land cover	Mixed: farms/natural vegetation		km2	Quantitative		Future land patterns	land maps based on scenario rules	Mapping
242b			3. Mixed crop-livestock with forest (15%)	Land use land cover	Mixed: farms/natural vegetation		km2	Quantitative		Future land patterns	land maps based on scenario rules	Mapping
242b			3. Forest with extensive agriculture	Land use land cover	Mixed: farms/natural vegetation		km2	Quantitative		Future land patterns	land maps based on scenario rules	Mapping
242b			3. Palm oil plantations	Land use land cover	Mixed: farms/natural vegetation		km2	Quantitative		Future land patterns	land maps based on scenario rules	Mapping
242b			3. Mining	Land use land cover	Other		km2	Quantitative		Future land patterns	land maps based on scenario rules	Mapping
242b			3. Closed forest	Land use land cover	Forest		km2	Quantitative		Future land patterns	land maps based on scenario rules	Mapping
242b			3. Open forest	Land use land cover	Forest		km2	Quantitative		Future land patterns	land maps based on scenario rules	Mapping
242b	Land used sustainably	Economic	Change in share of food production complying to spatial polices on sustainable land use supporting the landscape ambitions (%)	Economic	Production		%	Quantitative	link to SDG	Sustainable Development goals	MESH tool runs on invest models	Quantitative model	INVEST
242b	Land system	Land use land cover	Change in forest(ed) area (%)	Land use land cover	Forest		%	Quantitative	link to SDG	Sustainable Development goals;Future land patterns	MESH tool runs on invest models	Quantitative model	INVEST
242b	Protected areas	Environmental	Change in natural land cover in proteted areas	Environmental	Conservation	Functional	%	Quantitative	link to SDG	Sustainable Development goals;Future land patterns	MESH tool runs on invest models	Quantitative model	INVEST
242c	Biodiversity	Environmental	Change in Mean Species Abundance in the landscape (%)	Environmental	Biodiversity	Compositional	%	Quantitative	link to SDG	Sustainable Development goals	MESH tool runs on invest models	Quantitative model	INVEST
242c	Climate	Environmental	Change in carbon storage (%)	Environmental	Carbon	Functional	%	Quantitative	link to SDG	Sustainable Development goals	MESH tool runs on invest models	Quantitative model	INVEST
242c	Protected areas	Environmental	Change in natural land cover in protected areas	Environmental	Conservation	Functional	%	Quantitative	link to SDG	Sustainable Development goals	MESH tool runs on invest models	Quantitative model	INVEST
242c	Land system	Land use land cover	Change in forest(ed) area (%)	Land use land cover	Forest		%	Quantitative	link to SDG	Sustainable Development goals	MESH tool runs on invest models	Quantitative model	INVEST
242c	1. Supporting bio-corridors	Land use land cover	Change in supportive use in bio-corridors (%)	Land use land cover	Other		%	Quantitative	link to SDG	Sustainable Development goals	MESH tool runs on invest models	Quantitative model	INVEST
242c			Change in water availability for agriculture (%)	Environmental	Water availability	Functional	%	Quantitative	link to SDG	Sustainable Development goals	MESH tool runs on invest models	Quantitative model	INVEST
242c	Aquatic ecosystems	Environmental	Change in supportive use of riparian zones (%)	Environmental	Water availability	Functional	%	Quantitative	link to SDG	Sustainable Development goals	MESH tool runs on invest models	Quantitative model	INVEST
242c	4. Water quality	Environmental	4. Change in water purification function (Nitrogen) (%)	Environmental	Water nutrient levels	Functional	%	Quantitative	link to SDG	Sustainable Development goals	MESH tool runs on invest models	Quantitative model	INVEST
242c			4. Change in water purification function (Phosphate) (%)	Environmental	Water nutrient levels	Functional	%	Quantitative	link to SDG	Sustainable Development goals	MESH tool runs on invest models	Quantitative model	INVEST
242c	Water quality and soil conservation	Environmental	Change in sedimentation prevention function (%) indicating erosion control	Environmental	Water nutrient levels	Functional	%	Quantitative	link to SDG	Sustainable Development goals	MESH tool runs on invest models	Quantitative model	INVEST
242c	food provisioning	Economic	change in food provisioning function defined as the sum of the caloric value of agricultural food production in the landscape	Economic	Production		%	Quantitative	link to SDG	Sustainable Development goals	MESH tool runs on invest models	Quantitative model	INVEST
242c	3. land use land cover	Land use land cover	3. Urban-settlements	Land use land cover	Urban		km2	Quantitative		Future land patterns	land maps based on scenario rules	Mapping
242c			3. Intensive mono-agriculture	Land use land cover	Mixed: farms/natural vegetation		km2	Quantitative		Future land patterns	land maps based on scenario rules	Mapping
242c			3. Mixed crop-livestock	Land use land cover	Mixed: farms/natural vegetation		km2	Quantitative		Future land patterns	land maps based on scenario rules	Mapping
242c			3. Palm oil plantations	Land use land cover	Mixed: farms/natural vegetation		km2	Quantitative		Future land patterns	land maps based on scenario rules	Mapping
242c			3. Shrublands, mangroves, wetlands	Land use land cover	Other		km2	Quantitative		Future land patterns	land maps based on scenario rules	Mapping
242c			3. Forest broadleaf	Land use land cover	Forest		km2	Quantitative		Future land patterns	land maps based on scenario rules	Mapping
242c			3. Forest needleleaf	Land use land cover	Forest		km2	Quantitative		Future land patterns	land maps based on scenario rules	Mapping
242c			3. Mixed crop-livestock with forest (15%)	Land use land cover	Mixed: farms/natural vegetation		km2	Quantitative		Future land patterns	land maps based on scenario rules	Mapping
242c			3. Agroforestry mosiac	Land use land cover	Mixed: farms/natural vegetation		km2	Quantitative		Future land patterns	land maps based on scenario rules	Mapping
242c			3. Cash tree crops	Land use land cover	Mixed: farms/natural vegetation		km2	Quantitative		Future land patterns	land maps based on scenario rules	Mapping
242c	2. Land used sustainably	Economic	2. Change in share of food production complying to spatial polices on sustainable land use supporting the landscape ambitions (%)	Economic	Production		%	Quantitative	link to SDG	Sustainable Development goals	MESH tool runs on invest models	Quantitative model	INVEST
242c			2. Change in share of agro-export production complying to spatial polices on sustainable land use supporting the landscape ambitions (%)	Economic	Production		%	Quantitative	link to SDG	Sustainable Development goals	MESH tool runs on invest models	Quantitative model	INVEST
64a	Land based production	Economic	Economic production - provision of land for Economic production including agricultural and forest products	Economic	Production			semi-quantitative	chosen by authors, adapting original method	Concern in study area	Framework for Participatory Impact Assessment - Assigned weights of importance by experts in the workshop and then scored from -3 to +3 for the impact of each scenario on the outcome indicator	Framework for Participatory Impact Assessment
64a	non-land based activities	Social	built-up activities - provision of space for industry and service activities	Social	Recreation			semi-quantitative	chosen by authors, adapting original method	Concern in study area	Framework for Participatory Impact Assessment - Assigned weights of importance by experts in the workshop and then scored from -3 to +3 for the impact of each scenario on the outcome indicator	Framework for Participatory Impact Assessment
64a	infrastructure	Land use land cover	road density and quality	Land use land cover	Urban			semi-quantitative	chosen by authors, adapting original method	Concern in study area	Framework for Participatory Impact Assessment - Assigned weights of importance by experts in the workshop and then scored from -3 to +3 for the impact of each scenario on the outcome indicator	Framework for Participatory Impact Assessment
64a	provision of work	Economic	regional employment (for activities based on natural resources)	Economic	Employment			semi-quantitative	chosen by authors, adapting original method	Concern in study area	Framework for Participatory Impact Assessment - Assigned weights of importance by experts in the workshop and then scored from -3 to +3 for the impact of each scenario on the outcome indicator	Framework for Participatory Impact Assessment
64a	quality of life	Social	life expectancy	Social	Quality of life			semi-quantitative	chosen by authors, adapting original method	Concern in study area	Framework for Participatory Impact Assessment - Assigned weights of importance by experts in the workshop and then scored from -3 to +3 for the impact of each scenario on the outcome indicator	Framework for Participatory Impact Assessment
64a	Food security	Economic	food availability	Economic	Production			semi-quantitative	chosen by authors, adapting original method	Concern in study area	Framework for Participatory Impact Assessment - Assigned weights of importance by experts in the workshop and then scored from -3 to +3 for the impact of each scenario on the outcome indicator	Framework for Participatory Impact Assessment
64a	Provision of abiotic resources	Environmental	water availablity	Environmental	Water availability	Functional		semi-quantitative	chosen by authors, adapting original method, considered to be of concern in study area	Concern in study area	Framework for Participatory Impact Assessment - Assigned weights of importance by experts in the workshop and then scored from -3 to +3 for the impact of each scenario on the outcome indicator	Framework for Participatory Impact Assessment
64a	provision of biotic resources	Environmental	conservation area	Environmental	Conservation	Structural		semi-quantitative	chosen by authors, adapting original method, considered to be of concern in study area	Concern in study area	Framework for Participatory Impact Assessment - Assigned weights of importance by experts in the workshop and then scored from -3 to +3 for the impact of each scenario on the outcome indicator	Framework for Participatory Impact Assessment
64a	maintenance of ecosystem processes	Environmental	clean water	Environmental	Ecosystem health	Functional		semi-quantitative	chosen by authors, adapting original method, considered to be of concern in study area	Concern in study area	Framework for Participatory Impact Assessment - Assigned weights of importance by experts in the workshop and then scored from -3 to +3 for the impact of each scenario on the outcome indicator	Framework for Participatory Impact Assessment
64b	Land based production	Economic	Economic production - provision of land for Economic production including agricultural and forest products	Economic	Production			semi-quantitative	chosen by authors, adapting original method, considered to be of concern in study area	Concern in study area	Framework for Participatory Impact Assessment - Assigned weights of importance by experts in the workshop and then scored from -3 to +3 for the impact of each scenario on the outcome indicator	Framework for Participatory Impact Assessment
64b	non-land based activities	Social	built-up activities - provision of space for industry and service activities	Social	Recreation			semi-quantitative	chosen by authors, adapting original method, considered to be of concern in study area	Concern in study area	Framework for Participatory Impact Assessment - Assigned weights of importance by experts in the workshop and then scored from -3 to +3 for the impact of each scenario on the outcome indicator	Framework for Participatory Impact Assessment
64b	infrastructure	Social	road density and quality	Land use land cover	Urban			semi-quantitative	chosen by authors, adapting original method, considered to be of concern in study area	Concern in study area	Framework for Participatory Impact Assessment - Assigned weights of importance by experts in the workshop and then scored from -3 to +3 for the impact of each scenario on the outcome indicator	Framework for Participatory Impact Assessment
64b	provision of work	Economic	regional employment (for activities based on natural resources)	Economic	Employment			semi-quantitative	chosen by authors, adapting original method, considered to be of concern in study area	Concern in study area	Framework for Participatory Impact Assessment - Assigned weights of importance by experts in the workshop and then scored from -3 to +3 for the impact of each scenario on the outcome indicator	Framework for Participatory Impact Assessment
64b	quality of life	Social	income	Social	Quality of life			semi-quantitative	chosen by authors, adapting original method, considered to be of concern in study area	Concern in study area	Framework for Participatory Impact Assessment - Assigned weights of importance by experts in the workshop and then scored from -3 to +3 for the impact of each scenario on the outcome indicator	Framework for Participatory Impact Assessment
64b	Provision of abiotic resources	Environmental	soil structure and erodability	Environmental	Soil health	Functional		semi-quantitative	chosen by authors, adapting original method, considered to be of concern in study area	Concern in study area	Framework for Participatory Impact Assessment - Assigned weights of importance by experts in the workshop and then scored from -3 to +3 for the impact of each scenario on the outcome indicator	Framework for Participatory Impact Assessment
64b	provision of biotic resources	Environmental	habitat and biodiversity	Environmental	Biodiversity	Compositional		semi-quantitative	chosen by authors, adapting original method, considered to be of concern in study area	Concern in study area	Framework for Participatory Impact Assessment - Assigned weights of importance by experts in the workshop and then scored from -3 to +3 for the impact of each scenario on the outcome indicator	Framework for Participatory Impact Assessment
64b	maintenance of ecosystem processes	Environmental	undisturbed land	Environmental	Water availability	Functional		semi-quantitative	chosen by authors, adapting original method, considered to be of concern in study area	Concern in study area	Framework for Participatory Impact Assessment - Assigned weights of importance by experts in the workshop and then scored from -3 to +3 for the impact of each scenario on the outcome indicator	Framework for Participatory Impact Assessment
42	Settlement development	Economic		Economic	Economic development			Qualitative	land is limited in the valley/catchment	Concern in study area	Participatory mapping	Mapping	Participatory mapping
42	Tourism development	Economic		Economic	Economic development			Qualitative	not explicit	Unclear	Participatory mapping	Mapping	Participatory mapping
42	Leisure industry development	Economic		Economic	Economic development			Qualitative	not explicit	Unclear	Participatory mapping	Mapping	Participatory mapping
42	Hydromorphology	Environmental	Groundwater level	Environmental	Water availability	Functional		Qualitative	Consideration of orignal river flows and morphology	Previous state	Participatory mapping	Mapping	Participatory mapping
42			Velocity	Environmental	Water quality	Functional		Qualitative	Consideration of orignal river flows and morphology	Previous state	Participatory mapping	Mapping	Participatory mapping
42	Costs	Economic		Economic	Costs			Qualitative	land purchase needs	Economic incentives	Participatory mapping	Mapping	Participatory mapping
42	Conservation of riparian and wetland biodiversity	Environmental		Environmental	Conservation	Compositional		Qualitative	Management of the landscape following regulations as outlined in regulatory guidelines on water bodies (WWRL), floods (HW-RL) and Flora-Fauna-Habitat- und bird conservation(FFH-, VS-RL) with special consideration for Natura 2000 habitats	Relates to management plan or existing framework	Participatory mapping	Mapping	Participatory mapping
14	River restoration	Environmental		Environmental	Restoration	Functional		Qualitative	Create a common object people ca appreciate and want to protect, common understanding of the issues with stakeholders, evaluate strategies, create a story to understand how to remediate the river	Relates to management plan or existing framework; Stakeholder relationships; Objectives	Interviews, historical research on land use change, infrastructure and impacts	Interview; Literature review
