# Supplementary material for: Existing evidence on the use of participatory scenarios in ecological restoration: a systematic map
Source: Environ Evid. 2023 Nov 30;12:27. doi: 10.1186/s13750-023-00314-1 (PMC11378857; doi:10.1186/s13750-023-00314-1)
Supplement: Supplementary file 7 — Additional file 7. Machine-readable file of main metadata frame. [file 13750_2023_314_MOESM7_ESM.csv]

study_number	second_reviewer	lead_author	all_authors	corresponding_email	lead_author_address	lead_author_institutional_country	title	pub_year	publication_type	place_published	peer_reviewed	author_profession_academic	author_profession_ngo	author_profession_government	author_profession_private	author_profession_student	author_profession_other	other_author_profession	author_affiliation_university	author_affiliation_ngo	author_affiliation_private	author_affiliation_government	author_affiliation_research_institute	author_affiliation_other	publication_language	study_type	year_data_collection	study_country	study_area	study_areakm2	focal_environment	further_details_focal_environment	primary_economic_activity_resource_industry	primary_economic_activity_services_sector	primary_economic_activity_agriculture_pastoralism	primary_economic_activity_subsistence	primary_economic_activity_illegal	primary_economic_activity_other	other_primary_economic_activity	further_details_primary_economic_activity	how_meet_restoration_criteria	embedded_wider_project	restoration_motivation	restoration_area	driver_degradation_demographics	driver_degradation_technology	driver_degradation_urbanisation	driver_degradation_globalisation	driver_degradation_economics
5	0	Simone Daniela Langhans	Simone Daniela Langhans, Marc Schallenberg	simone.langhans@gmail.com	University of Otago, Dunedin, New Zealand	New Zealand	Accounting for diverse cultural values in freshwater management plans by using a transparent and collaborative decision support system based on multi-criteria decision analysis	2021	Journal Article	New Zealand Journal of Marine and Freshwater Research	1	1							University of Otago, Dunedin, New Zealand, Basque Centre for Climate Change (BC3), Leioa, Spain						English	Semi-quantitative	2018	New Zealand	Lake Wānaka catchment, South Island, New Zealand	NA	River/inland waters	Lake catchment		1	1					Lake catchment	study area is degraded	1	Community led management plan to safeguard the lake and its catchment	Lake Wānaka catchment	1		1
7	0	Brett A Bryan	Brett A Bryan, Neville D Crossmna, Darran King		CSIRO, Urrbrae, South Australia, Australia	Australia	Analysing Landscape Futures for Dryland Agricultural Areas: a Case Study in the Lower Murray Region of Southern Australia	2008	Book Chapter	Landscape Analysis and Visualisation	2	1							CSIRO, Urrbrae, South Australia, Australia						English	Quantitative		Australia		NA	Mixed: farms/natural vegetation				1						study area is degraded	1	improve land management	Lower Murray-Darling Basin
8	0	Cedric M. Gapinski	Cedric M. Gapinski, Anna-Lena Vollheyde, Christina von Haaren	gapinski@umwelt.uni-hannover.de	Leibniz University of Hannover, Institute of Environmental Planning, Herrenhäuser Str. 2, Hannover 30419, Germany.	Germany	Application of the ecosystem services concept in stakeholder communication—Results of a workshop including a planning game at the Lower Mulde River (Dessau Roßlau, Germany)	2020	Journal Article	International Review of Hydrobiology	1	1							Leibniz University of Hanover, Institute of Environmental Planning, Hanover, Germany						English	Qualitative	2019	Germany	Current and former floodplain of he Mulde River	NA	River/inland waters	River and surrounding floodplain						1	Urban	study area includes a city.	Restoration is the main goal	1	Restoration of the Mulde River	Mulde River, Germany
9	0	Verena Rodorff	Verena Rodorff, Liron Steinmetz, Jan Mertens, Marianna Siegmund-Schultze, Johann Köppel	verena.rodorff@tu-berlin.de	Environmental Assessment and Planning Research Group, Technische Universität Berlin (Berlin Institute of Technology), Secr. EB 5, Straße des 17. Juni 145, 10623 Berlin, Germany	Germany	Applying Ba1ian networks to evaluate small-scale farmers’ perceptions of native reforestation practices in Brazil’s Caatinga biome	2018	Journal Article	Regional Environmental Change	1	1							Environmental Assessment and Planning Research Group,Technische Universität Berlin (Berlin Institute of Technology) Institute of Agricultural Sciences in the Tropics (HansRuthenbergInstitute), Agroecology in the Tropics and Subtropics, University of Hohenheim						English	Mixed Methods		Brazil	Itaparica Reservoir	828	Forest	Caatinga vegetation - dry tropical forest			1						Restoration is the main goal	2	Restore an endemic tree with cultural and econonic value	Itaparica Reservoir
11	1	H. J. KÖNIG	H. J. KÖNIG, L. ZHEN2, K. HELMING, S. UTHES, L. YANG, X. CAO, H. WIGGERING	hkoenig@zalf.de	Leibniz-Centre for Agricultural Landscape Research (ZALF) e.V., Eberswalder Straße 84, 15374 Müncheberg, Germany	Germany	ASSESSING THE IMPACT OF THE SLOPING LAND CONVERSION PROGRAMME ON RURAL SUSTAINABILITY IN GUYUAN, WESTERN CHINA	2012	Journal Article	Land Degradation and Development	1	1							Institute of Earth and Environmental Science, University of Potsdam, KarlLiebknechtStr. 24–25, 14476 PotsdamGolm, Germany				LeibnizCentre for Agricultural Landscape Research (ZALF) e.V., Eberswalder Straße 84, 15374 Müncheberg, Germany; Institute of Geographic Sciences and Natural Resources Research, Chinese Academy of Sciences, 11A, Datun Road, Chaoyang District, Beijing, 111 PR China		English	Mixed Methods	2009-2010	China	Guyan	NA	Mixed: farms/natural vegetation				1	1					Restoration is the main goal	1	Tackle soil erosion and land degradation on slopes, low economic development	Guyuan	1
12	0	Leah L Bremer	Leah L Bremer, Lisa Nadle, Clay Trauernicht, Pau'ala Pascua, Heather L McMillen, Kimberly Burnett, Christopher A Wada, Natalie Kurashima, Shimona A Quazi, Thomas Giambelluca, Pia Chock, Tamara Ticktin	lbremer@hawaii.edu	University of Hawaiʻi Economic Research Organization and Water Resources Research Center, University of Hawaiʻi at Mānoa, 2424 Maile Way, Saunders Hall 540, Honolulu, Hawaiʻi 96822, USA	United States of America	Bringing multiple values to the table: assessing future land-use and climate change in North Kona, Hawaiʻi	2018	Journal Article	Ecology and Society	1	1		1	1				Department of Botany, University of Hawaiʻi at Mānoa; University of Hawaiʻi Economic Research Organization, University of Hawaiʻi at Mānoa; Water Resources Research Center, University of Hawaiʻi at Mānoa; The Natural Capital Project, Woods Institute for the Environment and Department of Biology, Stanford University; Department of Natural Resources and Environmental Management, University of Hawai…		Kamehameha Schools	USDA Forest Service, Northern Research Station, NYC Urban Field Station, USA			English	Mixed Methods		United Sates of America	portion of Kaʻūpūlehu, Hawai'i	13.9	Pasture/Rangelands			1	1						Restoration features in scenarios	1	Upcoming decision around the use of pasturelands in North Kona
13	0	M. Lippe	M. Lippe, T. Thai Minh, A. Neef, T. Hilger, V. Hoffmann, N.T. Lam, G. Cadisch	georg.cadisch@uni-hohenheim.de	Institute of Plant Production in the Tropics and Subtropics Universität Hohenheim, Garbenstr. 13, 70599 Stuttgart, Germany	Germany	Building on qualitative datasets and participatory processes to simulate land use change in a mountain watershed of Northwest Vietnam	2011	Journal Article	Environmental modelling & software	1	1							Institute of Plant Production in the Tropics and Subtropics Universität Hohenheim, Garbenstr. 13, 70599 Stuttgart, Germany, Institute of Social Sciences in Agriculture, Universität Hohenheim, Germany, Chair of Resource Governance and Participatory Development, Graduate School of Global Environmental Studies, Kyoto University, Japan, Centre for Agricultural Research and Ecological Studies (CARES),…						English	Mixed Methods	2007-2008	Vietnam	Ban Phut village, Chieng Khoi commune, Son La province, Northwest Vietnam	5.58	Mixed: farms/natural vegetation				1						study area is degraded	0	Decline in soil fertility a rising threat to the farming systems		1	1
14	0	Deborah Abherve	Déborah Abhervé & Sarah Lumbroso	deborah.abherve@asca-net.com	AScA, Paris, France	France	Historical stories and perspectives: Scenarios to serve water management stakeholder.	2020	Journal Article	Hydroscience	1				1						AScA				French	Qualitative	2013-2017	France	Loiret (South of Orleans), Ile-de-France (Paris region), Seine estuary	NA	River/inland waters	mixture of rivers and estuaries			1			1	Industry	Some of the study areas more industrial and built up than others which were countryside domminated by agriculture.	Restoration is the main goal	1	River re-wilding and other changes proposed	Loiret (South of Orleans), Ile-de-France (Paris region), Seine estuary		1	1		1
18	0	T. VAN DER SLUIS	T. VAN DER SLUIS, J. ROMANOWSKI, J. MATUSZKIEWICZ, I. BOUWMA		ALTERRA Green World Research, The Netherlands	The Netherlands	COMPARISON OF SCENARIOS FOR THE VISTULA RIVER, POLAND	2007	Book Chapter	Landscape Ecological Applications in Man-Influenced Areas		1							ALTERRA Green World Research, Wageningen University, The Netherlands; Centre for Ecological Research PAN, Poland; Institute of Geography and Spatial Organisation PAN, Poland						English	Quantitative		Poland	Part of the Vistula Valley	1545	River/inland waters	Floodplain			1						Restoration features in scenarios	0	Unclear	Part of the Vistula Valley
19	0	Toni Dorianne Bradley	Toni Dorianne Bradley		Ecosystem and Environment Research Centre School of Science, Engineering and Environment University of Salford, UK	United Kingdom	Consideration of possible futures for peri-urban sites based on restabilising ecosystem processes : rewilding nature and people	2020	MSc thesis	University of Salford						1			Ecosystem and Environment Research Centre School of Science, Engineering and Environment University of Salford, UK						English	Mixed Methods	2018-2019	United Kingdom	Upper Moss Side	0.714	Coastal/Estuary/mangrove	Says there is grassland, trees, saltmarch, swamp, scrub and standing water						1	Urban	says the area is peri-urban and used to be farmland. There is also a nearby protected area. Managed by Forestry Commission	Restoration is the main goal	0	Restore ex-farmland to more woodland and grassland	Upper Moss Side
22	0	Tongmahn Ahn	Tongmahn Ahn, Inho Kim, Jaeyoung Lee, Chankook Kim, H1ung Chae, Young Lee, Soyoung Min, and Minwoo Kim	ahntm@snu.ac.kr	Graduate School of Seoul National University	Republic of Korea	Development of Participatory Ecological Restoration System through Intergrative Categorization of Disturbed Areas in BaigDooDaeGahn	2009	Journal Article	Journal of the Korea Society of Environmental Restoration Technology	2	1							Graduate School of Seoul National University, Shingu University, Kongju National University, Center for Education Research						Korean	Mixed Methods	2008	Republic of Korea	Southen area of Baigdoodaegahn(S. Korean Territory), Republic of Korea	NA	Forest			1	1					Tourism Area: Winter Activity and Recreational Facility, Highland Agriculture and Tourism	Restoration is the main goal	1	Upcoming decision around the use of Baigdoodaegahn in Republic of Korea	Southen area of Baigdoodaegahn(S. Korean Territory), Republic of Korea					1
25	1	Michael Sinclair	Michael Sinclair, M.K. Vishnu Sagar, Camilla Knudsen, Joseph Sabu, Andrea Ghermandi	aghermand@univ.haifa.ac.il	Department of Natural Resources and Environmental Management, University of Haifa, Haifa, Israel.	Israel	Economic appraisal of ecosystem services and restoration scenarios in a tropical coastal Ramsar wetland in India	2021	Journal Article	Ecosystem Services	1	1							Department of Natural Resources and Environmental Management, University of Haifa, Haifa, Israel Natural Resources and Environmental Research Center, University of Haifa, Israel Department of Environmental Sciences, University of Kerala, India Economics, School of Social Sciences, University of Manchester, Manchester, UK						English	Mixed Methods	2017	India	Ashtamudi lake wetland	56	Coastal/Estuary/mangrove		1	1	1					Fisheries, aquaculture - clam and prawn	Restoration is the main goal	2	Lake and wetland mangrove degradation, restore ecosystem services	Ashtamudi lake wetland mangroves	1		1
26	0	Scott A. Hemmerling	Scott A. Hemmerling, Monica Barra, Harris C. Bienn, Melissa M. Baustian, Hoonshin Jung, Ehab Meselhe. Yushi Wang, Eric White	shemmerling@thewaterinstitute.org	The Water Institute of the Gulf, 1110 S. River Road, Baton Rouge, LA 70802, USA	United States of America	Elevating local knowledge through participatory modeling: active community engagement in restoration planning in coastal Louisiana	2019	Journal Article	Journal of Geographical Systems	1	1							Department of Anthropology, University of South Carolina, 701 Sumter Street, Columbia, SC 29208, USA, Department of River‑Coastal Science and Engineering, Tulane University, 6823 St. Charles Avenue, New Orleans, LA 70118, USA				The Water Institute of the Gulf, 111 S. River Road, Baton Rouge, LA 782, USA		English	Quantitative	2018	United Sates of America	Breton Sound Estuary	NA	Coastal/Estuary/mangrove	with wetland	1			1				fishing - subsistence and commercial, fish, shrimp, oyster	Restoration is the main goal	1	High rate of wetland loss - Louisiana's Costal Master Plan for a Sustainable Coast	Breton Sound Estuary
27	0	Melissa M. Baustian	Melissa M. Baustian, Hoonshin Jung, Harris C. Bienn, Monica Barraa, Scott A. Hemmerling, Yushi Wang, Eric White, Ehab Meselhea	mbaustian@thewaterinstitute.org	The Water Institute of the Gulf, 1110 S. River Road, Baton Rouge, LA 70802, USA	United States of America	Engaging coastal community members about natural and nature-based solutions to assess their ecosystem function	2020	Journal Article	Ecological engineering	1	1		1					University of South Carolina, Department of Anthropology, 701 Sumter Street, Columbia, SC 29208, USA, Tulane University, Department of RiverCoastal Science and Engineering, 6823 St. Charles Avenue, New Orleans, LA 70118, USA			Coastal Protection and Restoration Authority, Baton Rouge, LA 782, USA	The Water Institute of the Gulf, 111 S. River Road, Baton Rouge, LA 782, USA		English	Quantitative		United Sates of America	Breton Sound Estuary	NA	Coastal/Estuary/mangrove	with wetland	1							fishing	Restoration is the main goal	1	High rate of wetland loss - Louisiana's Costal Master Plan for a Sustainable Coast	Breton Sound Estuary
29	0	Emma Li Johansson	Emma Li Johansson, Sara Brogaard, Lova Brodin	emma.johansson@lucsus.lu.se	Lund University, Centre for Sustainability Studies, SE-221 00 Lund, Sweden		Envisioning sustainable carbon sequestration in Swedish farmland	2022	Journal Article	Environmental Science and Policy	1	1	1						Lund University, Centre for Sustainability Studies, SE221 00 Lund, Sweden	MiljoMatematik Malmo AB, Svensk Kolinlagring, Vitemollegatan 3, Malm¨o SE21442, Sweden					English	Qualitative	2021	Sweden		NA	Mixed: farms/natural vegetation	Agriculture			1						Restoration is the main goal	1	Restore farmland and create sustainable and resilient farming systems	Swedish farms		1
35	0	Marcus J. Collier	Marcus J. Collier, Mark Scott	Marcus.Collier@UCD.ie	School of Geography, Planning and Environmental Policy, University College Dublin, Richview Campus, Clonskeagh Drive, Dublin 14, Ireland	Ireland	Focus group discourses in a mined landscape	2010	Journal Article	Land Use Policy	1	1							School of Geography, Planning and Environmental Policy, University College Dublin, Richview Campus, Clonskeagh Drive, Dublin 14, Ireland						English	Qualitative	2006-2007	Ireland	Longford and Roscommon, North Midlands of Ireland	NA	Other	Peatland	1							peat mining, electricity generating station	Restoration is the main goal	1	in 20-30 years the mining will close and land need to be restored	Longford and Roscommon, North Midlands of Ireland
42	0	S Muhar	S. Muhar, G. Pohl, M. Stelzhammer, M. Jungwirth, R. Hornich, S. Hohensinner	susanne.muhar@boku.ac.at	Institut für Hydrobiologie und Gewässermanagement, Universität für Bodenkultur Wien	Austria	Integratives Flussgebietsmanagement: Abstimmung wasserwirtschaftlicher, gewässerökologischer und naturschutzfachlicher Anforderungen auf Basis verschiedener EU-Richtlinien (Beispiel Steirische Enns)	2011	Journal Article	Österreichische Wasser- und Abfallwirtschaft	1	1		1					Institut für Hydrobiologie und Gewässermanagement, Universität für Bodenkultur Wien			Amt der Stmk. Landesregierung, FA 19B Schutzwasserwirtschaft und Bodenwasserhaushalt, Graz			German	Mixed Methods		Austria	Enns Flusslandschaft (River Enns, a tributary to the River Danube)	1750	River/inland waters										Restoration is the main goal	1	Restoration of healthy riparian - wetland ecosystem throough bottom up processes				1
43	0	Bo Jiang	Bo Jiang, Yang Bai, Junyu Chen, Juha M. Alatalo, Xibao Xu, Gang Liu, Qing Wang	youngbcs@gmail.com	Changjiang Water Resources Protection Institute, Wuhan, China	China	Land management to reconcile ecosystem services supply and demand mismatches—A case study in Shanghai municipality, China	2020	Journal Article	Land Degradation and Development	1	1							Center for Integrative Conservation, Xishuangbanna Tropical Botanical Garden, Chinese Academy of Sciences, China School of Business, Suzhou University of Science and Technology, Suzhou, China Department of Biological and Environmental Sciences, College of Arts and Sciences, Qatar University, Doha, Qatar Environmental Science Center, Qatar University, Doha, Qatar Key Laboratory of Watershed Geogra…				Changjiang Water Resources Protection Institute, Wuhan, China		English	Quantitative	2014	China	Shanghai municipality	6340	Urban			1	1			1	Urban		Restoration features in scenarios	0	degraded area and ecosystem services	Shanghai municipality	1		1
45	1	Clovis Grinand	Clovis Grinand, Ghislain Vieilledent, Tantely Razafimbelo, Jean-Roger Rakotoarijaona, Marie Nourtier, Martial Bernoux	c.grinand@nitidae.org	Research and Development, NITIDAE, Maison de la Télédétection, 500 avenue Jean François Breton, 34000 Montpellier, France.	France	Landscape-scale spatial modelling of deforestation, land degradation, and regeneration using machine learning tools	2020	Journal Article	Land Degradation & Development	1	1	1	1			1	Private research institutes, Superanational organisations (European Commission and FAO)	AMAP, CIRAD, CNRS, INRA, IRD, University of Montpellier, 34000 Montpellier, France	Research and Development, NITIDAE, Maison de la Télédétection, 34 Montpellier, France		Direction des Informations Environnementales, Office National pour l'Environnement, 11 Antananarivo, Madagascar	Eco & Sols, IRD, 34 Montpellier, France; UMR AMAP, CIRAD, 34 Montpellier, France; Agronomy, Laboratoire des RadioIsotopes, 11 Antananarivo, Madagascar | Bioeconomy unit (JRC.D.1), Joint Research Centre of the European Commission, 2127 ISPRA, Italy	MICCA, FAO, Food and Agriculture Organization of the United Nations, 153 Rome, Italy	English	Quantitative	2014	Madagascar	Southeastern Madagascar - souther part of the tropical humid forest corridor of Madagascar	16760	Forest				1					2 national parks	Restoration features in scenarios	0	dramatic increase in deforestation across the country - to develop large-scale sustainable land managenent strategies in the next two decades	Southeastern Madagascar - souther part of the tropical humid forest corridor of Madagascar			1
65	0	Wolke Tob´on	Wolke Tob´on, Tania Urquiza-Haas, Patricia Koleff,1 Matthias Schr¨oter, Rub´en Ortega-´Alvarez, Julio Campo, Roberto Lindig-Cisneros, Jos´e Sarukh´an,Aletta Bonn		Comisi´on Nacional para el Conocimiento y Uso de la Biodiversidad (Conabio), Liga Perif´erico—Insurgentes Sur 4903, Parques del Pedregal, Ciudad de M´exico, C.P. 14010, Mexico; UFZ – Helmholtz Centre for Environmental Research, Department of Ecosystem Services, Permoserstr. 15, 04318 Leipzig, Germany, German Centre for Integrative Biodiversity Research (iDiv) Halle-Jena-Leipzig, Deutscher Platz 5…	Mexico & Germany	Restoration planning to guide Aichi targets in a megadiverse country	2017	Journal Article	Conservation Biology	1	1		1					Facultad de Ciencias, Universidad Nacional Aut´onoma de M´exico (UNAM), Av. Universidad 3000, Circuito Exterior S/N, Delegaci´on Coyoac´an, Ciudad de M´exico, C.P. 04510, Mexico Instituto de Ecolog´ıa, Universidad Nacional Aut´onoma de M´exico (UNAM), Circuito Exterior S/N anexo Jard´ın Bot´anico exterior, Ciudad Universitaria, Ciudad de M´exico, C.P. 04500, Mexico FriedrichSchillerUniversit¨at J…			Comisi´on Nacional para el Conocimiento y Uso de la Biodiversidad (Conabio), Liga Perif´erico—Insurgentes Sur 493, Parques delPedregal, Ciudad de M´exico, C.P. 141, Mexico	Research institute: German Centre for Integrative Biodiversity Research (iDiv) HalleJenaLeipzig, Deutscher Platz 5e, 413 Leipzig, Germany; UFZ – Helmholtz Centre for Environmental Research, Department of Ecosystem Services, Permoserstr. 15, 4318 Leipzig, Germany; Instituto de Investigaciones en Ecosistemas y Sustentabilidad (IIES), Antigua Carretera a P´atzcuaro 871, Col. Ex Hacienda de San Jos´e…		English	Quantitative		Mexico	Mexico	NA	Mixed: farms/natural vegetation	Country - so across many environments but urban, highly protected areas and unfragemented primary vegetation was excluded								country so across many sectors	Restoration is the main goal	0	Prioritse areas that ehance restoration in important biodiversity areas lowering restoration costs and increasing restoration outputs	Mexico
80	1	Eulalia Gómez Martín	Eulalia Gómez Martín, Raffaele Giordano, Alessandro Pagano, Peter van der Keur, María Máñez Costa	Eulalia.gomez@hzg.de	Climate Service Center Germany (GERICS), Helmholtz Center Geesthacht, Chilehaus, Eingang B Fischertwiete 1, 20095 Hamburg, Germany	Germany	Using a system thinking approach to assess the contribution of nature based solutions to sustainable development goals	2020	Journal Article	Science of the total environment	1	1											Climate Service Center Germany (GERICS), Helmholtz Center Geesthacht, Chilehaus, Eingang B Fischertwiete 1, 295 Hamburg, Germany; Water Research Institute–National Research Council (CNRIRSA), Bari, Italy; Department of Hydrology, Geological Survey of Denmark and Greenland (GEUS), Øster Voldgade 1, DK135 K Copenhagen, Denmark		English	Mixed Methods		Denmark	Ladegaardsaa river, Copenhagen	NA	River/inland waters	urban river						1	Urban	City	Restoration is the main goal	0	miitgate negative effects of pluvial flooding alongisde co-benefits of pollution reduction, heat island reducation, health and wellbeing	Ladegaardsaa river, Copenhagen			1
82	0	Audrey Coreau	Audrey Coreau, Jean-Baptiste Narcy, Sarah Lumbroso	acoreau@gmail.com	Centre Alexandre Koyré—UMR 8560, 27 rue Damesme, 75013 Paris, France; AgroParisTech, 16 rue Claude Bernard, 75006 Paris, France	France	Who Really Wants an Ambitious Large-Scale Restoration of the Seine Estuary? A Strategic Analysis of a Science–Policy Interface Locked in a Stalemate	2018	Journal Article	Environmental Management	1	1			1				AgroParisTech, 16 rue Claude Bernard, 75006 Paris, France; UMR SADAPT, AgroParisTech, INRA, Université ParisSaclay, 78850 Thiverval Grignon, France		AScA, 8 rue Legouvé, 751 Paris, France		Centre Alexandre Koyré—UMR 856, 27 rue Damesme, 7513 Paris		English	Qualitative	2014-2015	France	Seine estuary	NA	Coastal/Estuary/mangrove									unclear	Restoration is the main goal	1	Improve the estuary in terms of hydromorphological, physio-chemical and ecological conditions, some engaged to comply with regulations, others to improve citizens quality of life, pressure from NGOs
84	0	Steve Slaughter	Steve Slaughter, Laura Ward, Mike Hillis, Jim Chew, Rebecca McFarlan		USDA Forest Service, Lolo National Forest, Ninemile Ranger District, Huson, MT	United States of America	A Collaborative Fire Hazard Reduction/Ecosystem Restoration Stewardship Project in a Montana Mixed Ponderosa Pine/Douglas-Fir/Western Larch Wildland Urban Interface	2004	Report	USDA Forest Service Proceedings				1								USDA Forest Service, Lolo National Forest, Ninemile Ranger District, Huson, MT; USDA Forest Service, R1 Cohesive Strategy Team, Missoula, MT; USDA Forest Service, Rocky Mountain Research Station, Missoula, MT			English	Mixed Methods		United Sates of America	Frenchtown Face	NA	Forest	National forest, private ownership, timberlands and conservation land	1		1						Restoration is the main goal	1	Restore landscape components of composition, structure and function to near presettlement times	Frenchtown Face
85	0	M. Arias-Hidalgo	M. Arias-Hidalgo, G. Villa-Cox, A.V. Griensven, G. Solo´rzano, R. Villa-Cox, A.E. Mynett, P. Debels		UNESCO-IHE, Institute for Water Education, P.O.Box 3015, 2601 DA Delft, The Netherlands; Delft University of Technology, Faculty CiTG, P.O.Box 5048, 2600GA Delft, The Netherlands; Escuela Superior Polite´cnica del Litoral (ESPOL), CIEC/CADS, Perimetral Km. 30, Guayaquil, Ecuador	The Netherlands; Ecuador	A decision framework for wetland management in a river basin context: The ‘‘Abras de Mantequilla’’ case study in the Guayas River Basin, Ecuador	2013	Journal Article	Environmental Science and Policy	1	1			1				UNESCOIHE, Institute for Water Education, P.O.Box 3015, 2601 DA Delft, The Netherlands; Delft University of Technology, Faculty CiTG, P.O.Box 5048, 2600GA Delft, The Netherlands; Escuela Superior Polite´cnica del Litoral (ESPOL), CIEC/CADS, Perimetral Km. 30, Guayaquil, Ecuador; Barcelona Graduate School of Economics, Ramon Trias Fargas 2527, Barcelona, Spain; Vrije Universiteit Brussel, Pleinlaa…		ANTEA Group, Poortakkerstraat 41, 951 Ghent, Belgium				English	Mixed Methods		Ecuador	Abras de Mantequilla wetland within Guayas River Basin (34, 000 km2)	560	Riparian/Wetland	Wetland - catchment environment			1						study area is degraded	1	enhance the role of wetlands in basin-scale integrated water resources management (IWRM), with the aim of improving the community service functions while conserving good ecological status.	Abras de Mantequilla wetland within Guayas River Basin (34, 000 km2)
90	0	David Pullar	David Pullar, David Lamb	d.pullar@uq.edu.au	School of Geography, Planning and Environmental Management, University of Queensland, Brisbane, QLD, Australia	Australia	A Tool for Comparing Alternative Forest Landscape Restoration Scenarios.	2012	Book Chapter	A Goal-Oriented Approach to Forest Landscape Restoration	2	1							School of Geography, Planning and Environmental Management, University of Queensland, Brisbane, QLD, Australia; Center for Mined Land Rehabilitation, University of Queensland, St Lucia, Australia						English	Mixed Methods	2007	Thailand	Upper Mae Sa Valley of Doi Suthep-Pui National Park	NA	Mixed: farms/natural vegetation	Forest and farmland in a national park			1					lychee orchards and cabbage	Restoration is the main goal	1	National Park managers want to improve degraded land in the park. Local villagers want to restore land to try and secure staying living in the national park	Upper Mae Sa Valley of Doi Suthep-Pui National Park
91	1	Stefano Bocchi	Stefano Bocchi, Daniele La Rosa, Paolo Pileri	stefano.bocchi@unimi.it	Department of Crop Science, Section of Agronomy, University of Milan, Via Celoria 2, Milano 20133, Italy	Italy	Agro-Ecological Analysis for the EU Water Framework Directive: An Applied Case Study for the River Contract of the Seveso Basin (Italy)	2012	Journal Article	Environmental Management	1	1							Department of Crop Science, Section of Agronomy, University of Milan, Via Celoria 2, Milano 20133, Italy; Department of Architecture, University of Catania, Viale A. Doria 6, Catania 95125, Italy; Department of Architecture and Planning, Polytechnic of Milan, Via Bonardi 3, Milano 20133, Italy						English	Mixed Methods	unclear	Italy	4 km buffer of the Seveso River	181.27	River/inland waters	River basin						1	Urban	industrial sites	Restoration is the main goal	1	Restoration of connectivity to conserve biodiversity, ensure citizen recreational needs and allow protection of river waters	Seveso River Basin		1	1
92	1	JOAN P. BAKER	JOAN P. BAKER, DAVID W. HULSE, STANLEY V. GREGORY, DENIS WHITE, JOHN VAN SICKLE, PATRICIA A. BERGER, DAVID DOLE, AND NATHAN H. SCHUMAKER	baker.joan@epa.gov	U.S. Environmental Protection Agency, National Health and Environmental Effects Research Laboratory, Western Ecology Division, 200 SW 35th Street, Corvallis, Oregon 97333 USA	United States of America	ALTERNATIVE FUTURES FOR THE WILLAMETTE RIVER BASIN, OREGON	2004	Journal Article	Ecological Applications	1	1		1	1				Department of Landscape Architecture, University of Oregon, Eugene, Oregon 97403 USA; Department of Fisheries and Wildlife, Oregon State University, Corvallis, Oregon 97331 USA; Department of Bioengineering, Oregon State University, Corvallis, Oregon 97331 USA		Economics Research Department, Asian Development Bank, P.O. Box 789, 98 Manila, Philippines	U.S. Environmental Protection Agency, National Health and Environmental Effects Research Laboratory, Western Ecology Division, 2 SW 35th Street, Corvallis, Oregon 97333 USA			English	Quantitative	1990	United Sates of America	Willamette River Basin	29728	Mixed: farms/natural vegetation	forest, wetland, savannah	1		1			1	Urban	timber	Restoration features in scenarios	1	Protect and restore fish and wildlife habitat. Increase populations of declining species, enhance water quality and properly manage floodplain areas withint he context of human habitation and continuing basin growth	Willamette River Basin	1		1
94	0	Mark S. Reed	Mark S. Reed, Klaus Hubacek, Aletta Bonn, Tim P. Burt, Joseph Holden, Lindsay C. Stringer, Nesha Beharry-Borg, Sarah Buckmaster, Dan Chapman, Pippa J. Chapman, Gareth D. Clay, Stephen J. Cornell, Andrew J. Dougill, Anna C. Evely, Evan D. G. Fraser, Nanlin Jin, Brian J. Irvine, Mike J. Kirkby, William E. Kunin, Christina Prell, Claire H. Quinn, Bill Slee, Sigrid Stagl, Mette Termansen, Simon Thorp…		Birmingham City University	United Kingdom	Anticipating and Managing Future Trade-offs and Complementarities between Ecosystem Services	2013	Journal Article	Ecology and Society	1	1	1	1	1				Birmingham City University, University of Maryland, University of Sheffield, University of Durham, University of Leeds, Edinburgh, University of Manchester, University of Guelph, Brunel University, Vienna University of Economics and Business, Aarhus University	The Heather Trust	Project Maya Community Interest Company	UK Collaborative on Development Sciences	James Hutton Institute; Centre for Ecology & Hydrology		English	Mixed Methods	2009	United Kingdom	Dark Peak of England's Peak District National Park	NA	Mixed: farms/natural vegetation	Uplands	1	1	1					shooting, fishing, tourism	study area is degraded	2	Sustainably manage rural change in the UK uplands	Dark Peak of England's Peak District National Park					1
95	1	Mark Huxham	Mark Huxham, Lucy Emerton, James Kairo, Fridah Munyi, Hassan Abdirizak, Tabitha Muriuki, Fiona Nunan, Robert A. Briers	m.huxham@napier.ac.uk	School of Life, Sport and Social Sciences, Edinburgh Napier University, Edinburgh, Scotland EH11 4BN, UK	United Kingdom	Applying Climate Compatible Development and economic valuation to coastal management: A case study of Kenya's mangrove forests	2015	Journal Article	Journal of Environmental Management	1	1							School of Life, Sport and Social Sciences, Edinburgh Napier University, Edinburgh, Scotland EH11 4BN, UK; International Development Department, University of Birmingham, Edgbaston, Birmingham B15 2TT, UK				Kenya Marine and Fisheries Research Institute, PO Box 81651, Mombasa, Kenya	Environmental Management Group, 15 Havelock Road, Colombo 5, Sri Lanka	English	Mixed Methods	2012	Kenya	Kwale county	55.66	Coastal/Estuary/mangrove		1		1			1	Urban	fish ponds, prawn farms, salt pans and port developments, exploitation for timber, wood-fuel and herbal medicines	study area is degraded	0	mangroves continually degrading	Kwale county mangroves	1		1		1
97	0	Anna Lukasiewicz	Anna Lukasiewicz, Jamie Pittock, Max Finlayson	anna.lukasiewicz@anu.edu.au	Institute for Land, Water and Society, Charles Sturt University, Albury, Australia; Fenner School of Environment and Society, Australian National University, Canberra, Australia	Australia	Are we adapting to climate change? A catchment-based adaptation assessment tool for freshwater ecosystems	2016	Journal Article	Climatic Change	1	1							Institute for Land, Water and Society, Charles Sturt University, Albury, Australia; Fenner School of Environment and Society, Australian National University, Canberra, Australia						English	Qualitative	2012	Australia	3 catchments of Murray-Darling Basin - Goulburn-Broken, Lachlan and Murray	NA	Mixed: farms/natural vegetation				1			1	Urban		Restoration features in scenarios	1	Climate change adaptation potential of natural resrouce management options	Murray Darling Basin
98	0	Kevin Thellmann	Kevin Thellmann, Sergey Blagodatsky, Inga Häuser, Hongxi Liu, Jue Wang, Folkard Asch, Georg Cadisch, Marc Cotter	kevin.thellmann@uni-hohenheim.de	Institute of Agricultural Sciences in the Tropics and Subtropics (Hans-Ruthenberg-Institute), University of Hohenheim, 70593 Stuttgart, Germany	Germany	Assessing Ecosystem Services in Rubber Dominated Landscapes in South-East Asia—A Challenge for Biophysical Modeling and Transdisciplinary Valuation	2017	Journal Article	Forests	1	1					1	Unclear but from an nature organisation	Institute of Agricultural Sciences in the Tropics and Subtropics (HansRuthenbergInstitute), University of Hohenheim, 70593 Stuttgart, Germany; Extension and Communication Group, Humboldt University of Berlin, 10099 Berlin, Germany					Naturschutzjugend Baden-Württemberg, 7178 Stuttgart, Germany	English	Quantitative	2013 - 2016	China	Naban River Watershed National Nature Reserve	271	Mixed: farms/natural vegetation			1	1					Increasingly cash crops such as rubber, sugarcane and tea	Restoration features in scenarios	2	-	Naban River Watershed National Nature Reserve
99	0	M.V. Eitzel	M.V. Eitzel, Jon Solera, Emmanuel Mhike Hove, K.B. Wilson, Abraham Mawere Ndlovu, Daniel Ndlovu, Abraham Changarara, Alice Ndlovu, Kleber Neves, Adnomore Chirindira, Oluwasola Omoju, Aaron C. Fisher, André Veski	mveitzel@ucsc.com	University of California, Santa Cruz, US	United States of America	Assessing the Potential of Participatory Modeling for Decolonial Restoration of an Agro-Pastoral System in Rural Zimbabwe	2021	Journal Article	Citizen Science: Theory and practice	1	1	1	1	1				University of California, Santa Cruz, US; Universidade Federal do Rio de Janeiro, BR; Tallinn University of Technology, EE	The Muonde Trust, ZW	Seven Points Consulting, US	National Institute for Legislative and Democratic Studies, NG	Lawrence Livermore National Laboratory, US		English	Mixed Methods	2016-2020	Zimbabwe	Mazvihwa Communal Area	NA	Mixed: farms/natural vegetation	woodland			1						Restoration is the main goal	1	Ecocultural restoration - restoring the intertwined environmental and social degradation	Mazvihwa Communal Area
100	1	Ali Jafari	Ali Jafari, Hamdollah Sadeghi Kaji, Hossein Azadi, Kindeya Gebrehiwot, Fateme Aghamir, Steven Van Passel	jafari.ali@sku.ac.ir	Faculty of Natural Resources and Earth Sciences, Shahrekord University, Shahrekord, Iran	Iran	Assessing the sustainability of community forest management: A case study from Iran	2018	Journal Article	Forest Policy and Economics	1	1							Faculty of Natural Resources and Earth Sciences, Shahrekord University, Shahrekord, Iran; Department of Geoghraphy, Ghent University, Belgium; Department of Engineering Management, Faculty of Business and Economics, University of Antwerp, Belgium; Department of Land Resource Management and Environmental Protection, Mekelle University, Ethiopia; Environmental Sciences Research Institute, Shahid Be…						English	Semi-quantitative		Iran	Dopolan community forest	25.7	Forest				1						Restoration features in scenarios	1	Forest protection and conservation	Dopolan community forest	1
101	1	Bedru Babulo Balana	Bedru Babulo Balana, Erik Mathijs, Bart Muys	b.balana@macaulay.ac.uk	Macaulay Land Use Research Institute, Socio-economic Research Group, Craigiebuckler, Aberdeen AB15 8QH, Scotland	Scotland	Assessing the sustainability of forest management: An application of multi-criteria decision analysis to community forests in northern Ethiopia	2010	Journal Article	Journal of Environmental Management	1	1							Katholieke Universiteit Leuven, Department of Earth and Environmental Sciences, Celestijnenlaan 300, B3001 Leuven, Belgium				Macaulay Land Use Research Institute, Socioeconomic Research Group, Craigiebuckler, Aberdeen AB15 8QH, Scotland		English	Semi-quantitative		Ethiopia	Tigray region	80000	Forest				1						Restoration is the main goal	0	use exclosures to restore degraded land by promting natural regeneration	Tigray region	1
103	0	Alan A. Ager	Alan A. Ager, Michelle A. Day, Amy Waltz, Mark Nigrelli, Kevin C. Vogler, Mary Lata		Rocky Mountain Research Station, Forest Service U.S. DEPARTMENT OF AGRICULTURE	United States of America	Balancing Ecological and Economic Objectives in Restoration of Fire-Adapted Forests: Case Study From the Four Forest Restoration Initiative	2021	Report	Forest Service U.S. DEPARTMENT OF AGRICULTURE		1		1	1				Northern Arizona University, Flagstaff, Arizona		Pyrologix LLC, Missoula, Montana	U.S. Department of Agriculture, Forest Service, Rocky Mountain Research Station; Tonto National Forest, Patson, Arizona			English	Quantitative		United Sates of America	4FRI western portion - parts of the Kaibab and Coconino National Forest	155	Forest		1							Timber	Restoration is the main goal	1	Improve ecological resilience and support economic interests of forest-dependent communities	4FRI project area
104	0	Albert Scrieciu	Albert Scrieciu, Alessandro Pagano, Virginia Rosa Coletta, Umberto Fratino, Raffaele Giordano	alessandro.pagano@ba.irsa.cnr.it	National Institute of Marine Geology and Geoecology (GeoEcoMar), Bucharest, Romania	Romania	Ba1ian Belief Networks for Integrating Scientific and Stakeholders’ Knowledge to Support Nature-Based Solution Implementation	2021	Journal Article	Frontiers in Earth Science	1	1							DICATECh, Politecnico di Bari, Bari, Italy				National Institute of Marine Geology and Geoecology (GeoEcoMar), Bucharest, Romania; Water Research Institute National Research Council (IRSACNR), Bari, Italy;		English	Mixed Methods		Romania	Dabuleni–Potelu–Corabia wetland area	NA	Riparian/Wetland				1						Restoration is the main goal	1	Restoration of wetland processes to improve flood riskmitigation	Dabuleni–Potelu–Corabia wetland area
106	0	Leah L. Bremer	Leah L. Bremer, Kim Falinski, Casey Ching, Christopher A. Wada , Kimberly M. Burnett , Kanekoa Kukea-Shultz, Nicholas Reppun, Gregory Chun, Kirsten L.L. Oleson, Tamara Ticktin	lbremer@hawaii.edu	University of Hawai‘i Economic Research Organization, University of Hawai‘i at M¯anoa, Honolulu, HI 96822, USA	United States of America	Biocultural Restoration of Traditional Agriculture: Cultural, Environmental, and Economic Outcomes of Lo‘i Kalo Restoration in He‘eia, O‘ahu	2018	Journal Article	Sustainability	1	1	1						University of Hawai‘i Economic Research Organization, University of Hawai‘i at M¯anoa, Honolulu, HI 96822, USA; Water Resource Research Center, University of Hawai‘i at M¯anoa, Honolulu, HI 96822, USA; Department of Natural Resources and Environmental Management, University of Hawai‘i at M¯anoa, Honolulu, HI 96822, USA; Social Science Research Institute, University of Hawai‘i at M¯anoa, Honolulu,…	The Nature Conservancy, Hawai‘i Marine Program, Honolulu, HI 96817, USA; Ka¯ko‘o ‘O¯ iwi, Ka¯ne‘ohe					English	Mixed Methods		United Sates of America	He‘eia, Hawai‘i	0.8	Riparian/Wetland				1					Urban area mentioned close by	Restoration is the main goal	1	Biocultural restoration - restoring a degraded and invaded wetland to lo‘i kalo and native wetland plant communities for traditional agriculture	He‘eia, Hawai‘i
110	0	Silvestre Garcı´a de Jalo´n	Silvestre Garcı´a de Jalo´n, Ana Iglesias, Ruth Cunningham, Juan I. Pe´rez Dı´az	ana.iglesias@upm.es	Department of Agricultural Economics and Social Sciences, Technical University of Madrid, Madrid, Spain	Spain	Building resilience to water scarcity in southern Spain: a case study of rice farming in Don˜ana protected wetlands	2013	Journal Article	Regional Environmental Change	1	1							Department of Agricultural Economics and Social Sciences, Technical University of Madrid, Madrid, Spain; Department of Civil Engineering, Hydraulics and Energy, Technical University of Madrid, Madrid, Spain						English	Semi-quantitative	2012	Spain	Donana rice fields	360	Mixed: farms/natural vegetation				1						Restoration features in scenarios	2	Future water availability - building resilience to water scarcity	Donana rice fields
111	0	Michael Mitchel	Michael Mitchell, Michael Lockwood, Susan A. Moore, Sarah Clement	Michael.Mitchell@utas.edu.au	Geography and Spatial Sciences, School of Land and Food, University of Tasmania, Private Bag 78, Hobart, TAS 7001, Australia	Australia	Building systems-based scenario narratives for novel biodiversity futures in an agricultural landscape	2016	Journal Article	Landscape and Urban Planning	1	1							Geography and Spatial Sciences, School of Land and Food, University of Tasmania, Private Bag 78, Hobart, TAS 7001, Australia; School of Veterinary and Life Sciences, Murdoch University, South Street, Murdoch, WA 6150, Australia						English	Qualitative	2013	Australia	Tasmanian Northern Midlands Bioregion	4154.45	Mixed: farms/natural vegetation				1						study area is degraded	2	restoration of endangered lowland native grassland ecological communties	Tasmanian Northern Midlands Bioregion					1
112	0	Carly Cowell	Carly Cowell, Sam Ferreira		Cape Research Centre, Scientific Services, SANParks, Upper Tokai Road, Cape Town, 7945 South Africa	South Africa	Challenges Managing Herbivores in the Contractual Postberg Section of West Coast National Park	2014	Journal Article	African Journal of Wildlife Research	1	1		1								Cape Research Centre, Scientific Services, SANParks, Upper Tokai Road, Cape Town, 7945 South Africa; Savanna Node, Scientific Services, SANParks, Skukuza			English	Quantitative		South Africa	Postberg Private Nature Reserve	NA	Other	Shrubland		1						Protected area, tourism for game viewing	Restoration is the main goal	1	Restoration of faunal and floral components of the area	Postberg Private Nature Reserve					1
114	0	Derek Vollmer	Derek Vollmer, Diogo Costa, Ervine Shengwei Lin, Yazid Ninsalam, Kashif Shaad, Michaela F. Prescott, Senthil Gurusamy, Federica Remondi, Rita Padawangi, Paolo Burlando, Christophe Girot, Adrienne Gr^et-Regamey, and Joerg Rekittke	vollmer@arch.ethz.ch	Swiss Federal Institute of Technology Zurich (ETH Zurich)	Switzerland	CHANGING THE COURSE OF RIVERS IN AN ASIAN CITY: LINKING LANDSCAPES TO HUMAN BENEFITS THROUGH ITERATIVE MODELING AND DESIGN	2015	Journal Article	Journal of the American Water Resources Association	1	1							Department of Civil, Environmental, and Geomatic Engineering, Department of Architecture, Swiss Federal Institute of Technology Zurich (ETH Zurich), Zurich Hoengerberg, Switzerland 8093; Department of Civil and Environmental Engineering, Department of Architecture, National University of Singapore, Singapore 117576; Asia Research Institute, National University of Singapore, Bukit Timah Campus, Si…						English	Mixed Methods	2008	Indonesia	Ciliwung River Catchment, metropolitan Jakarta	384	Riparian/Wetland				1			1	Urban		Restoration is the main goal	1	Restore the functions of Jakartas rivers and reservoirs	Ciliwung River Catchment, metropolitan Jakarta			1
117	0	Tamara S. Wilson	Tamara S. Wilson, Elliott Matchett, Kristin B. Byrd, Erin Conlisk, Matthew E. Reiter, Cynthia Wallace, Lorraine E. Flint, Alan L. Flint, Brian Joyce, Monica M. Moritsch	tswilson@usgs.gov	U.S. Geological Survey, Western Geographic Science Center, P.O. Box 158, Moffett Field, CA 94035, USA	United States of America	Climate and land change impacts on future managed wetland habitat: a case study from California’s Central Valley	2022	Journal Article	Lanscape Ecology	1	1							0	Point Blue Conservation Science, Petaluma, CA, USA		U.S. Geological Survey, Western Geographic Science Center, P.O. Box 158, Moffett Field, CA 9435, USA; U.S. Geological Survey, Western Ecological Research Center, Dixon, CA, USA; U.S. Geological Survey, Western Geographic Science Center, Tucson, AZ, USA; U.S. Geological Survey, California Water Science Center, Sacramento, CA, USA	Stockholm Environment Institute, Davis, CA, USA		English	Mixed Methods	2015	United Sates of America	California Central Valley	34027	Riparian/Wetland				1			1	shooting	rice farms, wildlife refuges and duck clubs	Restoration features in scenarios	1	Waterbird conservation	California Central Valley
120	0	Clémence Vannier	Clémence Vannier, Adeline Bierrya, Pierre-Yves Longarettic,d, Baptiste Nettiere, Thomas Cordonniere, Christophe Chauvine, Nathalie Bertrande, Fabien Quétierf, Rémy Lasseura, Sandra Lavorel	vannier.clemence@gmail.com	Laboratoire d'Ecologie Alpine, UMR 5553 CNRS, Université Grenoble Alpes, Université Savoie-Mont-Blanc, 38000 Grenoble, France	France	Co-constructing future land-use scenarios for the Grenoble region, France	2019	Journal Article	Landscape and Urban Planning	1	1			1				Laboratoire d'Ecologie Alpine, UMR 5553 CNRS, Université Grenoble Alpes, Université SavoieMontBlanc, 38000 Grenoble, France; UMR 6554 LETG CNRS, Université Rennes 2, place du recteur Henri le Moal, 35043 Rennes, France; Université Grenoble Alpes, CNRS, Inria, Grenoble INP, LJK, 38000 Grenoble, France; Université Grenoble Alpes, CNRSINSU, IPAG, CS 40700, 38052 Grenoble, France; Univ. Grenoble Alpe…		Biotope, 22 Bld Foch, 3414 Mèze, France				English	Mixed Methods	2014-2015	France	Grenoble	4450	Urban	Forest and agriculture		1				1	Urban	tourism	Restoration features in scenarios	0		Grenoble			1
121	0	Karen M. Thorne	Karen M. Thorne, Brady J. Mattsson, John Takekawa, Jonathan Cummings, Debby Crouse, Giselle Block, Valary Bloom, Matt Gerhart, Steve Goldbeck, Beth Huning, Christina Sloop, Mendel Stewart, Karen Taylor, Laura Valoppi		USGS Western Ecological Research Center	United States of America	Collaborative decision-analytic framework to maximize resilience of tidal marshes to climate change	2015	Journal Article	Ecology and Society	1	1		1	1				Department of Integrative Biology and Biodiversity Research, University of Natural Resources and Life Sciences, Vienna, Austria; University of Vermont		Blue Earth Consultants	USGS Western Ecological Research Center; USGS Western Ecological Research Center, San Francisco Bay Estuary Field Station; USFWS, Endangered Species Recovery Program; USFWS, Inventory & Monitoring; USFWS, Sacramento Field Office; State Coastal Conservancy; Bay Conservation and Development Commission, San Francisco Bay Joint Venture; USFWS, Carlsbad Fish and Wildlife Office; California Department …			English	Mixed Methods	2010	United Sates of America	San Francisco Bay	NA	Coastal/Estuary/mangrove	Much focus on tidal marsh						1	Urban		Restoration is the main goal	1	Restore tidal marshes - to perpetuate marsh ecosystem function and services, and human benefits by maximizing resilience to climate change	San Francisco Bay			1
122	1	Stefanie Christmann	Stefanie Christmann, Aden Aw-Hassan, Toshpulot Rajabov & Abdullo Rabbimov	s.christmann@cgiar.org	Environmental Governance, International Center for Agricultural Research in the dry Areas, Tashkent, Uzbekistan	Uzbekistan	Collective Action for Common Rangelands Improvement: A Climate Change Adaptation Strategy in Uzbekistan	2015	Journal Article	Society & Natural Resources	1	1							Environmental Research Laboratory, Samarkand State University, Samarkand, Uzbekistan				Environmental Governance, International Center for Agricultural Research in the Dry Areas, Tashkent, Uzbekistan; Social, Economics and Policy Research Program, International Center for Agricultural Research in the Dry Areas–Headquarters, Amman, Jordan; Uzbek Research Institute of Karakul Sheep Breeding and Desert Ecology, Samarkand, Uzbekistan		English	Qualitative		Uzbekistan	Malikchul shirkat farm (55,000 ha), two entrepreneurs, two villages, and Khokimiat Qiziltepa.	550	Pasture/Rangelands		1		1					mining and chemical industry	Restoration is the main goal	2	Rangeland restoration potential in anticipation of climate change scenarios		1
125	0	Alexis Saenz Montoya	Alexis Saenz Montoya		Temple University, Philadelphia, Pennsylvania	United States of America	DESIRABLE SCENARIOS, SENSE OF PLACE, AND RESTORATION SCENARIOS OF URBAN-RURAL RIPARIAN FOREST IN MEDELLIN-COLOMBIA.	2020	PhD thesis Chapter 3, Article2			1							Temple University, Philadelphia, Pennsylvania						English	Mixed Methods		Colombia	La honda stream, Medillin	NA	Riparian/Wetland	Stream and riparian zone						1	Urban		Restoration is the main goal	1	Restoration of riparian zones	La Honda stream riparian zone			1
127	0	Ana Barbosa	Ana Barbosa, Beatriz Martín, Virgilio Hermoso, Juan Arévalo-Torres, Julian Barbière, Javier Martínez-López, Sami Domisch, Simone D. Langhans, Stefano Balbi, Ferdinando Villa, Gonzalo Delacámara, Heliana Teixeira, Antonio J.A. Nogueira, Ana I. Lillebø, Yolanda Gil-Jiménez, Hugh McDonald, Alejandro Iglesias-Campos	a.barbosa@unesco.org	Intergovernmental Oceanographic Commission of UNESCO, Marine Policy and Regional Coordination Section, 7 Place de Fontenoy, F-75352 Paris 07 SP, France; Centre Tecnològic Forestal de Catalunya, Solsona, Spain	France	Cost-effective restoration and conservation planning in Green and Blue Infrastructure designs. A case study on the Intercontinental Biosphere Reserve of the Mediterranean: Andalusia (Spain) – Morocco	2019	Journal Article	Science of the Total Environment	1	1		1			1	UNESCO	BC3Basque Centre for Climate Change, Sede Building 1, 1st floor, Scientific Campus of the University of the Basque Country, 48940 Leioa, Spain; University of Otago, Department of Zoology, 340 Great King Street, Dunedin 9016, New Zealand; IKERBASQUE, Basque Foundation for Science, University of the Basque Country, Leioa 48940, Spain; Departament of Biology & CESAM, University of Aveiro, Campus Uni…			Junta de Andalucía, Agencia de Medio Ambiente y Agua de Andalucía, Puerto de Málaga, Cara Sur Lonja del Puerto s/n, 291 Málaga, Spain	LeibnizInstitute of Freshwater Ecology and Inland Fisheries, Department of Ecosystem Research, JustusvonLiebigStr. 7, D12489 Berlin, Germany; Ecologic Institute, Pfalzburger Strasse 43/44, Berlin, Germany	Intergovernmental Oceanographic Commission of UNESCO, Marine Policy and Regional Coordination Section, 7 Place de Fontenoy, F-75352 Paris 7 SP, France; Centre Tecnològic Forestal de Catalunya, Solsona, Spain	English	Quantitative		Spain; Morocco	intercontinental Biosphere Reserve of the Mediterranean in spain and morocco and an area of influence	10000	Coastal/Estuary/mangrove	Freshwater, coastal, marine			1					unclear - vey large area so multiple	Restoration is the main goal	2	unclear	Intercontinental biosphere Reserve of the Mediterranean + area of influence	1				1
133	0	Gerald Schernewski	Gerald Schernewski, Rene Friedland, Anna-Lucia Buer, Sven Dahlke, Birte Drews, Svenja Höft, Tobias Klumpe, Mareike Schadach, Johanna Schumacher, Anastasija Zaiko	gerald.schernewski@io-warnemuende.de	Coastal Research and Management Group, Leibniz-Institute for Baltic Sea Research, Seestrasse 15, D-18119 Rostock, Germany; Marine Research Institute, Klaipeda University, Herkus Mantas str. 84, LT-92294 Klaipeda, Lithuania	Germany	Ecological-social-economic assessment of zebra-mussel cultivation scenarios for the Oder (Szczecin) Lagoon	2018	Journal Article	Journal of Coastal Conservation	1	1			1				Marine Research Institute, Klaipeda University, Herkus Mantas str. 84, LT92294 Klaipeda, Lithuania; Biological Station Hiddensee, Greifswald University, Biologenweg 15, D18565 Kloster, Germany; Distance Learning Center Environmental Protection, University of Rostock, Ulmenstrasse 69, 18057 Rostock, Germany		Zoological Garden Osnabrück, KlausStrickWeg 12, D4982 Osnabrück, Germany		Coastal Research and Management Group, LeibnizInstitute for Baltic Sea Research, Seestrasse 15, D18119 Rostock, Germany; Coastal and Freshwater Group, Cawthron Institute, Private Bag 2, Nelson 742, New Zealand		English	Mixed Methods	2015-2017	Germany and Poland	Oder (Szczecin) Lagoon at the German/Polish border	150	Coastal/Estuary/mangrove	Lagoon	1	1				1	shipping	Fishing	Restoration is the main goal	1	Mussel restoration to help restore water quality	Oder Lagoon
136	0	Gerald Schernewski	Gerald Schernewski, Philipp Paysen, Esther Robbe, Miguel Inácio, Johanna Schumache	gerald.schernewski@io-warnemuende.de	Coastal Research and Management Group, Leibniz-Institute for Baltic Sea Research, Rostock, Germany	Germany	Ecosystem Service Assessments in Water Policy Implementation: An Analysis in Urban and Rural Estuaries	2019	Journal Article	Frontiers in Marine Science	1	1							Marine Research Institute, Klaipeda University, Klaipeda, Lithuania				Coastal Research and Management Group, LeibnizInstitute for Baltic Sea Research, Rostock, Germany		English	Quantitative		Germany	Warnow Esturary	12.6	Coastal/Estuary/mangrove		1	1	1					urban, industry. Transport hub	Restoration is the main goal	1	restoration of the estuary and water quality in particular	Warnow estuary			1
138	0	Alice Tibazalika	Alice Tibazalika, Concepta Mukasa, Pius Wamala, Grace Okiror, Esther Mwangi, Moses Buloa and Dennis Ojwang		CIFOR		Enhancing Forest Landscape Restoration in Mount Elgon, Kenya: INSIGHTS FROM PARTICIPATORY PROSPECTIVE ANALYSIS (PPA)	2020	Report	CGIAR - Research Programs and Platforms		1											CIFOR Centre for International Forestry Research		English	Qualitative	2019	Kenya	Mount Elgon	1078.21	Forest			1						tourism	Restoration is the main goal	1	Address issues of forest and landscape degradation and ensure the area maintains its important functions as a water tower	Mount Elgon
139	0	DAVID W. HULSE	DAVID W. HULSE, ALLAN BRANSCOMB, AND SUSAN G. PAYNE	dhulse@darkwing.uoregon.edu	Department of Landscape Architecture, University of Oregon, Eugene, Oregon 97403 USA; Institute for a Sustainable Environment, University of Oregon, Eugene, Oregon 97403 USA	United States of America	ENVISIONING ALTERNATIVES: USING CITIZEN GUIDANCE TO MAP FUTURE LAND AND WATER USE	2004	Journal Article	Ecological applications	1	1							Department of Landscape Architecture, University of Oregon, Eugene, Oregon 97403 USA; Institute for a Sustainable Environment, University of Oregon, Eugene, Oregon 97403 USA						English	Mixed Methods	1990	United Sates of America	Willamette River Basin, Oregon	30000	Mixed: farms/natural vegetation	Agriculture, grassland, forest, urban environment			1			1	Urban		Restoration features in scenarios	1	unclear	Willamette River Basin
143	1	PATRICIA A. BERGER	PATRICIA A. BERGER AND JOHN P. BOLTE		Department of Bioengineering, Oregon State University, Corvallis, Oregon 97331 USA	United States of America	EVALUATING THE IMPACT OF POLICY OPTIONS ON AGRICULTURAL LANDSCAPES: AN ALTERNATIVE-FUTURES APPROACH	2004	Journal Article	Ecological Applications	1	1							Department of Bioengineering, Oregon State University, Corvallis, Oregon 97331 USA						English	Quantitative		United Sates of America	Willamette River Basin	29800	Mixed: farms/natural vegetation				1			1	Urban		Restoration features in scenarios	1	alternative states of agricultural land	Willamette River Basin			1
146	0	Alan Heinze	Alan Heinze, Frans Bongers, Neptalí Ramírez Marcial, Luis E. García Barrios, Thomas W. Kuyper	frans.bongers@wur.nl	CIATEJ. Av. Normalistas 800, Colinas de La Normal, Guadalajara, Jalisco, C.P. 44270, Mexico	Mexico & Netherlands	Farm diversity and fine scales matter in the assessment of ecosystem services and land use scenarios	2022	Journal Article	Agricultural systems	1	1							Forest Ecology and Forest Management Group, Wageningen University and Research, P.O. Box 47, 6700 AA Wageningen, the Netherlands; Departamento de Conservaci´on de la Biodiversidad, El Colegio de la Frontera Sur, Carretera Panamericana y Perif´erico Sur s/n, Barrio María Auxiliadora, San Crist´obal de Las Casas, Chiapas C.P. 29290, Mexico; Soil Biology Group, Wageningen University and Research, P.…			Direcci´on Regional Sureste, Consejo Nacional de Ciencia y Tecnología, Carretera Panamericana y Perif´erico Sur s/n, Barrio María Auxiliadora, San Crist´obal de Las Casas, Chiapas C.P. 2929, Mexico	CIATEJ. Av. Normalistas 8, Colinas de La Normal, Guadalajara, Jalisco, C.P. 4427, M´exico		English	Mixed Methods	2017-2018	Mexico	California ejido, Sierra Madrew of Chiapas	4.77	Mixed: farms/natural vegetation	forest			1						Restoration features in scenarios	2	In scenario - restoration of riparian and upland forests	California ejido, Sierra Madrew of Chiapas
154	0	M. B. Dodd	M. B. Dodd , B. S. Thorrold , J. M. Quinn , T. G. Parminter & M. E. Wedderburn	mike.dodd@agresearch.co.nz	AgResearch Ltd, Ruakura Research Centre, Private Bag 3123, Hamilton 3240, New Zealand	New Zealand	Improving the economic and environmental performance of a New Zealand hill country farm catchment: 2. Forecasting and planning land‐use change	2008	Journal Article	New Zealand Journal of Agricultural Research	1				1						AgResearch Ltd, Ruakura Research Centre, Private Bag 3123, Hamilton 324, New Zealand; DairyNZ Private Bag 3221 Hamilton 324, New Zealand		National Institute of Water and Atmospheric Research Ltd PO Box 11115 Hamilton 3251, New Zealand		English	Quantitative		New Zealand	Mangaotama catchment farm, Whatawhata Research Centre, Waikato region, New Zealand	NA	Mixed: farms/natural vegetation	a case study farm			1						Restoration features in scenarios	2	-	Mangatoma catchment farm
156	0	Jonathan Mitchley	Jonathan Mitchley, Martin F. Price, Joseph Tzanopoulos	j.mitchley@imperial.ac.uk	Imperial College London, Wye campus, High Street, Wye Ashford, Kent TN25 5AH, UK	United Kingdom	Integrated Futures for Europe’s Mountain Regions: Reconciling Biodiversity Conservation and Human Livelihoods	2006	Journal Article	Journal of Mountain Science	1	1							Imperial College London, Wye campus, High Street, Wye Ashford, Kent TN25 5AH, UK; The Centre for Mountain Studies, Perth College, UHI Millennium Institute, Crieff Road, Perth PH1 2NX, UK; CAER, The University of Reading, Earley Gate, PO Box 237, Reading, RG6 6AR, UK						English	Mixed Methods	2002-2005	France, Norway, Switzlerand, United Kingdom, Slovakia, Greece	France (Causse Méjan plateau, southern edge of the French Massif Central), Norway (Sjodalen valley, East Jotunheimen), Switzerland (Mid Grisons, south-eastern part of Switzerland), Scotland (north-eastern part of Cairngorms National Park), Slovakia (Bukovské vrchy mountains, north-east Slovak Republic, close to borders with Poland and Ukraine), and Greece (Pindos mountains, northwest art of mainl…	NA	Mixed: farms/natural vegetation	Mountain areas but focus is on agriculture as a direct and indirect driver of change								Unclear	Restoration features in scenarios	0	Managed change for biodiversity	France (Causse Méjan plateau, southern edge of the French Massif Central), Norway (Sjodalen valley, East Jotunheimen), Switzerland (Mid Grisons, south-eastern part of Switzerland), Scotland (north-eastern part of Cairngorms National Park), Slovakia (Bukovské vrchy mountains, north-east Slovak Republic, close to borders with Poland and Ukraine), and Greece (Pindos mountains, northwest art of mainl…
160	1	Yohan Sahraoui	Yohan Sahraoui, Charles De Godoy Leski, Marie-Lise Benot, Fr´ed´eric Revers,Denis Salles, Inge van Halder, Marie Barneix, Laure Carassou	yohan.sahraoui@univ-paris1.fr	UMR 8586 PRODIG, Universit´e Paris 1 Panth´eon-Sorbonne, Campus Condorcet, 5 cours des Humanit´es, 12 rue des Fillettes, 93322 Aubervilliers, France.	France	Integrating ecological networks modelling in a participatory approach for assessing impacts of planning scenarios on landscape connectivity	2021	Journal Article	Landscape and Urban Planning	1	1							UMR 8586 PRODIG, Universit´e Paris 1 Panth´eonSorbonne, Campus Condorcet, 5 cours des Humanit´es, 12 rue des Fillettes, 93322 Aubervilliers, France; LabEx COTE, Universit´e de Bordeaux, All´ee Geoffroy SaintHilaire, 33615 Pessac, France; UMR 6049 Th´eMA, Universit´e Bourgogne FrancheComt´e, 32 rue M´egevand, 25000 Besançon, France; UMR BIOGECO, Universit´e de Bordeaux, INRAE, 33615 Pessac, France…				UR ETBX, INRAE, Centre NouvelleAquitaine, 5 Avenue de Verdun, 33612 GazinetCestas, France; UR EABX, INRAE, Centre NouvelleAquitaine, 5 Avenue de Verdun, 33612 GazinetCestas, France		English	Mixed Methods	2016	France	Metropolitan area of Bordeaux	578.3	Urban	mixed but a metropolitan area								Mixed -urban area	study area is degraded	2	Landscape connectivity	Metropolitan area of Bordeaux			1
161	0	Kerry L. Metlen	Kerry L. Metlen, Terry Fairbanks, Max Bennett, Jena Volpe, Bill Kuhn, Matthew P. Thompson, Jim Thrailkill, Michael Schindel, Don Helmbrecht, Joe Scott, and Darren Borgias	kmetlen@tnc.org	The Nature Conservancy, 647 Washington Street, Ashland, OR 97520, USA	United States of America	Integrating forest restoration, adaptation, and proactive fire management: Rogue River Basin case study	2021	Journal Article	Canadian Journal of Forest Research	1	1	1	1	1				Forestry & Natural Resources Program, Southern Oregon Research & Extension Center, Oregon State University, 569 Hanley Road, Central Point, OR 97502, USA.	The Nature Conservancy, 647 Washington Street, Ashland, OR 9752, USA; The Nature Conservancy, 821 SE 14th Avenue, Portland, OR 97214, USA.	Pyrologix LLC, Missoula, MT 5981, USA.	Bureau of Land Management—Medford District, 34 Biddle Road, Medford, OR 9754, USA; Rogue RiverSiskiyou National Forest, Region 6 Ecology Program, USDA Forest Service, 34 Biddle Road, Medford, OR 9754, USA; Human Dimensions Program, Rocky Mountain Research Station, USDA Forest Service, 24 W Prospect, Fort Collins, CO 8526, USA; Oregon Fish andWildlife Office—Roseburg Field Office, US Fish and Wild…		Southern Oregon Forest Restoration Collaborative, Jacksonville, OR 9753, USA	English	Quantitative		United Sates of America	Rogue Basin, Oregon	NA	Forest		1								Restoration is the main goal	1	Development of a dry forest management strategy for reduction of wildfire risk, ecological restoration and landscape resilience	Rogue Basin, Oregon
164	0	Igone Palacios-Agundez	Igone Palacios-Agundez, Beatriz Ferna´ndez de Manuel, Gloria Rodrı´guez-Loinaz, Lorena Pen˜a, Ibone Ametzaga-Arregi, Josu G. Alday, Izaskun Casado-Arzuaga, Iosu Madariaga, Xabier Arana, Miren Onaindia	igone.palacios@ehu.es	Plant Biology and Ecology Department, Faculty of Science and Technology, University of the Basque Country UPV/EHU, Leioa Campus, Barrio Sarriena s/n, 48940 Leioa, Biscay, Spain	Spain	Integrating stakeholders’ demands and scientific knowledge on ecosystem services in landscape planning	2014	Journal Article	Landscape Ecology	1	1		1					Plant Biology and Ecology Department, Faculty of Science and Technology, University of the Basque Country UPV/EHU, Leioa Campus, Barrio Sarriena s/n, 48940 Leioa, Biscay, Spain; School of Environmental Sciences, University of Liverpool, Liverpool L69 3GP, UK			Environmental Department, County Council of Biscay,Recalde Avenue 3, 489 Bilbao, Biscay, Spain		-	English	Mixed Methods	2010	Spain	Biscay	2213	Forest		1							Pinus radiata and eucalyptus plantations	Restoration features in scenarios	1		Biscay, Spain
165	0	Rebecca W. Kariuki	Rebecca W. Kariuki, Linus K. Munishi, Colin J. Courtney-Mustaphi, Claudia Capitani, Anna Shoemaker, Paul J. Lane, Rob Marchant	rebecca.kariuki@nm-aist.ac.tz	School of Life Sciences and Bio-Engineering, Nelson Mandela—African Institution of Science and Technology, Tengeru, Arusha, Tanzania	Tanzania	Integrating stakeholders’ perspectives and spatial modelling to develop scenarios of future land use and land cover change in northern Tanzania	2021	Journal Article	Plos one	1	1							School of Life Sciences and BioEngineering, Nelson Mandela—African Institution of Science and Technology, Tengeru, Arusha, Tanzania; Department of Environment and Geography, York Institute for Tropical Ecosystems, University of York, Heslington, York, North Yorkshire, United Kingdom; Department of Archaeology and Ancient History, Uppsala University, Uppsala, Sweden, 4 Department of Archaeology; U…						English	Mixed Methods	2018	Tanzania	Wider Serengeti Ecosystem -all the districts in Arusha Region, Mbulu District in Manyara Region and Rombo and Siha Districts in Kilimanjaro Region	42844	Mixed: farms/natural vegetation	Mainly herbaceous vegetation, some forest and agriculture - mixed but 90% land has some form of protection - savanna, forests	1	1	1					50% agricultural employment	Restoration features in scenarios	2	Future sustainable land use land cover change	Wider Serengeti Ecosystem -all the districts in Arusha Region, Mbulu District in Manyara Region and Rombo and Siha Districts in Kilimanjaro Region	1		1
167	0	Ewane Basil Ewane	Ewane Basil Ewane	ewane.basil@ubuea.cm	Department of Geography, Faculty of Social and Management Sciences, University of Buea, P.O. BOX 63, Buea, Cameroon	Cameroon	Land use land cover change and the resilience of social‑ecological systems in a sub‑region in South west Cameroon	2021	Journal Article	Environmental Monitoring and Assessment	1	1							Department of Geography, Faculty of Social and Management Sciences, University of Buea, P.O. BOX 63, Buea, Cameroon; Department of Forest Resources, College of Natural Resources, Yeungnam University, 280 Daehak‑ro, Gyeongsangbuk‑do 712‑749, Gyeongsan‑si, South Korea						English	Mixed Methods	2018	Cameroon	Fako division	2031.93	Forest	-			1						Restoration features in scenarios	0	Drivers of land use land cover change	Fako division			1
169	0	Roebeling, P.C.	Roebeling, P.C., I. Bohnet, M. Smith, D. Westcott, F. Kroon, M. Hartcher, M. Hodgen, J.Vleeshouwer	Peter.Roebeling@csiro.au	CSIRO Sustainable Ecosystems	Australia	Landscapes Toolkit for triple-bottom-line assessment of land use scenarios in Great Barrier Reef catchments	2005	Conference paper	MODSIM 2005 International Congress on Modelling and Simulation	2	1		1								CSIRO Sustainable Ecosystems; CSIRO Land and Water			English	Mixed Methods		Australia	Douglas Shire in North Queensland, Australia	NA	Mixed: farms/natural vegetation				1						Restoration features in scenarios	1	biodiversity futures and water quality scenarios	Douglas Shire			1
170	0	Kate Sherrena	Kate Sherrena, Joern Fischera, Helena Clayton, Adam Hauldren, Stephen Dovers	kate.sherren@dal.ca	Fenner School of Environment and Society, Australian National University, Canberra ACT 0200, Australia	Australia	Lessons from visualising the landscape and habitat implications of tree decline—and its remediation through tree planting—in Australia’s grazing landscapes	2011	Journal Article	Landscape and Urban Planning	1	1			1				Fenner School of Environment and Society, Australian National University, Canberra ACT 0200, Australia		Gecko Visualisation Services Pty Ltd, 4 Moogerah Ct, Albany Creek, QLD 435 Australia				English	Mixed Methods	2008-2010	Australia	part of the upper Lachlan catchement, New South Wales	1000000	Mixed: farms/natural vegetation				1						Restoration is the main goal	2	Restoration of low density tree cover in the landscape	part of the upper Lachlan catchement, New South Wales
172	0	Steve W. Lyon	Steve W. Lyon, Luciana Cunha, Michelle DiBlasio, Ellen Creveling	steven.lyon@tnc.org	New Jersey Chapter, The Nature Conservancy, Delmont, New Jersey, USA	United States of America	Leveraging a Participatory Process for Restoration Return on Investment: The Nature Conservancy’s Floodplain Investment Tool	2018	Journal Article	JOURNAL OF THE AMERICAN WATER RESOURCES ASSOCIATION	1		1							New Jersey Chapter, The Nature Conservancy, Delmont, New Jersey, USA					English	Quantitative		United Sates of America	Paulins Kill watershed, New Jersey	458	Forest	75% forest and wetland cover								unclear but mentioned recreation is important	Restoration is the main goal	2	Restore water quality and water purification services	Paulins Kill watershed, New Jersey
173	0	Natalie Peyronnin	Natalie Peyronnin, Mandy Green, Carol Parsons Richards, Alaina Owens, Denise Reed, Joanne Chamberlain, David G. Groves, William K. Rhinehart, Karim Belhadjali		Coastal Protection and Restoration Authority of Louisiana P.O. Box 44027 Baton Rouge, LA 70804, U.S.A.	United States of America	Louisiana’s 2012 Coastal Master Plan: Overview of a Science-Based and Publicly Informed Decision-Making Process	2013	Journal Article	Journal of Coastal Research	1	1		1	1						EnergyCoast LLC P.O. Box 377 Baton Rouge, LA 7821, U.S.A; Brown and Caldwell 451 Florida Street, Suite 15 Baton Rouge, LA 781, U.S.A; RAND Corporation 1776 Main Street P.O. Box 2138 Santa Monica, CA 947, U.S.A.	Coastal Protection and Restoration Authority of Louisiana P.O. Box 4427 Baton Rouge, LA 784, U.S.A.	The Water Institute of the Gulf 31 North Main Street, Suite 2 Baton Rouge, LA 7825, U.S.A		English	Quantitative		United Sates of America	Coastal Louisiana	NA	Coastal/Estuary/mangrove		1							unclear on others	Restoration is the main goal	1	(1) reduceeconomic losses from storm surge flooding, (2) promote asustainable coastal ecosystem by harnessing the naturalprocesses of the system, (3) provide habitats suitable to supportan array of commercial and recreational activities coastwide,(4) sustain theunique cultural heritage of coastal Louisiana,and (5) promote a viable working coast to support regionally and nationally important busin…	Coastal Louisiana
175	0	R. Martínez-Sastre	R. Martínez-Sastre, F. Ravera, J.A. Gonzáleze, C. López Santiago, I. Bidegain, G. Munda	federica.ravera@uvic.cat		Spain	Mediterranean landscapes under change: Combining social multicriteria evaluation and the ecosystem services framework for land use planning	2017	Journal Article	Land Use Policy	1	1							Chair of Agroecology and Food Systems, UVicUniversitat Central De Catalunya, Carrer de la Sagrada Família, 7, 08500 Vic, Spain; ICAAM – Instituto de Ciências Agrárias e Ambientais Mediterrânicas, LDSP – Landscape Dynamics and Social Process Research Group, Universidade de Évora, Pólo da Mitra, Ap. 94, 7002554 Évora, Portugal; CREAF, Cerdanyola del Vallès, 08193, Catalonia, Spain; Socialecological…				Servicio Regional de Investigación y Desarrollo Agroalimentario (SERIDA), Apdo. 13, 333 Villaviciosa, Asturias, España		English	Mixed Methods	2014	Spain	Eastern Sierra Morena (hereafter SM; province of Jaén, southern Spain) and comprises the upper watersheds of the Guarrizas, Rumblar and Guadiel rivers	3622	Forest	mediterranean forests, shrublands, dehesas, mixed-pine forests and olive groves			1					olive groves	study area is degraded	0	uncover the best future alternative for this threatened Mediterranean cultural landscape.	Eastern Sierra Morena (hereafter SM; province of Jaén, southern Spain) and comprises the upper watersheds of the Guarrizas, Rumblar and Guadiel rivers
180	0	Zuzana V. Harmácˇková	Zuzana V. Harmácˇková, David Vacˇkárˇ	harmackova.z@czechglobe.cz	Global Change Research Centre, Academy of Sciences of the Czech Republic, Beˇlidla 986/4a, 603 00 Brno, Czech Republic	Czech Republic	Modelling regulating ecosystem services trade-offs across landscape scenarios in Tˇreboˇnsko Wetlands Biosphere Reserve,Czech Republic	2015	Journal Article	Ecological Modelling	1	1							Charles University in Prague, Faculty of Humanities, U Krˇízˇe 8, 158 00 Prague 5, Czech Republic; Charles University in Prague, Environment Center, José Martího 407/2, 160 00 Prague 6, Czech Republic				Global Change Research Centre, Academy of Sciences of the Czech Republic, Beˇlidla 986/4a, 63 Brno, Czech Republic		English	Mixed Methods		Czech Republic	Trebon Basin	700	Riparian/Wetland	Wetlands, wet meadows, artificial water reservoirs, coniferous forests, agricultural land, pastures and water bodies	1	1						fish farming, sand and gravel mining, biogas energy production	Restoration features in scenarios	0	Part of the strong protection sceanrios when mining sites get restored	Trebon Basin
181	1	M. Lemenih	M. Lemenih, B. Arts, K.F. Wiersum, F. Bongers	elerohi@yahoo.com	Center for Ecosystem, Forest Ecology and Forest Management Group, Wageningen University and Research Center	The Netherlands	Modelling the future of Boswellia papyrifera population and its frankincense production	2014	Journal Article	Journal of Arid Environments	1	1							Center for Ecosystem Studies, Forest Ecology and Forest Management Group, Wageningen University and Research Center, P.O. Box 47, 6700 AA Wageningen, The Netherlands; Forest and Nature Conservation Policy Group, Wageningen University and Research Center, PO Box 47, 6700 AA Wageningen, The Netherlands						English	Mixed Methods	2007-2010	Ethiopia	2 areas: Abergelle, Metema	3000	Forest	woodland dominated by Boswellia papyrifera	1		1	1				Frankincense production, Abergelle - gum/resin production, Metema commercial farming of oilseed and cotton	Restoration is the main goal	0	Restoration of woodlands and predominately Bowellia papyrifera for frankinsense production	2 areas: Abergelle, Metema	1			1
182	0	Carolina Boix-Fayos	Carolina Boix-Fayos, Luc G.J. Boerboom, Ron Janssen, María Martínez-Mena, María Almagro, Pedro Pérez-Cutillas, Joris P.C. Eekhout, Victor Castillo, Joris de Vente		Soil and Water Conservation Research Group, CEBAS-CSIC (Spanish Research Council), Campus de Espinardo 25, 30100 Murcia, Spain	Spain	Mountain ecosystem services affected by land use changes and hydrological control works in Mediterranean catchments	2020	Journal Article	Ecosystem Services	1	1							Soil and Water Conservation Research Group, CEBASCSIC (Spanish Research Council), Campus de Espinardo 25, 30100 Murcia, Spain; Department of Urban and Regional Planning and GeoInformation Management, Faculty of GeoInformation Science and Earth Observation, ITC, University of Twente, Enschede, The Netherlands; Spatial Information Laboratory, School of Business and Economics, Vrije Universiteit, Am…						English	Mixed Methods		Spain	Upper Tailbilla catchment	320	Forest				1						Restoration features in scenarios	2	Impact of management scenarios (including reforestation) on ecosystem services	Upper Tailbilla catchement	1				1
185	0	Rabab Yassine	Rabab Yassine, François Pérès, Olivier Frysou, Hélène Roux, Ludovic Cassan	yassine.rabab@gmail.com	INP/ENIT, LGP, Université de Toulouse, Tarbes, France	France	Participatory Ba1ian modelling for sustainable and efficient river restoration projects: Feedback from the case study of the Gave de Pau River, Hautes-Pyrénées, France	2020	Journal Article	Journal of contingencies and crisis management	1	1			1				INP/ENIT, LGP, Université de Toulouse, Tarbes, France; Institut de Mécanique des Fluides de Toulouse (IMFT) Université de Toulouse, CNRSINPTUPS, Toulouse, France		Pays de Lourdes et des Vallées des Gaves (PLVG), Lourdes, France				English	Mixed Methods		France	Lac des Gaves, Gave de Pau watershed	NA	River/inland waters	Lake								unclear	Restoration is the main goal	2	Hydromorphological imbalance	Lac des Gaves, Gave de Pau watershed
187	0	Thomas D. Sisk	Thomas D. Sisk, John W. Prather, Haydee M. Hampton, Ethan N. Aumack, Yaguang Xu, Brett G. Dickson	Thomas.Sisk@nau.edu	Center for Environmental Sciences and Education, P.O. Box 5694, Northern Arizona University, Flagstaff, AZ 86011-5694, US	United States of America	Participatory landscape analysis to guide restoration of ponderosa pine ecosystems in the American Southwest	2006	Journal Article	Landscape and Urban Planning	1	1							Center for Environmental Sciences and Education, P.O. Box 5694, Northern Arizona University, Flagstaff, AZ 860115694, USA; Department of Fishery and Wildlife Biology, Colorado State University, Fort Collins, CO 80523, USA						English	Mixed Methods	2004	United Sates of America	Western Mongollon Plateau	8800	Forest	Ponderosa pine	1							discussion of forests used for commercial purposes	Restoration is the main goal	2	Restore forest conditions to those that permit return to historic fire regimes	Western Mongollon Plateau
189	0	M.S. Reed	M.S. Reed, J. Kenter, A. Bonn, K. Broad, T.P. Burt, I.R. Fazey, E.D.G. Fraser, K. Hubacek, D. Nainggolan, C.H. Quinn, L.C. Stringer, F. Ravera			United Kingdom	Participatory scenario development for environmental management: A methodological framework illustrated with experience from the UK uplands	2013	Journal Article	Journal of Environmental Management	1	1							Centre for Environmental and Society Research, Birmingham School of the Built Environment, Birmingham City University, Millenium Point, Curzon Street, Birmingham B4 7XG, UK.; Aberdeen Centre for Environmental Sustainability, School of Biological Sciences, University of Aberdeen, Tillydrone Avenue, Aberdeen AB24 2TZ, UK; BerlinBrandenburg Institute of Advanced Biodiversity Research (BBIB), Institu…				Department Economics, HelmholtzCentre for Environmental Research e UFZ, Permoserstraße 15, 4318 Leipzig, Germany		English	Mixed Methods	2005-2012	United Kingdom	Dark Peak of the Peak District National Park (Site 1); Nidderdale Area of Outstanding Natural Beauty in the Yorkshire Dales, North Pennines (Site 2); and in Cairnsmore of Fleet and the Luce, Bladnoch, Cree, Dee and Ken catchments in Galloway, Scotland (Site 3).	NA	Mixed: farms/natural vegetation				1			1	shooting		Restoration features in scenarios	2	Challenges for future upland management	Dark Peak of the Peak District National Park (Site 1); Nidderdale Area of Outstanding Natural Beauty in the Yorkshire Dales, North Pennines (Site 2); and in Cairnsmore of Fleet and the Luce, Bladnoch, Cree, Dee and Ken catchments in Galloway, Scotland (Site 3).
190	0	Godwin Leslie Muhati	Godwin Leslie Muhati, Daniel Olago, Lydia Olaka	lesligodwin@yahoo.com	Institute for Climate Change and Adaptation University of Nairobi, PO Box 30197-00100, Nairobi, Kenya	Kenya	Participatory scenario development process in addressing potential impacts of anthropogenic activities on the ecosystem services of Mt. Marsabit forest, Kenya	2018	Journal Article	Global Ecology and Conservation	1	1							Institute for Climate Change and Adaptation University of Nairobi, PO Box 3019700100, Nairobi, Kenya; Department of Geology, University of Nairobi, P.O. Box 30197, Nairobi, Kenya						English	Qualitative	2016	Kenya	Marsabit Forest Reserve	157	Forest	protected area			1						study area is degraded	0	Achieving a desirable environment		1		1
198	0	Pierre-Yves Hardy	Pierre-Yves Hardy, Anne Dray, Tina Cornioley, Maia David, Rodolphe Sabatier, Eric Kernes, Véronique Souchère	pierrehardy6@gmail.com	UMR SADAPT, INRAE, AgroParisTech, Université Paris-Saclay, Avenue Lucien Brétignières, 78850 Thiverval-Grignon, France	France	Public policy design: Assessing the potential of new collective Agri-Environmental Schemes in the Marais Poitevin wetland region using a participatory approach	2020	Journal Article	Land Use Policy	1	1							UMR SADAPT, INRAE, AgroParisTech, Université ParisSaclay, Avenue Lucien Brétignières, 78850 ThivervalGrignon, France; ETH Zürich, DUSYS, ForDev Group, Universitaetstrasse 16, Zürich 8092, Switzerland; UMR Economie Publique, INRAE, AgroParisTech, Université ParisSaclay, Avenue Lucien Brétignières, 78850 ThivervalGrignon, France				INRAE, UR 767 Ecodeveloppement, 84 Avignon, France; INRAE, Unité Expérimentale 57 SLP, F1745 Saint Laurent de la Prée, France		English	Qualitative	2012-2016	France	Marais Poitevin wetlands	150	Riparian/Wetland				1						study area is degraded	0	bird habitat in the wetlands	Marais Poitevin wetlands
200	0	Igone Palacios-Agundez	Igone Palacios-Agundez, Miren Onaindia, Marion Potschin, Jamie A. Tratalos, Iosu Madariaga, Roy Haines-Young	igone.palacios@ehu.es	Plant Biology and Ecology Department, University of the Basque Country UPV/EHU, Spain	Spain	Relevance for decision making of spatially explicit, participatory scenarios for ecosystem services in an area of a high current demand	2015	Journal Article	Environmental Science and Policy	1	1		1					Plant Biology and Ecology Department, University of the Basque Country UPV/EHU, Spain; Centre for Environmental Management (CEM), School of Geography, University of Nottingham, United Kingdom; UCD Centre for Veterinary Epidemiology and Risk Analysis, UCD School of Veterinary Medicine, University College Dublin, Ireland			Environment Department, County Council of Biscay, Spain			English	Mixed Methods		Spain	Biscay Region	2213	Forest		1								Restoration features in scenarios	0	Resotoration for ecotourism	Biscay region
204	0	Kimberly M. Burnett	Kimberly M. Burnett, Tamara Ticktin, Leah L. Bremer, Shimona A. Quazi, Cheryl Geslani, Christopher A. Wada, Natalie Kurashima, Lisa Mandle, Pua‘ala Pascua, Taina Depraetere9 Dustin Wolkis, Merlin Edmonds, Thomas Giambelluca, Kim Falinski, Kawika B. Winter	kburnett@hawaii.edu	University of Hawai'i Economic Research Organization	United States of America	Restoring to the future: Environmental, cultural, and management trade-offs in historical versus hybrid restoration of a highly modified ecosystem	2018	Journal Article	Conservation Letters	1	1	1		1				University of Hawai'i Economic Research Organization; Department of Natural Resources and EnvironmentalManagement, University of Hawai'i at M¯anoa; Department of Botany, University of Hawai'i at M¯anoa; Water Resources Research Center, University of Hawai'i atM¯anoa; Hawai'i Institute of Marine Biology, University of Hawai'i atM¯anoa; Natural Capital Project, Stanford University; Plant Biodiversi…	Hawaii Marine Program, The Nature Conservancy; National Tropical Botanical Garden	Natural and Cultural Resources, Kamehameha Schools				English	Mixed Methods		United Sates of America	Lower Limahuli Preserve, Ha'ena, Kaua'i Island	NA	Forest									Within a protected area owned by botanical garden	Restoration is the main goal	1		Lower Limahuli Preserve, Ha'ena, Kaua'i Island
205	0	José A. González	José A. González, Carlos Montes, José Rodríguez, and Washington Tapia		Universidad Autónoma de Madrid	Spain	Rethinking the Galapagos Islands as a Complex Social-Ecological System: Implications for Conservation and Management	2008	Journal Article	Ecology and Society	1	1		1					Universidad Autónoma de Madrid, Universidad Andrés Bello, Chile			Parque Nacional Galápagos, Ministerio del Ambiente del Ecuador			English	Qualitative	2004-2005	Ecuador	Galapagos islands	140995	Marine	Focus is on entire Galapagos ialnds and marine park - marine is bigegst area so chosen aobve		1						tourism	study area is degraded	1	achieve a new sustainability paradigm for Galapagos	Galapagos islands	1				1
206	0	Metlen, K. L.	Metlen, K. L., D. Borgias, B. Kellogg, M. Schindel, A. Jones, G. McKinley, D. Olson, C. Zanger, M. Bennett, B. Moody, and E. Reilly	kmetlen@tnc.org	The Nature Conservancy, Oregon Forest Team	United States of America	Rogue Basin Cohesive Forest Restoration Strategy: A Collaborative Vision for Resilient Landscapes and Fire Adapted Communities	2017	Report	The Nature Conservancy			1	1						The Nature Conservancy, Oregon Forest Team				Southern Oregon Forest Restoration Collaborative	English	Mixed Methods	2013	United Sates of America	Rogue River Basin	1861.6	Forest		1								Restoration is the main goal	1	Restore the forest to historic fire regimes, support fire adapted communtiies, ensure viability of critical habitats and speices, promote regional eocnomic and workforce viability	Rogue River Basin
207	0	Rakesh Kadaverugu	Rakesh Kadaverugu, Shalini Dhyani, Vigna Purohit, Rajarshi Dasgupta, Pankaj Kumar, Shizuka Hashimoto, Paras Pujari, Rajesh Biniwale	r_kadaverugu@neeri.res.in	CSIR National Environmental Engineering Research Institute (NEERI)	India	Scenario‑based quantification of land‑use changes and its impacts on ecosystem services: A case of Bhitarkanika mangrove area, Odisha, India	2022	Journal Article	Journal of Coastal Conservation	1	1							The University of Tokyo, 1‑1‑1, Yayoi, Bunkyo‑ku, Tokyo 113‑8657, Japan				CSIR National Environmental Engineering Research Institute (NEERI), Nehru Marg, Maharashtra 442 Nagpur, India; Institute for Global Environmental Strategies (IGES), 218‑11 Kamiyamaguchi, Hayama, Kanagawa 24‑115, Japan		English	Mixed Methods	2019	India	Mahakalpada (543.2 km2) and Rajnagar (594.8 km2) tehsils are from Kendrapara District, while Kujang (304.7 km2), Ersama (392.2 km2),and Balikuda (315.0 km2) are from Jagatsinghpura District	1250	Coastal/Estuary/mangrove		1		1					aquaculture	Restoration is the main goal	0	protect and restore mangroves	Mahakalpada (543.2 km2) and Rajnagar (594.8 km2) tehsils are from Kendrapara District, while Kujang (304.7 km2), Ersama (392.2 km2),and Balikuda (315.0 km2) are from Jagatsinghpura District	1	1	1		1
208	0	Paul R. Wetzel	Paul R. Wetzel, Stephen E. Davis III, Thomas van Lent, Steven M. Davis, Hiram Henriquez	pwetzel@smith.edu	Center for the Environment, Ecological Design and Sustainability, Smith College, Northampton, MA 01063, U.S.A.	United States of America	Science synthesis for management as a way to advance ecosystem restoration: evaluation of restoration scenarios for the Florida Everglades	2017	Journal Article	Restoration Ecology	1	1	1		1				Center for the Environment, Ecological Design and Sustainability, Smith College, Northampton, MA 01063, U.S.A.	Everglades Foundation, Palmetto Bay, FL 33157, U.S.A.	H2H Graphics & Design, Pembroke Pines, FL 3329, U.S.A; Ibis Ecosystem Associates, Inc., Fort Myers, FL 33912, U.S.A.				English	Mixed Methods	2010	United Sates of America	Florida Everglades	NA	Riparian/Wetland										Restoration is the main goal	1	reverse further degradation and preserve the services provided by the Everglades that support the surrounding human communities- key to this is reconnecting Lake Okeechobee back to the southern Everglades and replacing a massive amount of lost water storage	Florida Everglades			1
212	0	Melvin Lippe	Melvin Lippe, Thomas Hilger, Sureeporn Sudchalee, Naruthep Wechpibal, Attachai Jintrawet, Georg Cadisch	melvin.lippe@thuenen.de	Institute of Agricultural Sciences in the Tropics (Hans-Ruthenberg-Institute), Universität Hohenheim, 70593 Stuttgart, Germany	Germany	Simulating Stakeholder-Based Land-Use Change Scenarios and Their Implication on Above-Ground Carbon and Environmental Management in Northern Thailand	2017	Journal Article	Land	1	1							Institute of Agricultural Sciences in the Tropics (HansRuthenbergInstitute), Universität Hohenheim, 70593 Stuttgart, Germany; Multiple Cropping Centre (MCC), Chiang Mai University, 50100 Chiang Mai					Uplands Programme (SFB 564), Chiang Mai Office, 51 Chiang Mai, Thailand	English	Mixed Methods	2008	Thailand	Mae Sa Mai	10.6	Forest	land use change broadly but focus on forests			1						study area is degraded	0		Mae Sa Mai
219	0	Bert Reubens	Bert Reubens, Clara Moeremans, Jean Poesen, Jan Nyssen, Sarah Tewoldeberhan, Steve Franzel, Jozef Deckers, Caleb Orwa, Bart Muys	bert.reubens@ilvo.vlaanderen.be	Division Forest, Nature and Landscape, Katholieke Universiteit Leuven, Celestijnenlaan 200 E, Box 2411, 3001 Leuven, Belgium	Belgium	Tree species selection for land rehabilitation in Ethiopia: from fragmented knowledge to an integrated multi-criteria decision approach	2011	Journal Article	Agroforestry Systems	1	1							Division Forest, Nature and Landscape, Katholieke Universiteit Leuven, Celestijnenlaan 200 E, Box 2411, 3001 Leuven, Belgium; Division Physical and Regional Geography, Katholieke Universiteit Leuven, Celestijnenlaan 200 E, Box 2409, 3001 Leuven, Belgium; Department of Geography, Ghent University, Krijgslaan 281 S8, 9000 Ghent, Belgium; Land Resources Management and Environmental Protection Depart…				International Centre for Research in Agroforestry, United Nations Avenue, Gigiri, P.O. Box 3677, Nairobi, Kenya; Institute for Agricultural and Fisheries Research (ILVO), Plant Sciences Unit—Crop Husbandry and Environment, Burg.		English	Semi-quantitative	2005	Ethiopia	Degua Tembien woreda (district), Central Zone Tigray	NA	Mixed: farms/natural vegetation				1						study area is degraded	0	woody species restoration for northern Ethiopian highlands matched to local cirucmstances	Degua Tembien woreda (district), Central Zone Tigray
224	0	Joaquín Solana-Gutiérrez	Joaquín Solana-Gutiérrez, Gonzalo Rincón, Carlos Alonso, Diego García-de-Jalón	joaquin.solana@upm.es	E.T.S.I. Montes, Forestal y del Medio Natural, Universidad Politécnica de Madrid, Ciudad Universitaria s/n, 28040, Madrid, Spain	Spain	Using fuzzy cognitive maps for predicting river management responses: A case study of the Esla River basin, Spain	2017	Journal Article	Ecological Modelling	1								E.T.S.I. Montes, Forestal y del Medio Natural, Universidad Politécnica de Madrid, Ciudad Universitaria s/n, 28040, Madrid, Spain						English	Mixed Methods		Spain	Esla River basin	16026	River/inland waters		1		1			1	hydroelectric plants	fish farms	Restoration is the main goal	2	futue restoration management scenarios	Esla River basin
226	0	Henk Ritzema	Henk Ritzema, JochenFroebrich, RamakrishnaRaju , Ch.Sreenivas, RobKselik	henk.ritzema@wur.nl	Alterra, Wageningen University and Research Centre,Wageningen,P.O.Box47,6700AA Wageningen,The Netherlands	The Netherlands	Using participatory modelling to compensate for data scarcity in environmental planning: a case study from India	2010	Journal Article	Environmental Modelling and Software	1	1							Alterra, Wageningen University and Research Centre,Wageningen,P.O.Box47,6700AA Wageningen,The Netherlands; Sagi RamakrishnamRajuEngineeringCollege,Chinamiramn,Bhimavaram,W.G.District,AndhraPradesh,India; AcharyaN.G.RangaAgricultural University,Undi Network Centre, 534199, W.G.District, Andhra Pradesh,India						English	Mixed Methods	2006	India	Kolleru-Upputeru wetland ecosystem	NA	Riparian/Wetland	freshwater wetland			1					aquaculture	Restoration is the main goal	1	restoration of the wetland ecosystem to stop further degradation and for the ecology and local livelihoods	Kolleru-Upputeru wetland ecosystem			1
228	0	Stewart J. Clarke	Stewart J. Clarke, Julian Harlow, Alexandra Scott, Mark Phillips	stewart.clarke@nationaltrust.org.uk	Natural England, Unex House, Bourges Boulevard, Peterborough PE1 1NG	United Kingdom	Valuing the ecosystem service changes from catchment restoration:A practical example from upland England	2015	Journal Article	Ecosystem Services	1			1	1						Yorkshire Water, Western House, Western Way, Halifax Road, Bradford BD6 2LZ, United Kingdom	Natural England, Unex House, Bourges Boulevard, Peterborough PE1 1NG, United Kingdom; Natural England, Lateral, 8 City Walk, Leeds LS11 9AT, United Kingdom			English	Mixed Methods		United Kingdom	Keighley and Watersheddles catchment	43.48	Mixed: farms/natural vegetation				1					extensive sheep grazing	Restoration features in scenarios	2	restore habitat for ecosystem service improvements	Keighley and Watersheddles catchment
231	0	Sandra P. González	Sandra P. González, Manuel E. Pérez	sandrapgonz@gmail.com	Fundación Natura. Bogotá, Colombia	Colombia	Participatory Scenario Planning in Governance Process Related to Environmental Compensation: a Case Study from Quimbo Central Hydroelectric	2018	Journal Article	Gestión y Ambiente	1	1	1						Pontificia Universidad Javeriana, Facultad de Estudios Ambientales y Rurales	Fundación Natura					Spanish	Qualitative	2017	Colombia	Magdalena high river basin, área de compensación ambiental de la central hidroeléctrica El Quimbo, Colombia (El Quimbo hidroelectric station environmental compensation area)	110.79	Forest	Dry tropical forest conservation area	1	1				1	hydroelectric plants	Ecotourism	Restoration is the main goal	2	Restoration of habitat within the Hydroelectric dam conservation compensation area, as actions identified by the environmental legislation (Resolución 0899 del ANLA, 2015)	Magdalena high river basin, área de compensación ambiental de la central hidroeléctrica El Quimbo, Colombia (El Quimbo hidroelectric station environmental compensation area)			1
239	1	Katherine H. Wyatt	Katherine H. Wyatt, Katie K. Arkema, Stacey Wells-Moultrie, Jessica M. Silver, Brett Lashley, Adelle Thomas, Jan J. Kuiper, Anne D. Guerry, Mary Ruckelshaus	katherine.wyatt@psp.wa.gov	Natural Capital Project, Woods Institute for the Environment, Stanford University, Stanford, CA, USA	United States of America	Integrated and innovative scenario approaches for sustainable development planning in The Bahamas	2021	Journal Article	Ecology and Society	1	1	1	1	1				Natural Capital Project, Woods Institute for the Environment, Stanford University, Stanford, CA, USA; School of Environmental and Forest Sciences, University of Washington, Seattle, WA, USA ; Islands Laboratory and Institute of Sustainable Resources, University College London, UK; Climate Change Adaptation and Resilience Research Centre, University of The Bahamas, Nassau, Bahamas, Stockholm Resil…	Climate Analytics, Berlin, Germany	Central Bank of The Bahamas, Nassau, The Bahamas; SEV Consulting Group, Nassau, The Bahamas	Puget Sound Partnership, Olympia, WA,USA			English	Mixed Methods	2015-2016	The Bahamas	Andros island	17082	Coastal/Estuary/mangrove	mangrove, coral and seagrass		1						tourism and financial services	study area is degraded	1	Creation of a future development master plan for the island	Andros island			1
240	0	Meijer, J	Meijer, J, Shames, S, Scherr, SJ and Giesen P.		PBL Netherlands Environmental Assessment Agency The Hague	The Netherlands	Spatial scenario modelling to support integrated landscape management in the Kilombero valley landscape in Tanzania	2018	Report	PBL Netherlands Environmental Assessment Agency			1	1						Ecoagriculture partners		PBL Netherlands Environmental Assessment Agency The Hague			English	Mixed Methods	2017-2018	Tanzania	Kilombero Valley	16000	Riparian/Wetland	agriculture			1						study area is degraded	1	landscape development	Kilombero Valley	1
241	0	Meijer, J	Meijer, J, Shames, S and Giesen P.		PBL Netherlands Environmental Assessment Agency The Hague	The Netherlands	Towards a Living Landscape: using modelling and scenarios in the Atewa-Densu landscape in Ghana	2019	Report	PBL Netherlands Environmental Assessment Agency			1	1						Ecoagriculture partners		PBL Netherlands Environmental Assessment Agency The Hague			English	Mixed Methods	2017	Ghana	Atewa-Densu landscape	6000	Forest						1	1	Urban	illegal mining	study area is degraded	1	landscape futures of atewa-densu landscape	Atewa-Densu landscape	1		1
245	0	Trong Hoan Do	Trong Hoan Do, Tan Phuong Vu, Delia Catacutan, Van Truong Nguyen	t.do@cgiar.org	World Agroforestry (ICRAF) Vietnam, HCMCC Tower, 249A Thuy Khue, Hanoi, Vietnam	Vietnam	Governing Landscapes for Ecosystem Services: A Participatory Land- Use Scenario Development in the Northwest Montane Region of Vietnam	2020	Journal Article	Environmental Management	1	1											World Agroforestry (ICRAF) Vietnam, HCMCC Tower, 249A Thuy Khue, Hanoi, Vietnam; Vietnamese Academy of Forest Sciences, Duc Thang Ward,Bac Tu Liem, Hanoi, Vietnam		English	Mixed Methods	2015	Vietnam	Na Nhan Commune, Dien Bien District, Dien Bien Province, northwest Vietnam	NA	Mixed: farms/natural vegetation	agriculture and forest			1			1	collecting non-timber forests products		Restoration is the main goal	2	planning sustainable landscapes that can support livelihoods and development, while maintaining and restoring environmental services	Na Nhan Commune, Dien Bien District, Dien Bien Province, northwest Vietnam
248	0	Michel Etienne	Michel Etienne, Christophe Le Page, Mathilde Cohen	etienne@avignon.inra.fr		France	A Step-by-step Approach to Building Land Management Scenarios Based on Multiple Viewpoints on Multi-agent System Simulations	2003	Journal Article	Journal of Artificial Societies and Social Simulation	1	1											Ecodevelopment Unit Site Agroparc 84914 Avignon Cedex 9 France; Cirad, Land and Resources Programme 34398 Montpellier Cedex 5 France; Unité de Recherche Forestière Méditerranéenne Avenue Vivaldi 84914 Avignon Cedex 9 France		English	Quantitative	1990	France	Causse Mejan	229.04	Mixed: farms/natural vegetation				1						Restoration features in scenarios	2	Prevent encorachement of pine into native grassland	Causse Mejan
250	1	Nuria Roura-Pascual	Nuria Roura-Pascual, David M. Richardson, R. Arthur Chapman, Tanja Hichert, Rainer M. Krug	rich@sun.ac.za	Centre for Invasion Biology, Department of Botany & Zoology, Stellenbosch University, Private Bag X1, Matieland 7602, South Africa	South Africa	Managing biological invasions: charting courses to desirable futures in the Cape Floristic Region	2011	Journal Article	Regional Environmental Change	1	1		1	1				Centre for Invasion Biology, Department of Botany & Zoology, Stellenbosch University, Private Bag X1, Matieland 7602, South Africa; Institute for Futures Research, Stellenbosch University, P.O. Box 2010, Bellville 7535, South Africa		OneWorld Sustainable Investments, PO Box 8359, Roggebaai 812, South Africa	Area de Biodiversitat, Centre Tecnolo`gic Forestal de Catalunya, Ctra. de St. Llorenc¸ de Morunys km 2, 2528 Solsona, Catalonia	CSIR Natural Resources and the Environment, P.O. Box 32, Stellenbosch 7599, South Africa		English	Qualitative	2008	South Africa	Cape Floristic Region	NA	Mixed: farms/natural vegetation	fynbos vegetation			1						Restoration is the main goal	1	Removal of invasive species
253	0	Kasper Kok	Kasper Kok, Hedwig van Delden	kasper.kok@wur.nl	Department of Environmental Sciences,Wageningen University,Wageningen, The Netherlands	The Netherlands	Combining two approaches of integrated scenario development to combat desertification in the Guadalent|¨n watershed, Spain	2009	Journal Article	Environment and Planning B: Planning and Design	1	1							Department of Environmental Sciences,Wageningen University,Wageningen, The Netherlands				Research Institute for Knowledge Systems (RIKS), Maastricht, The Netherlands		English	Mixed Methods	2002-2003	Spain	Guadalentin watershed	NA	Mixed: farms/natural vegetation			1	1			1	Urban	urban areas	study area is degraded	0	Combat desertification and degradation	Guadalentin watershed
256	1	Jeffrey J. Kelleway	Jeffrey J. Kelleway, Oscar Serrano, Jeffrey A. Baldock, Rachel Burgess, Toni Cannard, Paul S. Laverb, Catherine E. Lovelock, Peter I. Macreadie, Pere Masqué, Mark Newnham, Neil Saintilan, Andrew D.L. Steven	jeffreyk@uow.edu.au	School of Earth, Atmospheric and Life Sciences & GeoQuEST Research Centre, University of Wollongong, NSW 2522, Australia	Australia	A national approach to greenhouse gas abatement through blue carbon management	2020	Journal Article	Global Environmental Change	1	1					1	International Atomic Energy Agency	School of Earth, Atmospheric and Life Sciences & GeoQuEST Research Centre, University of Wollongong, NSW 2522, Australia; School of Science & Centre for Marine Ecosystems Research, Edith Cowan University, Joondalup, WA 6027, Australia; Climate Change Division, Department of the Environment and Energy, Canberra, ACT 2601, Australia; School of Biological Sciences, The University of Queensland, St. …			CSIRO Agriculture and Food, Glen Osmond, SA 564, Australia; CSIRO Oceans and Atmosphere, Queensland Biosciences Precinct, 36 Carmody Rd, St. Lucia, Brisbane 467, Australia		International Atomic Energy Agency, 98 Principality of Monaco, Monaco	English	Mixed Methods	2016	Australia	Australia mangroves, tidal mashes and seagrass areas	141000	Coastal/Estuary/mangrove	Mangroves, tidal marshes and seagrass								unclear since large area covered across the country	Restoration features in scenarios	0	Scenarios to reduce carbon emissions and losses	Australia seagrass, mangroves and tidal marshes
257	0	Brooke Alyce Cassell	Brooke Alyce Cassell		Portland State University, USA	United States of America	Assessing the Effects of Climate Change and Fuel Treatments on Forest Dynamics and Wildfire in Dry Mixed-Conifer Forests of the Inland West: Linking Landscape and Social Perspectives - Chapter 4 – Local resident perspectives on forest management and implications for fuel treatments in a rural community in eastern Oregon	2018	PhD thesis Chapter 4			1							Portland State University, USA						English	Mixed Methods	2016-2017	United Sates of America	Malheur National Forest in the Blue Mountains of eastern Oregon, U.S.A.	NA	Forest		1							focus on forestry	Restoration features in scenarios	1		Malheur National Forest in the Blue Mountains of eastern Oregon, U.S.A.
262	0	Hannes Jochen KOENIG	Hannes Jochen KOENIG	hkoenig@zalf.de	Leibniz-Centre for Agricultural Landscape Research (ZALF), Eberswalder Straβe 84, D-15374 Müncheberg, Germany	Germany	Multifunctional Forest Management in Guyuan: Potentials, Challenges and Trade-offs	2010	Journal Article	Journal of Resources and Ecology	1	1												Leibniz-Centre for Agricultural Landscape Research (ZALF), Eberswalder Straβe 84, D-15374 Müncheberg, Germany	English	Semi-quantitative		China	Guyan	14421	Mixed: farms/natural vegetation	forest			1						Restoration is the main goal	1	Restore degraded land by retiring crop land for afforestation, reduce rural poverty and promote regional economic development		1
264	1	Ryan Cardiff Atwell	Ryan Atwell, Lisa Schulte, Lynne Westphal		Iowa State University	United States of America	Perennial vegetation, human adaptation, and resilience in the U.S. Corn Belt social-ecological system - CHAPTER 5: TWEAK, ADAPT, OR TRANSFORM: POLICY SCENARIOS IN RESPONSE TO EMERGING BIO-ENERGY MARKETS IN THE U.S. CORN BELT	2008	PhD thesis	Iowa State University Digital Repository -Graduated Theses & Dissertation		1							Iowa State University						English	Qualitative		United Sates of America	Iowa	NA	Mixed: farms/natural vegetation				1						Restoration features in scenarios	2	restore perrennial cover, wetlands, regionally-impaired ecosystem services	Iowa		1
266	0	Mateo Cordier	Mateo Cordier, José A. Pérez Agúndez, Martin O'Connor, Sébastien Rochette, Walter Hecq	mcordier@ulb.ac.be	Centre d'Etudes Economiques et Sociales de l'Environnement/Centre Emile Bernheim, Université Libre de Bruxelles, Université d'Europe, 44 avenue Jeanne, CP. 124, 1050 Bruxelles, Belgium	Belgium	Quantification of interdependencies between economic systems and ecosystem services: An input–output model applied to the Seine estuary	2011	Journal Article	Ecological Economics	1	1							Centre d'Etudes Economiques et Sociales de l'Environnement/Centre Emile Bernheim, Université Libre de Bruxelles, Université d'Europe, 44 avenue Jeanne, CP. 124, 1050 Bruxelles, Belgium; Recherches en EconomieEcologie, Ecoinnovation et ingénierie du Développement Soutenable à l'Université de Versailles SaintQuentinenYvelines (REEDSUVSQ), 47 boulevard Vauban, Guyancourt 78047 cedex, France; Univers…				Institut Français de Recherche pour l'Exploitation de la Mer (Ifremer)/UMRAmure/Département d'économie maritime, Centre de Brest, Technopôle de BrestIroise, BP 7, 2928, Plouzané, France		English	Mixed Methods		France	Seine Estuary	NA	Coastal/Estuary/mangrove									Unclear	Restoration is the main goal	2	Restoration of estuarine nurseries for sole juveniles in the Seine estuary	Seine Estuary nursery habitats			1	1	1
269	0	Koen F. Tieskens	Koen F. Tieskens, Brian J. Shaw, Toon Haer, Catharina J. E. Schulp, Peter H. Verburg	Koen.tieskens@vu.nl	Faculty of Earth and Life Sciences, VU University Amsterdam, De Boelelaan 1087, 1081HV Amsterdam, The Netherlands	The Netherlands	Cultural landscapes of the future: using agent-based modeling to discuss and develop the use and management of the cultural landscape of South West Devon	2017	Journal Article	Landscape Ecology		1							Faculty of Earth and Life Sciences, VU University Amsterdam, De Boelelaan 1087, 1081HV Amsterdam, The Netherlands; Chair for Landscape Management, Institute of Earth and Environmental Sciences, University of Freiburg, 79085 Freiburg, Germany				Research Unit Landscape Dynamics, Swiss Federal Research Institute WSL, Zu¨rcherstrasse 111, 893 Birmensdorf, Switzerland		English	Mixed Methods	2015-2016	United Kingdom	South West Devon excluding Dartmoor National park	NA	Mixed: farms/natural vegetation				1						study area is degraded	0		South West Devon excluding Dartmoor National park		1
118a	1	Leopoldo Galicia	Leopoldo Galicia, Leticia Gómez-Mendoza, Víctor Magaña	lgalicia@igg.unam.mx	Instituto de Geografía, Universidad Nacional Autónoma de México, Ciudad Universitaria, Circuito Exterior s/n, C. P. 04510 México, DF, Mexico	Mexico	Climate change impacts and adaptation strategies in temperate forests in Central Mexico: a participatory approach	2013	Journal Article	Mitigation and Adaptation Strategies for Global Change	1	1							Instituto de Geografía, Universidad Nacional Autónoma de México, Ciudad Universitaria, Circuito Exterior s/n, C. P. 04510 México, DF, Mexico; Colegio de Geografía, Universidad Nacional Autónoma de México, Mexico City, Mexico						English	Mixed Methods	2005-2006	Mexico	Tlaxcala state in central Mexico	3990	Forest				1		1				study area is degraded	0	Climate change adaptation	Tlaxcala state in central Mexico			1
118b																															NA
118c																															NA
132a	1	Thomas Houet	Thomas Houet, Marine Gremont,Laure Vacquié,Yann Forget, Apolline Marriotti, Anne Puissant,Séverine Bernardie,Yannick Thiery,Rosalie Vandromme,Gilles Grandjean	thomas.houet@univ-rennes2.fr	CNRS, Research laboratory on Littoral, Environment, Geomatic and Remote Sensing (LETG) UMR 6554, Université Rennes 2, Place du Recteur Henri Le Moal, 35043 Rennes Cedex, France; CNRS Research laboratory on Environmental Geography UMR 5602, Université Toulouse Jean-Jaurès, 5 allées Antonio Machado, 31058 Toulouse Cedex, France	France	Downscaling scenarios of future land use and land cover changes using a participatory approach: an application to mountain risk assessment in the Pyrenees(France)	2017	Journal Article	Regional Environmental Change	1	1		1					CNRS, Research laboratory on Littoral, Environment, Geomatic and Remote Sensing (LETG) UMR 6554, Université Rennes 2, Place du Recteur Henri Le Moal, 35043 Rennes Cedex, France; CNRS Research laboratory on Environmental Geography UMR 5602, Université Toulouse JeanJaurès, 5 allées Antonio Machado, 31058 Toulouse Cedex, France; BRGM Unité Nouvelles ressources en eau et économie, Université de Montp…			BRGM Unité Risque des Instabilités Gravitaires et Erosion des versants, 3 Avenue Claude Guillemin, BP 369, 456 Orléans Cedex 2, France			English	Mixed Methods	2014-2015	France	Cauterets, French Pyrenees	70	Forest	Mixed mountains (grasslands, shrubs, urban, agriculture, forests) but publication is focussing on deforestation and reforestation		1	1			1	Urban		Restoration features in scenarios	0	Assess future landslide hazards under different scenarios	Cauterets, French Pyrenees			1		1
132b																															NA
153a	0	Zhichao Xue	Zhichao Xue, Lin Zhen, Md Giashuddin Miah, Kikuko Shoyama	xuezc.14s@igsnrr.ac.cn	Institute of Geographic Sciences and Natural Resources Research, Chinese Academy of Sciences, Beijing 100101, China.	China	Impact assessment of land use functions on the sustainable regional development of representative Asian countries – A comparative study in Bangladesh, China and Japan	2019	Journal Article	Science of the Total Environment	1	1							Institute of Geographic Sciences and Natural Resources Research, Chinese Academy of Sciences, Beijing 100101, China; School of Resource and Environment, University of Chinese Academy of Sciences, Beijing 100049, China; Department of Agroforestry and Environment, Bangabandhu Sheikh Mujibur Rahman Agricultural University Gazipur Bangladesh, Gazipur 1706, Bangladesh; United Nations University Instit…						English	Mixed Methods	2016-2018	China	Guyuan, Ningxia Hui autonomous Region, China	NA	Mixed: farms/natural vegetation				1						study area is degraded	2	sustainable land management	Guyuan, Ningxia Hui autonomous Region, China
153b	0																								English		2016-2019	Bangladesh	Godagari upazila, Barind tract, Bangladesh	NA	Mixed: farms/natural vegetation				1						study area is degraded	2	sustainable land management	Godagari upazila, Barind tract, Bangladesh
155a	0	Kristen Podolak	Kristen Podolak, Erik Lowe, Stacie Wolny, Barry Nickel, Rodd Kelsey	kpodolak@tnc.org	The Nature Conservancy, 201 Mission St., San Francisco,CA 94105, United States	United States of America	Informing watershed planning and policy in the Truckee River basin through stakeholder engagement, scenario development, and impact evaluation	2017	Journal Article	Environmental Science and Policy	1	1	1						Center for Integrated Spatial Research, University of California, Santa Cruz, 1156 High St., Santa Cruz, CA 95064, United States; Natural Capital Project, Stanford University, 371 Serra Mall, Stanford, CA 943055020, United States	The Nature Conservancy, 21 Mission St., San Francisco,CA 9415, United States					English	Quantitative	2015	United Sates of America	Truckee River Watershed	4512	River/inland waters	watershed with many different land types, forest and shrubland but focus is on the lake and water quality	1		1			1	Urban	fisheries	Restoration is the main goal	1	Restoration and land management to improve water quality, reduce wildfire risk and protect biodiversity	Truckee River Watershed
155b																															NA
227a	0	Ellen McHarg	Ellen McHarg, Elena Mengo, Lisa Benson, Jody Daniel, Andre Joseph-Witzig, Paulette Posen, Tiziana Luisetti	ellen.mcharg@cefas.co.uk	Centre for Environment, Fisheries and Aquaculture Science, Pakefield Road, Lowestoft NR33 0HT	United Kingdom	Valuing the contribution of blue carbon to small island developing states’ climate change commitments and Covid-19 recovery	2022	Journal Article	Environmental Science & Policy	1	1	1							Gaea Conservation Network, Grand Anse Main Road, Grenada			Centre for Environment, Fisheries and Aquaculture Science, Pakefield Road, Lowestoft NR33 HT, UK; Centre for Environment, Fisheries and Aquaculture Science, Barrack Road, Weymouth DT4 8UB, UK		English	Mixed Methods	2020	Grenada		NA	Marine	seagrass and mangroves								Unclear	Restoration features in scenarios	0	Restore coastal vegetated habitats	Grenada
227b																															NA
227c																															NA
229a	0	Claudia Capitani	Claudia Capitani; We1sa Garedew; Amsalu Mitiku; Gezahegn Berecha; Binyam Tesfau Hailu; Janne Heiskanen; Pekka Hurskainen; Philip J. Platts; Mika Siljander; Fabrice Pinard; Tino Johansson; Robert Marchant	Claudia.capitani@york.ac.uk	Environment Department, University of York, York, UK	United Kingdom	Views from two mountains: exploring climate change impacts on traditional farming communities of Eastern Africa highlands through participatory scenarios	2018	Journal Article	Sustainability Science	1	1							Environment Department, University of York, York, UK; College of Agriculture and Veterinary Medicine, Jimma University, Jimma, Ethiopia; School of Earth Sciences, College of Natural Sciences, Addis Ababa University, Addis Ababa, Ethiopia; Department of Geosciences and Geography, University of Helsinki, Helsinki, Finland; Department of Biology, University of York, York, UK				Cirad, UR Bioagresseurs, Montpellier, France		English	Mixed Methods	2015-2016	Kenya	Taita Hills	895	Mixed: farms/natural vegetation	deforested area to agriculture			1						Restoration features in scenarios	0	in climate change adaptation scenarios	Taita Hills	1
229b	0																								English		2015-2017	Ethiopia	Jimma, small portion of Didessa river catcment	425	Forest	forest and agriculture			1	1					Restoration features in scenarios	0	in climate change adaptation scenarios	Jimma, small portion of Didessa river catcment	1
242a	0	Johan Meijer	Johan Meijer, Seth Shames, Sara J. Scherr, Paul Giesen	johan.meijer@pbl.nl	PBL Netherlands Environmental Assessment Agency, The Hague.	The Netherlands	Spatial modelling of participatory landscape scenarios; Synthesis and lessons learned from exploring potential SDG progress in 3 case studies	2018	Report	PBL Netherlands Environmental Assessment Agency and EcoAgriculture Partners, The Hague.	1		1	1						Ecoagriculture partners		PBL Netherlands Environmental Assessment Agency			English	Mixed Methods	2017	Honduras	Caribbean North Coast	22000	Mixed: farms/natural vegetation	sustainable palm oil			1						study area is degraded	1	integrated land management ambitions	Caribbean North Coast
242b	0																								English		2017-2018	Tanzania	Kilombero Valley	16000	Riparian/Wetland	agriculture			1						study area is degraded	1	landscape development	Kilombero Valley	1		1
242c	0																								English		2017	Ghana	Atewa-Densu landscape	6000	Forest						1	1	Urban	illegal mining	study area is degraded	1	landscape futures of atewa-densu landscape	Atewa-Densu landscape	1		1		1
64a	0	Hannes Jochen König	Hannes Jochen König, Sandra Uthes, Johannes Schuler, Lin Zhen, Seema Purushothaman, Utia Suarma, Mongi Sghaier, Stella Makokha, Katharina Helming, Stefan Sieber, Le Chen, Floor Brouwe, Jake Morris, Hubert Wiggering	hkoenig@zalf.de	Leibniz Centre for Agricultural Landscape Research (ZALF), Eberswalder Straße 84, 15374 Müncheberg, Germany;	Germany	Regional impact assessment of land use scenarios in developing countries using the FoPIA approach: Findings from five case studies	2013	Journal Article	Journal of Environmental Management	1	1							Potsdam University, Institute of Earth and Environmental Sciences, KarlLiebknechtStraße 2425, 14476 PotsdamGolm, Germany Gadjah Mada University (GMU), Faculty of Geography, Sekip Utara Jalan Kaliurang Bulaksumur, Yogyakarta 55281, Indonesia LEI, Part of Wageningen UR, P.O. Box 29703, 2502 LS The Hague, The Netherlands	Ashoka Trust for Research in Ecology and the Environment (ATREE)			Government research institute: Institut des Régions Arides (IRA), Route de Jorf, 4119 Médenine, Tunisia; Forest Research, Alice Holt Lodge, Farnham, Surrey GU1 4LH, United Kingdom; Kenya Agricultural Research Institute (KARI), Kaptagat Rd, Loresho Nairobi Kenya, P.O. Box 57811, City Square, Nairobi 2, Kenya. Research institute: Leibniz Centre for Agricultural Landscape Research (ZALF), Eberswalde…		English	Mixed Methods	2009	Indonesia	Indonesia	3186	Mixed: farms/natural vegetation	forest and agriculture			1			1	Urban		study area is degraded	0	expansion of settlements causing deforestation and conversion of paddy fields	Yogyakarta	1		1
64b	0																								English		2009	China	China	14421	Mixed: farms/natural vegetation				1						study area is degraded	0	Agricultural activities on steep slopes causing soil erosion, sand storms and land degradation	Guyuan	1
[truncated: 185 more columns]
