# Supplementary material for: Existing evidence on the use of participatory scenarios in ecological restoration: a systematic map
Source: Environ Evid. 2023 Nov 30;12:27. doi: 10.1186/s13750-023-00314-1 (PMC11378857; doi:10.1186/s13750-023-00314-1)
Supplement: Supplementary file 8 — Additional file 8. List of texts at full-text screening stage including articles that were excluded, not found or not accessible. [file 13750_2023_314_MOESM8_ESM.xlsx]

## Sheet: full-texts-all
Full-text	Not found reason	Language	Ref number	Inclusion number	title	year	authors	journal	Unsure-label	Incl/Excl	Excl criteria	1st reviwer initial	2nd Reviewer Initials	Data extraction by 2nd reviewer intials	Database found	Reviewer notes
Y		English	1		29 Historical channel modification and floodplain forest decline: implications for conservation and restoration of a large floodplain river - Willamette River, Oregon	2007	Gregory, S.	Developments in Earth Surface Processes		Excl	Scenario	EM	SP
Y		English	2		A Plan for Water Quality Improvement in the Tamar Estuary and Esk rivers	2015	Kelly, R. A. and Locatelli, A. and White, M.	21ST INTERNATIONAL CONGRESS ON MODELLING AND SIMULATION (MODSIM2015)		Excl	Restoration	EM	YSF			more on pollution control
Y		English	3		A Synthesis: What Is the Future for Coasts, Estuaries, Deltas and Other Transitional Habitats in 2050 and Beyond?	2019	Elliott, M. and Day, J. W. and Ramach and ran, R. and Wolanski, E. and Fang, Q. and Sheehan, M. R. and Seen, A. J. and Ellison, J. C.	Coasts and Estuaries: The Future	General	Excl	Scenario	EM	YSF			a general review with case studies
Y		English	4		A three-step approach to minimise the impact of a mining site on vicuÃ±a (Vicugna vicugna) and to restore landscape connectivity	2016	Mata, C. and Malo, J. E. and Galaz, J. L. and Cadorzo, C. and Lagunas, H.	Environmental Science and Pollution Research	Restoration	Excl	Participatory	EM	RP			About how to prevent roadkill and not participatory, Mitigation of impacts, not restoration
Y		English	5	1	Accounting for diverse cultural values in freshwater management plans by using a transparent and collaborative decision support system based on multi-criteria decision analysis	2021	Langhans, S. D. and Schallenberg, M.	New Zealand Journal of Marine and Freshwater Research	Participatory	Incl		EM	YSF		Scopus, Web of Science
Y		English	6		Afforestation Subsidy Determination for Haloxylon ammodendron (C.A.Mey.) Bunge in China Based on Costâ€“Benefit Analysis	2022	Song, S. and Xu, D. and Zhang, X.	Forests	Scenario	Excl	Scenario	EM	YSF			a cost benefit analysis to work out subsidy value not really building scenarios
Y		English	7	2	Analysing landscape futures for dryland agricultural areas: A case study in the lower murray region of southern Australia	2008	Bryan, B. A. and Crossman, N. D. and King, D.	Lecture Notes in Geoinformation and Cartography		Incl		EM	RP		Scopus
Y		English	8	3	Application of the ecosystem services concept in stakeholder communicationâ€”Results of a workshop including a planning game at the Lower Mulde River (Dessau-RoÃŸlau, Germany)	2022	Gapinski, C. M. and Vollheyde, A. L. and von Haaren, C.	International Review of Hydrobiology		Incl		EM	RP		CAB Abstracts; Web of Science; Scopus; Proquest Natural Science Collection	do scenarios of management for restoration but then evaluate the use of ES
Y		English	9	4	Applying Bayesian networks to evaluate small-scale farmersâ€™ perceptions of native reforestation practices in Brazilâ€™s Caatinga biome	2018	Rodorff, V. and Steinmetz, L. and Mertens, J. and Siegmund-Schultze, M. and KÃ¶ppel, J.	Regional Environmental Change		Incl		EM	RP		Scopus, Web of Science
Y		English	10		AraucanAI: A proposal for recovery and intelligent landscape design, enabled by native cultural patterns	2021	Garcia-Lara, Luis E. and Bugueno-Cordova, Ignacio G. and Ehijo-Benbow, Alfonso O. and Ieee	2021 IEEE CHILEAN CONFERENCE ON ELECTRICAL, ELECTRONICS ENGINEERING, INFORMATION AND COMMUNICATION TECHNOLOGIES (IEEE CHILECON 2021)	Scenario	Excl	Scenario	EM	YSF			land use planning
Y		English	11	5	Assessing the impact of the sloping land conversion programme on rural sustainability in Guyuan, Western China	2014	KÃ¶nig, H. J. and Zhen, L. and Helming, K. and Uthes, S. and Yang, L. and Cao, X. and Wiggering, H.	Land Degradation and Development		Incl		EM	RP	NS	Scopus, Web of Science	uses scenarios to see impact of previous management on the future
Y		English	12	6	Bringing multiple values to the table: Assessing future land-use and climate change in North Kona, HawaiÊ»i	2018	Bremer, L. L. and M and le, L. and Trauernicht, C. and Pascua, P. and McMillen, H. L. and Burnett, K. and Wada, C. A. and Kurashima, N. and Quazi, S. A. and Giambelluca, T. and Chock, P. and Ticktin, T.	Ecology and Society		Incl		EM	SP		CAB Abstracts; Web of Science; Scopus; Google Scholar
Y		English	13	7	Building on qualitative datasets and participatory processes to simulate land use change in a mountain watershed of Northwest Vietnam	2011	Lippe, M. and Thai Minh, T. and Neef, A. and Hilger, T. and Hoffmann, V. and Lam, N. T. and Cadisch, G.	Environmental Modelling and Software		Incl		EM	YSF		Scopus; CAB Abstracts	study area is described as degraded - but focus is very much soil degradation and soil restoration scenarios are focussed on chemical applications and crop fallow rotation
Y		French	14	8	Building past and future narratives to support collective water management	2020	AbhervÃ©, D. and Lumbroso, S.	Houille Blanche	Restoration	Incl		NA			Web of Science
Y		English	15		Challenges of Restoring an Altered Reservoir/Debris/Detention Basin to Its Maximum Potential Flood Mitigation Capacityâ€”A Case Study in Ventura County, California	2014	Hosseinipour, E. Zia and Chen, Tony and Vargas, Sergio		Participatory, Scenario	Excl	Scenario	EM	YSF
N	NA	English	16		Climate change and Inner Mongolia	2015	Shuanzhu, H. and Ping, S. and Lu, B. and Renqi, A. and Jianwu, W. and Yan, Z. and Yurong, W. and Du, F. and Hao, S. and Mingjiu, W. and Zhongyuan, Z. and Liguang, Z. and Opitz-Stapleton, S. and Nadin, R. and Kierath, S.	Climate Risk and Resilience in China				EM			Scopus
Y		English	17		Climate change impacts on natural resources and communities: A geospatial approach for management	2018	Ojha, A. and Pattnaik, A. K. and Rout, J.	Lakes and Reservoirs: Research and Management	General	Excl	Scenario	EM	YSF
Y		English	18	9	Comparison of scenarios for the Vistula river, Poland	2007	Van Der Sluis, T. and Romanowski, J. and Matuszkiewicz, J. and Bouwma, I.	Landscape Ecological Applications in Man-Influenced Areas: Linking Man and Nature Systems	Participatory	Incl		EM	RP		Scopus
Y		English	19	10	Consideration of possible futures for peri-urban sites based on restabilising ecosystem processes : rewilding nature and people	2020	Bradley, T.			Incl		EM	YSF		Lens
Y		Mandarin	20		Design method of urban micro-scale ecological infrastructure: A case study of Promoter Regions in Xiong'an New Area	2021	Liao, Z. and Yang, M. and Shang, X. and Shi, L.	Shengtai Xuebao	Scenario	Excl	Participatory	HM				no indication that the participants will be engaged in decision-making, attitudes included as a questionaire survey	https://www.sciengine.com/AES/doi/10.5846/stxb202007271964;JSESSIONID=2b675b58-4a30-48a0-b850-b9c8e25b50fb
Y		English	21		Developing a decision support tool for China's re-vegetation program: Simulating regional impacts of afforestation on average annual streamflow in the Loess Plateau	2007	McVicar, T. R. and Li, L. and Van Niel, T. G. and Zhang, L. and Li, R. and Yang, Q. and Zhang, X. and Mu, X. and Wen, Z. and Liu, W. and Zhao, Y. and Liu, Z. and Gao, P.	Forest Ecology and Management	General	Excl	Scenario	EM	RP			describes developing the support tool, does not create scenarios, participatory software design
Y		Korean	22	11	Development of Participatory Ecological Restoration System through Integrative Categorization of Disturbed Areas in BaigDooDaeGahn	2009	Ahn, Tongmahn and Ho, Kim In and Lee, Jae-Young and Chae, Hyesung and ê¹€ì°¬êµ­ and ì´ì˜ and ë¯¼ì†Œì˜ and ê¹€ë¯¼ìš°	Journal of the Korea Society of Environmental Restoration Technology	Scenario	Incl		YJ			Lens; Web of Science (Korean database)
Y		English	23		Ecological future of bison in North America: a report from a multi-stakeholder, transboundary meeting	2007		WCS Working Paper	General	Excl	Scenario	EM	SP			describes different stakeholders viewpoints but not scenarios
Y		English	24		Ecologically sustainable water management: Managing river flows for ecological integrity	2003	Richter, B. D. and Mathews, R. and Harrison, D. L. and Wigington, R.	Ecological Applications	General	Excl	Scenario	EM
Y		English	25	12	Economic appraisal of ecosystem services and restoration scenarios in a tropical coastal Ramsar wetland in India	2021	Sinclair, M. and Vishnu Sagar, M. K. and Knudsen, C. and Sabu, J. and Gherm and i, A.	Ecosystem Services	General	Incl		EM	SP	NS	Web of Science; Scopus
Y		English	26	13	Elevating local knowledge through participatory modeling: active community engagement in restoration planning in coastal Louisiana	2019	Hemmerling, Scott A. and Barra, Monica and Bienn, Harris C. and Baustian, Melissa M. and Jung, Hoon-Shin and Meselhe, Ehab A. and Wang, Yushi and White, Eric D.	Journal of Geographical Systems		Incl		EM	SP		Lens; Web of Science
Y		English	27	14	Engaging coastal community members about natural and nature-based solutions to assess their ecosystem function	2020	Baustian, M. M. and Jung, H. and Bienn, H. C. and Barra, M. and Hemmerling, S. A. and Wang, Y. and White, E. and Meselhe, E.	Ecological Engineering: X		Incl		EM	SP		Scopus; Proquest Natural Science Collection
Y		English	28		Entity-Based Landscape Modelling to Assess the Impacts of Different Incentives Mechanisms on Argan Forest Dynamics	2015	El Wahidi, Farid and Radoux, Julien and Ponette, Quentin and Defourny, Pierre	LAND	Participatory	Excl	Participatory	EM	RP
Y		English	29	15	Envisioning sustainable carbon sequestration in Swedish farmland	2022	Johansson, E. L. and Brogaard, S. and Brodin, L.	Environmental Science and Policy	Restoration	Incl	Restoration	EM	SP		Scopus; Web of Science	yes because focus is on regenerative farming to help restore farmland
Y		English	30		Exclosures for landscape restoration in ethiopia: Business model scenarios and suitability	2020	Mekuria, W. and Gebregziabher, G. and Lefore, N.	IWMI Research Report	Participatory	Excl	Scenario	EM	SP			seems more like a business plan than scenarios and also doesn’t seem participatory
Y		English	31		Existing Markets for Ecosystem Services in the Panama Canal Watershed	2021	Wall and er, S. and Lauterbach, S. and Anderson, K. and Chou, F. and Grossman, J. M. and Schloegel, C.	Emerging Markets for Ecosystem Services: A Case Study of the Panama Canal Watershed	Participatory	Excl	Participatory	EM	RP
Y		English	32		Experiences of the use of riverine nutrient models in stakeholders dialogues	2004	Andersson, L.	International Journal of Water Resources Development	Restoration	Excl	Restoration	EM	SP			Focus on nutrient reduction scenarios
Y		English	33		Features of Solving the Problems of Remediation of â€œSevraoâ€ Facilities: Strategic Planning of Ecological Remediation of the Facility for Spent Nuclear Fuel and Radiation Waste Temporary Storage in Gremikha	2008	Bylkin, B. K. and Gorlinsky, Yu E. and Kutâ€™kov, V. A. and Nikolsky, O. A. and Pavlenko, V. I. and Sivintsev, Yu V. and Stepennov, B. S. and Sh and ala, N. K.		Restoration	Excl	Restoration	EM	YSF			Page 127
Y		English	34		Finnish workshop on the restoration of contaminated residential areas after a nuclear accident: strategy generation and impact assessment	2006	Ammann, M.	JOURNAL OF ENVIRONMENTAL RADIOACTIVITY	Restoration	Excl	Restoration	EM	YSF
Y		English	35	16	Focus group discourses in a mined landscape	2010	Collier, Marcus J. and Scott, Mark	LAND USE POLICY	Restoration	Incl	Scenario	EM	SP		Web of Science
Y		English	36		Forestry and Environment	2021	Bhattarai, K. and Conway, D.	Advances in Asian Human-Environmental Research	General	Excl	Participatory	EM	YSF
Y		English	37		Frequency of disturbance mitigates high-severity fire in the Lake Tahoe Basin, California and Nevada	2022	Maxwell, C. and Scheller, R. M. and Long, J. W. and Manley, P.	Ecology and Society	Restoration	Excl	Restoration	EM	RP			focus is on fire regimes
Y		English	38		Geographic landscape visualisation in planning adaptation to climate change in Victoria, Australia	2008	Mansergh, I. and Lau, A. and Anderson, R.	Lecture Notes in Geoinformation and Cartography	General	Excl	Participatory	EM	SP			doesn’t seem to actually do scenarios or outcomes, instead talks about the method
N	NF	English	39		Guiding visions ("Leitbilder") and measures for River Basins as developed for the MÃ¶ll River	2003	Egger, G. and Muhar, S. and Schmutz, S. and Petutschnig, J. and Angermann, K. and Trimmel, S. and Preis, S. and Ã–mer, B. and Strigl, A.	Osterreichische Wasser- und Abfallwirtschaft				EM			Scopus
Y		English	40		How to integrate scientific models in order to switch from flood control river management to multifunctional river management?	2014	Carre, C. and Haghe, J. P. and De Coninck, A. and Becu, N. and Deroubaix, J. F. and Pivano, C. and Flipo, N. and Le Pichon, C. and Tallec, G.	International Journal of River Basin Management	Restoration	Excl	Restoration	EM	SP			although lots of talk of restoration in the intro - the methods and workshops seem to focus on flooding and water levels not restoration
Y		English	41		Impact of peatland drainage and restoration on esker groundwater resources: Modeling future scenarios for management	2014	Rossi, P. M. and Ala-aho, P. and Doherty, J. and KlÃ¸ve, B.	Hydrogeology Journal	Restoration	Excl	Participatory	EM	RP
Y		German	42	21	Integrated river basin management: Bringing the requirements of water management, aquatic ecology and nature conservation into agreement on the basis of various EU directives (as practised on the River Enns in Styria)	2011	Muhar, S. and Pohl, G. and Stelzhammer, M. and Jungwirth, M. and Hornich, R. and Hohensinner, S.	Osterreichische Wasser- und Abfallwirtschaft	General	Incl		MP			Scopus
Y		English	43	17	Land management to reconcile ecosystem services supply and demand mismatchesâ€”A case study in Shanghai municipality, China	2020	Jiang, B. and Bai, Y. and Chen, J. and Alatalo, J. M. and Xu, X. and Liu, G. and Wang, Q.	Land Degradation and Development		Incl		EM	RP		CAB Abstracts; Scopus
N	NF	English	44		Landscape conservation forecasting for Great Basin national park	2013	Provencher, L. and Anderson, T. and Low, G. and Hamilton, B. and Williams, T. and Roberts, B.	Park Science	Participatory			EM			Scopus
Y		English	45	18	Landscape-scale spatial modelling of deforestation, land degradation, and regeneration using machine learning tools	2020	Grin and , Clovis and Vieilledent, Ghislain and Razafimbelo, Tantely Maminiana and Rakotoarijaona, Jean-Roger and Nourtier, Marie and Bernoux, Martial	Land Degradation & Development	Participatory	Incl		EM	RP	NS	CAB Abstracts; Web of Science; Lens	one scenario made wih stakeholders
Y		English	46		Linking conceptual and simulation models of the Cooum River: collaborative development of a GIS-based DSS for environmental management	2004	Bunch, M. J. and Dudycha, D. J.	Computers, Environment and Urban Systems	Restoration	Excl	Restoration	EM	YSF			mainly speaks of managing sewage
Y		English	47		List of relevant sustainability indicators in remediation processes and their validation by stakeholders	2021	Braun, A. B. and Visentin, C. and William da Silva Trentin, A. and ThomÃ©, A.	Journal of Cleaner Production	Restoration	Excl	Restoration	EM	SP			remediation of contaminated site
Y		English	48		Managing basin-wide ecosystem services using the bankruptcy theory	2022	Ashrafi, S. and Khoie, M. M. M. and Kerachian, R. and Shafiee-Jood, M.	Science of the Total Environment	Participatory	Excl	Participatory	EM	YSF			although mentions stakeholder weights, no indication of whether SH chose them
Y		Spanish	49		Mapping priority areas for forest landscape restoration and improvement of rural community livelihoods in Guatemala's San Marcos Highlands	2012	Gutierrez, F. V. and De Camino, R. and Imbach, A.	Bois et Forets des Tropiques	Scenario	Excl	Scenario	YSF
Y		English	50		Marine reserves and the restoration of fisheries and marine ecosystems in the South China Sea	2000	Pitcher, T. J. and Watson, R. and Haggan, N. and GuÃ©nette, S. and Kennish, R. and Sumaila, U. R. and Cook, D. and Wilson, K. and Leung, A.	Bulletin of Marine Science	Participatory	Excl	Participatory	EM	SP
Y		English	51		Multi-attribute value theory as a framework for conflict resolution in river rehabilitation	2005	Hostmann, M. and Bernauer, T. and Mosler, H. J. and Reichert, P. and Truffer, B.	Journal of Multi-Criteria Decision Analysis	Scenarios	Excl	Participatory	EM	RP			they interview and conduct an experiment rather than SH having any DM power
Y		English	52		Multi-Criteria Decision Analysis for an Abandoned Quarry in the Evros Region (NE Greece)	2018	Tsolaki-Fiaka, Sapfo and Bathrellos, George D. and Skilodimou, Hariklia D.	LAND	Participatory	Excl	Participatory	EM	YSF
Y		English	53		MULTICRITERIA DECISION ANALYSIS FOR PRIORITIZING AREAS FOR FOREST RESTORATION	2017	Valente, Roberta Averna and de Souza Petean, Felipe Coelho and Vettorazzi, Carlos Alberto	CERNE	Scenario	Excl	Scenario	EM	RP			Priority map based on current data - not scenarios
N	NA	English	54		Part III summary: A systemic approach - modeling and restoration	2012	Gardener, M. and Wolff, M.	The Role of Science for Conservation	Scenario			EM			Scopus
Y		English	55		Participatory processes and the evolution of environmental agendas in estuary restoration: the MaketÅ« case	2022	Barrett, P. and Kurian, P. and Cretney, R. and Blackett, P. and Le Heron, E. and Le Heron, R.	New Zealand Journal of Marine and Freshwater Research	General	Excl	Scenario	EM	SP
Y		English	56		Participatory research in Northwest Atlanta's Proctor Creek Watershed: Using photovoice to explore environmental health risks at the water's edge	2020	Jelks, N. O. and Smith-Perry, D. J. and Fuller, C. H. and Stauber, C.	Health and Place	General	Excl	Scenario	EM	RP			Not scenarios
Y		English	57		Participatory Water-Food-Energy Nexus Approach for Evaluation and Design of Groundwater Governance	2021	Ghafoori-Kharanagh, Samaneh and Banihabib, Mohammad Ebrahim and Javadi, Saman and R and hir, Timothy O.	WATER RESOURCES MANAGEMENT	Restoration	Excl	Restoration	EM	SP			Focus is groundwater - underground water levels and governance - not really restoration strategies
Y		English	58		Potential Futures for Coastal Wolves and Their Ecosystem Services in Alaska, With Implications for Management of a Social-Ecological System	2022	Gilbert, S. L. and Haynes, T. and Lindberg, M. S. and Albert, D. M. and Kissling, M. and Lynch, L. and Person, D.	Frontiers in Ecology and Evolution	Restoration	Excl	Restoration	EM	RP			Focus is on modelling wolf populations generally not on restoring them
Y		English	59		Production possibility frontiers and socioecological tradeoffs for restoration of fire adapted forests	2016	Ager, Alan A. and Day, Michelle A. and Vogler, Kevin C.	Journal of environmental management		Excl	Participatory	EM	RP
Y		English	60		Quantification of the Land Potential for Scaling Agroforestry in South Asia	2020	Ahmad, F. and Uddin, M. M. and Goparaju, L. and Rizvi, J. and Biradar, C.	KN - Journal of Cartography and Geographic Information	General	Excl	Participatory	EM	RP
N	NA	English	61		Quantitative restoration targets for fish and wildlife habitats and populations in the Lower Green Bay and Fox River AOC	2018	Howe, R. W. and Gnass Giese, E. E. and Wolf, A. T.	Journal of Great Lakes Research	General			EM			CAB abstracts; Scopus; Proquest Natural Science Collection
Y		English	62		Recommendations on the use of ecosystem modeling for informing ecosystem-based fisheries management and restoration outcomes in the Gulf of Mexico	2017	GrÃ¼ss, A. and Rose, K. A. and Simons, J. and Ainsworth, C. H. and Babcock, E. A. and Chagaris, D. D. and De Mutsert, K. and Froeschke, J. and Himchak, P. and Kaplan, I. C. and Oâ€™farrell, H. and Rejon, M. J. Z.	Marine and Coastal Fisheries	General	Excl	Scenario	EM	RP
Y		English	63		Reflections on integrated research from community engagement in peatland restoration	2021	Fleming, A. and Agrawal, S. and Dinomika and Fransisca, Y. and Graham, L. and Lestari, S. and Mendham, D. and Oâ€™Connell, D. and Paul, B. and Po, M. and Rawluk, A. and Sakuntaladewi, N. and Winarno, B. and Yuwati, T. W.	Humanities and Social Sciences Communications	Scenario	Excl	Scenario	EM	RP			reflections on methods rather than discusses results of them
Y		English	64	19	Regional impact assessment of land use scenarios in developing countries using the FoPIA approach: Findings from five case studies	2013	KÃ¶nig, H. J. and Uthes, S. and Schuler, J. and Zhen, L. and Purushothaman, S. and Suarma, U. and Sghaier, M. and Makokha, S. and Helming, K. and Sieber, S. and Chen, L. and Brouwer, F. and Morris, J. and Wiggering, H.	Journal of Environmental Management		Incl		EM	YSF		CAB Abstracts; Web of Science; Scopus; Proquest Natural Science Collection	case study examples - 2 of them describe area as degraded in the table
Y		English	160	61	Integrating ecological networks modelling in a participatory approach for assessing impacts of planning scenarios on landscape connectivity	2021	Sahraoui, Yohan and Leski, Charles De Godoy and Benot, Marie-Lise and Revers, Frederic and Salles, Denis and van Halder, Inge and Barneix, Marie and Carassou, Laure	LANDSCAPE AND URBAN PLANNING	Restoration	Incl		EM	YSF	NS	Google Scholar
Y		English	66		Scenario analysis and management options for sustainable river basin management: Application of the Elbe DSS	2009	Lautenbach, S. and JÃ¼rgen, Berlekamp and Graf, N. and Seppelt, R. and Matthies, M.	Environmental Modelling and Software		Excl	Participatory	EM	YSF			Not a real world application of the model, just gives hypothetical/example applications to demonstrate model capabilities. Says model is built with stakeholder input at the start but then mo more details and no more mention of stakeholders
Y		English	67		Scenario analysis with performance indicators: A case study for forest linkage restoration	2008	Pullar, D. V. and Lamb, D.	Lecture Notes in Geoinformation and Cartography		Excl	Participatory	EM	RP
Y		English	68		Simulating a Watershed-Scale Strategy to Mitigate Drought, Flooding, and Sediment Transport in Drylands	2019	Maxwell, Connie M. and Langarudi, Saeed P. and Fernald, Alex and er G.	SYSTEMS	Participatory	Excl	Participatory	EM	RP
Y		English	69		Simulating the Feedback Between Land Cover Configuration and Ecohydrological Functioning in Complex Adaptive Landscapes	2005	Ryan, J. G. and McAlpine, C. A.	MODSIM 2005: INTERNATIONAL CONGRESS ON MODELLING AND SIMULATION: ADVANCES AND APPLICATIONS FOR MANAGEMENT AND DECISION MAKING: ADVANCES AND APPLICATIONS FOR MANAGEMENT AND DECISION MAKING	General	Excl	Scenario	EM	SP
Y		English	70		SMARTe: An MCDA approach to revitalize communities and restore the environment	2009	Vega, A. and Argus, R. and Stockton, T. and Black, P. and Black, K. and Stiber, N.	Decision Support Systems for Risk-Based Management of Contaminated Sites	Restoration	Excl	Scenario	EM	RP
Y		English	71		Storylines of combined future land use and climate scenarios and their hydrological impacts in an Alpine catchment (Brixental/Austria)	2019	Strasser, U. and FÃ¶rster, K. and Formayer, H. and Hofmeister, F. and Marke, T. and MeiÃŸl, G. and Nadeem, I. and Stotten, R. and Schermer, M.	Science of the Total Environment	Restoration	Excl	Restoration	EM	YSF
Y		English	72		Supporting forest conservation through community-based land use planning and participatory GIS â€“ lessons from Crocker Range Park, Malaysian Borneo	2019	Ioki, K. and Din, N. M. and Ludwig, R. and James, D. and Hue, S. W. and Johari, S. A. and Awang, R. A. and Anthony, R. and Phua, M. H.	Journal for Nature Conservation	General	Excl	Scenario	EM	YSF
Y		English	73		The Basin Contract as a Project-Oriented Tool for an Integrated and Sustainable Management of Water Resources. A Project for Productive Landscapes in Coros, Sardinia	2021	Faedda, G. F. and Plaisant, A.		General	Excl	Restoration	EM	RP
Y		English	74		The ecological future of the North American bison: Conceiving long-term, large-scale conservation of wildlife	2008	S and erson, E. W. and Redford, K. H. and Weber, B. and Aune, K. and Baldes, D. and Berger, J. and Carter, D. and Curtin, C. and Derr, J. and Dobrott, S. and Fearn, E. and Fleener, C. and Forrest, S. and Gerlach, C. and Cormack Gates, C. and Gross, J. E. and Gogan, P. and Grassel, S. and Hilty, J. A. and Jensen, M. and Kunkel, K. and Lammers, D. and List, R. and Minkowski, K. and Olson, T. and Pa…	Conservation Biology	Restoration	Excl	Scenario	EM	YSF
Y		German	75		The ecosystem service concept - A chance for integrative water resource management	2018	Podschun, Simone A. and Thiele, Julia and Dehnhardt, Alex and ra and Mehl, Dietmar and Hoffmann, Tim G. and Albert, Christian and von Haaren, Christina and Deutschmann, Kai and Fischer, Christine and Scholz, Mathias and Costea, Gabriela and Pusch, Martini	HYDROLOGIE UND WASSERBEWIRTSCHAFTUNG	Restoration	Excl	Participatory	MP
Y		German	76		The future of the Swiss Alps: A participatory sustainability assessment of agricultural and landscape scenarios	2007	Saliva, R.	GAIA - Ecological Perspectives for Science and Society	Restoration	Excl	Participatory	MP
Y		English	77		The integrated landscape assessment project	2012	Hemstrom, M. A. and Salwasser, J. and Halofsky, J. and Kagan, J. and Comfort, C.	USDA Forest Service - General Technical Report PNW-GTR	Participatory	Excl	Scenario	EM	YSF			Denotes the method and process rather than doing
Y		English	78		The Potential for Carbon Trading In the SA Murray Darling Basin: Modelling Farmer Decision Making	2007	Ward, J. R. and Bryan, B. A. and Crossman, N. D. and King, D.	MODSIM 2007: INTERNATIONAL CONGRESS ON MODELLING AND SIMULATION: LAND, WATER AND ENVIRONMENTAL MANAGEMENT: INTEGRATED SYSTEMS FOR SUSTAINABILITY		Excl	Participatory	EM	SP			did a survey so nott participatory -no role in decision-making
Y		English	79		The role of scientific studies in building consensus in environmental decision making: A coral reef example	2014	Rehr, A. P. and Small, M. J. and Fischbeck, P. S. and Bradley, P. and Fisher, W. S.	Environment Systems and Decisions	General	Excl	Outcomes	EM	RP			study is exmaining decision-making and agreement not scenarios and outcomes
Y		English	80	22	Using a system thinking approach to assess the contribution of nature based solutions to sustainable development goals	2020	GÃ³mez MartÃ­n, E. and Giordano, R. and Pagano, A. and van der Keur, P. and MÃ¡Ã±ez Costa, M.	Science of the Total Environment	Participatory	Incl		EM	YSF	NS	Web of Science; Scopus
Y		English	81		Using stakeholders' perspective of ecosystem services and biodiversity features to plan a marine protected area	2014	CÃ¡rcamo, P. F. and Garay-FlÃ¼hmann, R. and Squeo, F. A. and Gaymer, C. F.	Environmental Science and Policy	Scenario	Excl	Scenario	EM	SP
Y		English	103	36	Balancing ecological and economic objectives in restoration of fire-adapted forests: Case study from the four forest restoration initiative	2021	Ager, Alan A. and Day, Michelle A. and Waltz, Amy and Nigrelli, Mark and Vogler, Kevin C. and Lata, Mary	Gen. Tech. Rep. RMRS-GTR-424. Fort Collins, CO: US Department of Agriculture, Forest Service, Rocky Mountain Research Station. 30 p. https://doi. org/10.2737/RMRS-GTR-424.	Participatory	Incl		EM	SP		Google Scholar	just says 'indicator developed with small group of stakeholders' and that the project is collaborative
Y		English	83		A case study of regional risk assessment of river restoration projects: Nakdong River Basin, South Korea	2015	Kim, Jong-Suk and Yoon, Sun-Kwon and Choi, Minha and Moon, Young-Il	JOURNAL OF WATER AND CLIMATE CHANGE	Participatory	Excl	Participatory	EM	RP
Y		English	84	24	A collaborative fire hazard reduction/ecosystem restoration stewardship project in a Montana mixed ponderosa pine/Douglas-fir/Western larch wildland urban interface	2004	Slaughter, S. and Ward, L. and Hills, M. and Chew, J. and McFarlan, R. and Usda	SILVICULTURE IN SPECIAL PLACES, PROCEEDINGS		Incl		EM	RP		Web of Science	unsure scenarios, seems more alternative management options but a lack of future thinking
Y		English	85	25	A decision framework for wetland management in a river basin context: the "Abras de Mantequilla" case study in the Guayas River Basin, Ecuador	2013	Arias-Hidalgo, M. and Villa-Cox, G. and Griensven, A. V. and SolÃ³rzano, G. and Villa-Cox, R. and Mynett, A. E. and Debels, P.	Environmental Science & Policy	Restoration	Incl		EM	YSF		CAB Abstracts	study area described as degraded and one of the scenarios is reforestation
Y		English	86		A farmer-oriented method for co-designing groundwater-friendly farm management	2020	Richard, A. and Casagr and e, M. and Jeuffroy, M. H. and David, C.	Agronomy for Sustainable Development		Excl	Scenario	EM	SP			no scenarios built
Y		English	87		A fuzzy quality index for the environmental assessment of a restored wetland	2011	Giusti, E. and Marsili-Libelli, S. and Mattioli, S.	Water Science and Technology	Participatory	Excl	Participatory	EM	SP
Y		English	88		A multi-indicator spatial similarity approach for evaluating ecological restoration scenarios	2019	Wiederholt, Ruscena and Paudel, Rajendra and Khare, Yogesh and Davis, Stephen E., III and Naja, G. Melodie and Romanach, Stephanie and Pearlstine, Leonard and Van Lent, Thomas	LANDSCAPE ECOLOGY		Excl	Participatory	EM	SP
Y		English	89		A proposal for engaging a stakeholder panel in planning post-mining land uses in Australia's coal-rich tropical savannahs	2018	Everingham, Jo-Anne and Rolfe, John and Lechner, Alex Mark and Kinnear, Susan and Akbar, Delwar	LAND USE POLICY	Restoration	Excl	Scenario	EM	YSF
Y		English	200	79	Relevance for decision making of spatially explicit, participatory scenarios for ecosystem services in an area of a high current demand	2015	Palacios-Agundez, Igone and Onaindia, Miren and Potschin, Marion and Tratalos, Jamie A. and Madariaga, Iosu and Haines-Young, Roy	Environmental Science & Policy	Restoration	Incl		EM			Google Scholar	Restoration features in one of the scenarios
Y		English	229	91	Views from two mountains: Exploring climate change impacts on traditional farming communities of Eastern Africa highlands through participatory scenarios	2019	Capitani, Claudia and Garedew, Weyessa and Mitiku, Amsalu and Berecha, Gezahegn and Hailu, Binyam Tesfau and Heiskanen, Janne and Hurskainen, Pekka and Platts, Philip J. and Silj and er, Mika and Pinard, Fabrice	Sustainability Science		Incl		EM	YSF	NS	CAB Abstracts, Google Scholar, Proquest Natural Science Collection
Y		English	190	77	Participatory scenario development process in addressing potential impacts of anthropogenic activities on the ecosystem services of Mt. Marsabit forest, Kenya	2018	Muhati, Godwin Leslie and Olago, Daniel and Olaka, Lydia	Global ecology and conservation	Restoration	Incl		EM	RP		Google Scholar	area descrbed as degraded + they say that the obejctive underpinning one of the scenarios is ecological restoration
Y		English	93		An integrated multi-criteria scenario evaluation web tool for participatory land-use planning in urbanized areas: the Ecosystem Portfolio Model	2013	Labiosa, W. B. and Forney, W. M. and Esnard, A. M. and Mitsova-Boneva, D. and Bernknopf, R. and Hearn, P. and Hogan, D. and Pearlstine, L. and Strong, D. and Gladwin, H. and Swain, E.	Environmental Modelling & Software	Participatory	Excl	Scenario	EM	YSF			demonstration of a DST that uses a hypothetical case study
Y		English	187	75	Participatory landscape analysis to guide restoration of ponderosa pine ecosystems in the American Southwest	2006	Sisk, Thomas D. and Prather, John W. and Hampton, Haydee M. and Aumack, Ethan N. and Xu, Yaguang and Dickson, Brett G.	Landscape and Urban Planning		Incl		EM			Google Scholar
Y		English	95	30	Applying Climate Compatible Development and economic valuation to coastal management: a case study of Kenya's mangrove forests	2015	Huxham, M. and Emerton, L. and Kairo, J. and Munyi, F. and Abdirizak, H. and Muriuki, T. and Nunan, F. and Briers, R. A.	Journal of Environmental Management		Incl		EM	YSF	NS	CAB Abstracts
Y		English	96		Applying ecosystem benefit valuation to inform quarry restoration planning	2016	Wilker, Jost and Rusche, Karsten and Benning, Alex and er and MacDonald, Michael A. and Blaen, Phillip	Ecosystem services	Participatory	Excl	Participatory	EM	SP			do surveys no role in DM
Y		English	97	31	Are we adapting to climate change? A catchment-based adaptation assessment tool for freshwater ecosystems	2016	Lukasiewicz, A. and Pittock, J. and Finlayson, C. M.	Climatic Change	Restoration	Incl	Scenario	EM	SP		CAB Abstracts
Y		English	98	32	Assessing Ecosystem Services in Rubber Dominated Landscapes in South-East Asia-A Challenge for Biophysical Modeling and Transdisciplinary Valuation	2017	Thellmann, Kevin and Blagodatsky, Sergey and Haeuser, Inga and Liu, Hongxi and Wang, Jue and Asch, Folkard and Cadisch, Georg and Cotter, Marc	FORESTS		Incl		EM	RP		Web of Science
Y		English	99	33	Assessing the Potential of Participatory Modeling for Decolonial Restoration of an Agro-Pastoral System in Rural Zimbabwe	2021	Eitzel, M. V. and Solera, Jon and Hove, Emmanuel Mhike and Wilson, K. B. and Ndlovu, Abraham Mawere and Ndlovu, Daniel and Changarara, Abraham and Ndlovu, Alice and Neves, Kleber and Chirindira, Adnomore	Citizen Science: Theory and Practice		Incl		EM	YSF		Google Scholar	Looks as if a lot of details are in SM
Y		English	100	34	Assessing the sustainability of community forest management: A case study from Iran	2018	Jafari, Ali and Kaji, Hamdollah Sadeghi and Azadi, Hossein and Gebrehiwot, Kindeya and Aghamir, Fateme and Van Passel, Steven	FOREST POLICY AND ECONOMICS		Incl		EM	SP	NS	Web of Science
Y		English	101	35	Assessing the sustainability of forest management: an application of multi-criteria decision analysis to community forests in northern Ethiopia	2010	Balana, B. B. and Mathijs, E. and Muys, B.	Journal of Environmental Management	Participatory	Incl		EM	YSF	NS	CAB Abstracts
Y		English	102		Back-to-the-future: a fresh policy initiative for fisheries and a restoration ecology for ocean ecosystems	2005	Pitcher, T. J.	Philosophical Transactions of the Royal Society B. Biological Sciences		Excl	Scenario	EM	SP			more of a paper about the method concept
Y		English	185	74	Participatory Bayesian modelling for sustainable and efficient river restoration projects: Feedback from the case study of the Gave de Pau River, Hautesâ€PyrÃ©nÃ©es, France	2020	Yassine, Rabab and PÃ©rÃ¨s, FranÃ§ois and Frysou, Olivier and Roux, HÃ©lÃ¨ne and Cassan, Ludovic	Journal of Contingencies and Crisis Management		Incl		EM	YSF		Google Scholar
Y		English	104	37	Bayesian Belief Networks for Integrating Scientific and Stakeholders' Knowledge to Support Nature-Based Solution Implementation	2021	Scrieciu, Albert and Pagano, Aless and ro and Coletta, Virginia Rosa and Fratino, Umberto and Giordano, Raffaele	FRONTIERS IN EARTH SCIENCE		Incl		EM	YSF		Web of Science
Y		English	105		Bayesian decision-network modeling of multiple stakeholders for reef ecosystem restoration in the coral triangle	2013	Varkey, D. A. and Pitcher, T. J. and McAllister, M. K. and Sumaila, R. S.	Conservation Biology	Participatory	Excl	Participatory	EM	YSF			just says 'scenarios taken from discussions and workshops'
Y		English	106	38	Biocultural restoration of traditional agriculture: cultural, environmental, and economic outcomes of lo'i kalo restoration in He'eia, O'ahu	2018	Bremer, L. L. and Falinski, K. and Ching, C. and Wada, C. A. and Burnett, K. M. and Kukea-Shultz, K. and Reppun, N. and Chun, G. and Oleson, K. L. L. and Ticktin, T.	Sustainability		Incl		EM	YSF		CAB Abstracts; Lens; Proquest Natural Science Collection
Y		English	107		Biodiversity resilience in the Central Indian Highlands is contingent on maintaining and recovering landscape connectivity: the tiger as a case study	2016	Seidensticker, John	REGIONAL ENVIRONMENTAL CHANGE	Scenarios, Participatory	Excl	Scenario	EM	RP
Y		English	108		Blending geospatial technology and traditional ecological knowledge to enhance restoration decision-support processes in coastal Louisiana	2011	Bethel, M. B. and Brien, L. F. and Danielson, E. J. and Laska, S. B. and Troutman, J. P. and Boshart, W. M. and Giardino, M. J. and Phillips, M. A.	Journal of Coastal Research	Scenario	Excl	Scenario	EM	YSF
Y		English	109		Bringing transparency into the process: Social network analysis as a tool to support the participatory design and implementation process of Payments for Ecosystem Services	2018	SchrÃ¶ter, Barbara and Hauck, Jennifer and Hackenberg, Isabel and Matzdorf, Bettina	Ecosystem services		Excl	Restoration	EM	YSF			Although 2 case studies mention restoration, the context of building scenarios and PES schemes do not seem to be focussed on restoration - more PES scheme generally and if SNA is a good method
Y		English	110	39	Building resilience to water scarcity in southern Spain: a case study of rice farming in DoÃ±ana protected wetlands	2014	GarcÃ­a de JalÃ³n, S. and Iglesias, A. and Cunningham, R. and PÃ©rez DÃ­az, J. I.	Regional Environmental Change		Incl		EM	YSF		Web of Science; CAB Abstracts	scenario of increased water scarcity
Y		English	111	40	Building systems-based scenario narratives for novel biodiversity futures in an agricultural landscape	2016	Mitchell, Michael and Lockwood, Michael and Moore, Susan A. and Clement, Sarah	LANDSCAPE AND URBAN PLANNING		Incl		EM	SP		Web of Science, Proquest Natural Science Collection
Y		English	112	41	Challenges managing herbivores in the contractual Postberg section of West Coast National Park	2015	Cowell, Carly and Ferreira, Sam	AFRICAN JOURNAL OF WILDLIFE RESEARCH	Participatory	Incl		EM	RP		Web of Science
Y		English	113		Changes in watershed hydrological behavior due to land use comanagement scenarios	2019	Adhami, M. and Sadeghi, S. H. and Duttmann, R. and Sheikhmohammady, M.	Journal of Hydrology (Amsterdam)		Excl	Participatory	EM	SP			did interviews and then took the data, doesn't seem stakeholders had any say in decision-making
Y		English	114	42	Changing the Course of Rivers in an Asian City: Linking Landscapes to Human Benefits through Iterative Modeling and Design	2015	Vollmer, Derek and Costa, Diogo and Lin, Ervine Shengwei and Ninsalam, Yazid and Shaad, Kashif and Prescott, Michaela F. and Gurusamy, Senthil and Remondi, Federica and Padawangi, Rita and Burl and o, Paolo and Girot, Christophe and Gret-Regamey, Adrienne and Rekittke, Joerg	JOURNAL OF THE AMERICAN WATER RESOURCES ASSOCIATION	Restoration	Incl		EM	YSF		Web of Science
Y		English	115		Citizen participation in the conservation and use of rural landscapes in Britain: the Alport Valley case study	2011	Lange, Eckart and Hehl-Lange, Sigrid	LANDSCAPE AND ECOLOGICAL ENGINEERING	Restoration	Excl	Scenario	EM	SP			doesn’t make scenarios
Y		English	116		Clam hunger and the changing ocean: characterizing social and ecological risks to the Quinault razor clam fishery using participatory modeling	2019	Crosman, Katherine and Petrou, Eleni and Rudd, Merrill and Tillotson, Michael	Ecology and Society	Restoration	Excl	Restoration	EM	YSF
Y		English	117	43	Climate and land change impacts on future managed wetland habitat: a case study from California's Central Valley	2022	Wilson, Tamara S. and Matchett, Elliott and Byrd, Kristin B. and Conlisk, Erin and Reiter, Matthew E. and Wallace, Cynthia and Flint, Lorraine E. and Flint, Alan L. and Joyce, Brian and Moritsch, Monica M.	LANDSCAPE ECOLOGY	Restoration	Incl		EM	SP		Web of Science
Y		English	118	44	Climate change impacts and adaptation strategies in temperate forests in Central Mexico: a participatory approach	2015	Galicia, L. and GÃ³mez-Mendoza, L. and MagaÃ±a, V.	Mitigation and Adaptation Strategies for Global Change	Scenario	Incl		EM	SP	NS	CAB Abstracts	SH used outputs from scenarios of CC to discuss restoration as an adaptation measure
Y		English	119		Climax thinking on the coast: a focus group priming experiment with coastal property owners about climate adaptation		Sherren, Kate and Sutton, Krysta and Chappell, Ellen	ENVIRONMENTAL MANAGEMENT	Scenarios	Excl	Scenario	EM	RP
Y		English	94	29	Anticipating and managing future trade-offs and complementarities between ecosystem services	2013	Reed, M. S. and Hubacek, K. and Bonn, A. and Burt, T. P. and Holden, J. and Stringer, L. C. and Beharry-Borg, N. and Buckmaster, S. and Chapman, D. and Chapman, P. J. and Clay, G. D. and Cornell, S. J. and Dougill, A. J. and Evely, A. C. and Fraser, E. D. G. and Jin, NanLin and Irvine, B. J. and Kirkby, M. J. and Kunin, W. E. and Prell, C. and Quinn, C. H. and Slee, B. and Stagl, S. and Termansen…	Ecology and Society	Restoration	Incl		EM	YSF		CAB Abstracts; Google Scholar, Proquest Natural Science Collection	one scenario does restoration
Y		English	121	46	Collaborative decision-analytic framework to maximize resilience of tidal marshes to climate change	2015	Thorne, Karen M. and Mattsson, Brady J. and Takekawa, John and Cummings, Jonathan and Crouse, Debby and Block, Giselle and Bloom, Valary and Gerhart, Matt and Goldbeck, Steve and Huning, Beth and Sloop, Christina and Stewart, Mendel and Taylor, Karen and Valoppi, Laura	ECOLOGY AND SOCIETY	Scenarios	Incl		EM	YSF		Web of Science	slightly unsure if they are scenarios but think so
Y		English	122	47	Collective Action for Common Rangelands Improvement: A Climate Change Adaptation Strategy in Uzbekistan	2015	Christmann, Stefanie and Aw-Hassan, Aden and Rajabov, Toshpulot and Rabbimov, Abdullo	SOCIETY & NATURAL RESOURCES		Incl		EM	YSF	NS	Web of Science
Y		English	123		Combining focus group discussions and choice experiments for economic valuation of peatland restoration: A case study in Central Kalimantan, Indonesia	2017	Schaafsma, Marije and Van Beukering, P. J. H. and Oskolokaite, Ieva	Ecosystem services		Excl	Scenario	EM	RP			was choice experiments not scenarios, and doesn’t seem participatory - was surveys and FGD for perceptions
Y		English	124		Community-based scenario planning: a process for vulnerability analysis and adaptation planning to socialâ€“ecological change in coastal communities	2016	Bennett, Nathan James and Kadfak, Alin and Dearden, Philip	Environment, development and sustainability	Restoration	Excl	Restoration	EM	SP			unsure explicitly enough restoration
Y		English	172	68	Leveraging a Participatory Process for Restoration Return on Investment: The Nature Conservancy's Floodplain Investment Tool	2018	Lyon, Steve W. and Cunha, Luciana and DiBlasio, Michelle and Creveling, Ellen	JAWRA Journal of the American Water Resources Association		Incl		EM	RP		Google Scholar
Y		English	126		Cost-Benefit Analysis of Alternative Techniques for Rehabilitating Abalone Reefs Depleted by Abalone Viral Ganglioneuritis	2013	Prince, Jeremy D.	REVIEWS IN FISHERIES SCIENCE	Restoration	Excl	Restoration	EM	RP
Y		English	90	26	A tool for comparing alternative forest landscape restoration scenarios	2012	Pullar, David and Lamb, David	A goal-oriented approach to forest landscape restoration	Participatory	Incl		EM	SP		Google Scholar
Y		English	128		Cultural ecosystem services of mountain regions: modelling the aesthetic value	2016	Schirpke, U. and Timmermann, F. and Tappeiner, U. and Tasser, E.	Ecological Indicators		Excl	Participatory	EM	SP			did a questionaire but SH had no say in DM
Y		English	129		Degradation processes and adaptive strategies in communal forests of Argentine dry Chaco. Integrating stakeholder knowledge and perceptions	2021	Miguel Cotroneo, Santiago and Juliana Jacobo, Elizabeth and Marcelo Brassiolo, Miguel	ECOSYSTEMS AND PEOPLE	Scenarios	Excl	Scenario	EM	YSF
Y		English	130		Developing detailed foresight narratives: a participatory technique from the Mekong region	2013	Foran, Tira and Ward, John and Kemp-Benedict, Eric J. and Smajgl, Alex	Ecology and Society	Restoration	Excl	Restoration	EM	YSF			not explicitly restoration enough
Y		English	131		Development and transfer of spatial tools based on landscape ecological principles: supporting public participation in forest restoration planning in the southwestern United States	2006	Hampton, Haydee M. and Aumack, Ethan N. and Prather, John W. and Dickson, Brett G. and Xu, Yaguang and Sisk, Thomas D.	Forest Landscape Ecology	Scenario	Excl	Scenario	EM	YSF			discusses use of the tool and relefections rather than actually creating scenarios (does create a couple of hypothetical ones to show tool)
Y		English	132	50	Downscaling scenarios of future land use and land cover changes using a participatory approach: an application to mountain risk assessment in the Pyrenees (France)	2017	Houet, Thomas and Gremont, Marine and VacquiÃ©, Laure and Forget, Yann and Marriotti, Apolline and Puissant, Anne and Bernardie, SÃ©verine and Thiery, Yannick and V and romme, Rosalie and Gr and jean, Gilles	Regional Environmental Change	Restoration	Incl		EM	SP	NS	Web of Science
Y		English	133	51	Ecological-social-economic assessment of zebra-mussel cultivation scenarios for the Oder (Szczecin) Lagoon	2018	Schernewski, G. and Friedl and , R. and Buer, A. L. and Dahlke, S. and Drews, B. and HÃ¶ft, S. and Klumpe, T. and Schadach, M. and Schumacher, J. and Zaiko, A.	Journal of Coastal Conservation	Restoration	Incl		EM	SP		CAB Abstracts; Web of Science; Scopus; Proquest Natural Science Collection	species restoration
Y		English	134		Economic opportunities and trade-offs in collaborative forest landscape restoration	2017	Ager, A. A. and Vogler, K. C. and Day, M. A. and Bailey, J. D.	Ecological Economics		Excl	Participatory	EM	YSF
N	NA	English	135		Ecosystem management as an approach for sustaining forests and their biodiversity	1998	Szaro, R. C. and Sexton, W. T. and Sassa, K.					EM	SP		CAB Abstracts
Y		English	136	52	Ecosystem Service Assessments in Water Policy Implementation: An Analysis in Urban and Rural Estuaries	2019	Schernewski, Gerald and Paysen, Philipp and Robbe, Esther and Inacio, Miguel and Schumacher, Johanna	FRONTIERS IN MARINE SCIENCE	Participatory	Incl		EM	RP		Web of Science
Y		English	137		Effects of "Grain for Green" reforestation program on rural sustainability in China: an AHP approach to peasant consensus of public land use policies	2014	Xu, Wei and Khoshroo, Nader and Bjornlund, Henning and Yin, Yongyuan	STOCHASTIC ENVIRONMENTAL RESEARCH AND RISK ASSESSMENT	Restoration	Excl	Scenario	EM	RP			seems to be choosing different tree species based on attributes rather than scenarios
Y		English	226	88	Using participatory modelling to compensate for data scarcity in environmental planning: a case study from India	2010	Ritzema, Henk and Froebrich, Jochen and Raju, Ramakrishna and Sreenivas, Ch and Kselik, Rob	Environmental Modelling & Software		Incl		EM	SP		Google Scholar
Y		English	139	54	Envisioning alternatives: using citizen guidance to map future land and water use	2004	Hulse, D. W. and Branscomb, A. and Payne, S. G.	Ecological Applications		Incl		EM	SP		CAB Abstracts
Y		English	140		Envisioning the future of water governance: a survey of central Arizona water decision makers	2015	White, D. D. and Keeler, L. W. and Wiek, A. and Larson, K. L.	Environmental Practice	Restoration	Excl	Scenario	EM	SP
Y		English	141		Estimating the cumulative ecological effect of local scale landscape changes in South Florida	2012	Hogan, D. M. and Labiosa, W. and Pearlstine, L. and Hallac, D. and Strong, D. and Hearn, P. and Bernknopf, R.	Environmental Management		Excl	Participatory	EM	YSF
Y		English	142		Evaluating impacts of fish stock enhancement and biodiversity conservation actions on the livelihoods of small-scale fishers on the Beijiang River, China	2018	Liu, YiMing and Bunting, S. W. and Luo, ShiMing and Cai, KunZheng and Yang, QiangQiang	Natural Resource Modeling		Excl	Participatory	EM	YSF			unclear if participatory in scenario development, is it restoration?
Y		English	143	55	Evaluating the impact of policy options on agricultural landscapes: an alternative-futures approach	2004	Berger, P. A. and Bolte, J. P.	Ecological Applications		Incl		EM	SP	NS	CAB Abstracts	uses scenarios previously made to quantify
Y		English	144		Evaluation of the economic and environmental impact of converting cropland to forest: a case study in Dunhua county, China	2007	Wang, C. and Ouyang, H. and Maclaren, V. and Yin, Y. and Shao, B. and Bol and , A. and Tian, Y.	Journal of Environmental Management	Participatory	Excl	Participatory	EM	RP			do a survey and then use results
Y		English	145		Everglades restoration science and decision-making in the face of climate change: a management perspective	2015	Estenoz, S. and Bush, E.	Environmental Management		Excl	Outcomes	EM	YSF			persepctive that does not actually details scenarios or outcomes
Y		English	146	56	Farm diversity and fine scales matter in the assessment of ecosystem services and land use scenarios	2022	Heinze, A. and Bongers, F. and RamÃ­rez Marcial, N. and GarcÃ­a Barrios, L. E. and Kuyper, T. W.	Agricultural Systems		Incl		EM	RP		CAB Abstracts
Y		English	147		Forest health restoration in South-Central Alaska: a problem analysis	2001	Ross, D. W. and Daterman, G. E. and Boughton, J. L. and Quigley, T. M.		Participatory	Excl	Scenario	EM	YSF			seems to be more of a suggestion for future research rather than doing scenarios and evaluating outcomes?
Y		English	148		Forest management in the Sierra Nevada provides limited carbon storage potential: an expert elicitation	2018	Lalonde, Seth J. and Mach, Katharine J. and Anderson, Christa M. and Francis, Emily J. and Sanchez, Daniel L. and Stanton, Charlotte Y. and Turner, Peter A. and Field, Christopher B.	ECOSPHERE	Participatory	Excl	Participatory	EM
Y		English	149		Forest structure and soil properties of mangrove ecosystems under different management scenarios: Experiences from the intensely humanized landscape of Indian Sunderbans	2017	Datt, Debajit and Deb, Shovik	OCEAN & COASTAL MANAGEMENT		Excl	Participatory	EM	YSF
Y		English	150		Forests, people, fire: integrating the sciences to build capacity for an "all lands" approach to forest restoration	2017	Thomas, L.			Excl	Outcomes	EM				more like a magazine article
Y		English	228	90	Valuing the ecosystem service changes from catchment restoration: A practical example from upland England	2015	Clarke, Stewart J. and Harlow, Julian and Scott, Alex and ra and Phillips, Mark	Ecosystem Services		Incl		EM	SP		Google Scholar
Y		English	152		Great Basin land management planning using ecological modeling	2006	Forbis, Tara A. and Provencher, Louis and Frid, Leonardo and Medlyn, Gary	Environmental Management		Excl	Participatory	EM	YSF			mention collaboration at the very end but no mention within the article
Y		English	153	57	Impact assessment of land use functions on the sustainable regional development of representative Asian countries - A comparative study in Bangladesh, China and Japan	2019	Xue, Zhichao and Zhen, Lin and Miah, Md Giashuddin and Shoyama, Kikuko	SCIENCE OF THE TOTAL ENVIRONMENT	Participatory	Incl		EM	SP		Web of Science
Y		English	154	58	Improving the economic and environmental performance of a New Zealand hill country farm catchment: 2. Forecasting and planning land-use change	2008	Dodd, M. B. and Thorrold, B. S. and Quinn, J. M. and Parminter, T. G. and Wedderburn, M. E.	New Zealand Journal of Agricultural Research		Incl		EM	YSF		CAB Abstracts
Y		English	155	59	Informing watershed planning and policy in the Truckee River basin through stakeholder engagement, scenario development, and impact evaluation	2017	Podolak, Kristen and Lowe, Erik and Wolny, Stacie and Nickel, Barry and Kelsey, Rodd	ENVIRONMENTAL SCIENCE & POLICY		Incl		EM	YSF		Web of Science
Y		English	206	82	Rogue Basin Cohesive Forest Restoration Strategy: A Collaborative Vision for Resilient Landscapes and Fire Adapted Communities	2017	Collaborative, Southern Oregon Forest Restoration		Participatory	Incl		EM	SP		Google Scholar
Y		English	157		Integrated modeling of agricultural scenarios (IMAS) to support pesticide action plans: the case of the Coulonge drinking water catchment area (SW France)	2017	Vernier, F. and Leccia-Phelpin, O. and Lescot, J. M. and Minette, S. and Miralles, A. and Barberis, D. and Scordia, C. and Kuentz-Simonet, V. and Tonneau, J. P.	Environmental Science and Pollution Research	Restoration	Excl	Restoration	EM	RP			focus on chemical use
Y		English	158		Integrating collaboration, adaptive management, and scenario-planning: experiences at Las Cienegas National Conservation Area	2013	Caves, Jeremy K. and Bodner, Gitanjali S. and Simms, Karen and Fisher, Larry A. and Robertson, Tahnee	Ecology and Society	Restoration	Excl	Scenario	EM				discusses the methods not doing them
Y		English	159		Integrating ecological equivalence for native vegetation compensation: A methodological approach	2021	de Mello, Kaline and Fendrich, Arthur Nicolaus and Borges-Matos, Clarice and Brites, Alice Dantas and Tavares, Paulo Andre and Rocha, Gustavo Casoni da and Matsumoto, Marcelo and Rodrigues, Ricardo Ribeiro and Joly, Carlos Alfredo and Sparovek, Gerd and Metzger, Jean Paul	LAND USE POLICY	Scenario, Participatory	Excl	Participatory	EM	YSF
Y		English	65	20	Restoration planning to guide Aichi targets in a megadiverse country	2017	TobÃ³n, W. and Urquiza-Haas, T. and Koleff, P. and SchrÃ¶ter, M. and Ortega-Ãlvarez, R. and Campo, J. and Lindig-Cisneros, R. and SarukhÃ¡n, J. and Bonn, A.	Conservation Biology		Incl		EM	RP		Proquest Natural Science Collection; Scopus; Web of Science; Google Scholar
Y		English	138	53	Enhancing Forest Landscape Restoration in Mount Elgon, Kenya		Tibazalika, Alice and Mukasa, Concepta and Wamala, Pius and Okiror, Grace and Mwangi, Esther and Buloa, Moses and Ojwang, Dennis			Incl		EM	RP		Google Scholar
Y		English	162		Integrating land use and climate change scenarios and models into assessment of forested watershed services in Southern Thailand	2016	Trisurat, Yongyut and Eawpanich, Piyathip and Kalliola, Risto	ENVIRONMENTAL RESEARCH	Restoration	Excl	Participatory	EM	RP
Y		English	163		Integrating sense of place into ecosystem restoration: a novel approach to achieve synergistic social-ecological impact	2018	Kibler, K. M. and Cook, G. S. and Chambers, L. G. and Donnelly, M. and Hawthorne, T. L. and Rivera, F. I. and Walters, L.	Ecology and Society	Scenarios	Excl	Scenario	EM	SP			more about a framework
Y		English	164	63	Integrating stakeholders' demands and scientific knowledge on ecosystem services in landscape planning	2014	Palacios-Agundez, I. and FernÃ¡ndez de Manuel, B. and RodrÃ­guez-Loinaz, G. and PeÃ±a, L. and Ametzaga-Arregi, I. and Alday, J. G. and Casado-Arzuaga, I. and Madariaga, I. and Arana, X. and Onaindia, M.	Landscape Ecology		Incl		EM	SP		CAB abstracts
Y		English	165	64	Integrating stakeholders' perspectives and spatial modelling to develop scenarios of future land use and land cover change in northern Tanzania	2021	Kariuki, Rebecca W. and Munishi, Linus K. and Courtney-Mustaphi, Colin J. and Capitani, Claudia and Shoemaker, Anna and Lane, Paul J. and Marchant, Rob	PLOS ONE		Incl		EM	SP		CAB abstracts; Web of Science
Y		English	166		Land management to reconcile ecosystem services supply and demand mismatches-a case study in Shanghai Municipality, China	2020	Jiang, Bo and Bai, Yang and Chen, JunYu and Alatalo, J. M. and Xu, Xibao and Liu, Gang and Wang, Qing	Land Degradation & Development		Excl	Participatory	EM	YSF			says stakeholder defined scenarios but then no mention of how this occcured? Except to mention documents
Y		English	167	65	Land use land cover change and the resilience of social-ecological systems in a sub-region in south west Cameroon	2021	Ewane, E. B.	Environmental Monitoring and Assessment	Restoration	Incl		EM			Cab abstracts; Proquest Natural Science Collection
Y		English	168		Landowner Acceptability of Silvicultural Treatments to Restore an Open Forest Landscape	2022	Arnberger, Arne and Gobster, Paul H. and Schneider, Ingrid E. and Floress, Kristin M. and Haines, Anna L. and Eder, Renate	FORESTS	Participatory	Excl	Participatory	EM	RP			survey and choice experiment
Y		English	169	66	Landscapes Toolkit for triple-bottom-line assessment of land use scenarios in Great Barrier Reef catchments	2005	Roebeling, P. C. and Bohnet, I. and Smith, M. and Westcott, D. and Kroon, F. and Hartcher, M. and Hodgen, M. and Vleeshouwer, J.	MODSIM 2005: INTERNATIONAL CONGRESS ON MODELLING AND SIMULATION: ADVANCES AND APPLICATIONS FOR MANAGEMENT AND DECISION MAKING: ADVANCES AND APPLICATIONS FOR MANAGEMENT AND DECISION MAKING		Incl		EM	SP		Web of Science
Y		English	170	67	Lessons from visualising the landscape and habitat implications of tree decline - and its remediation through tree planting - in Australia's grazing landscapes	2011	Sherren, K. and Fischer, J. and Clayton, H. and Hauldren, A. and Dovers, S.	Landscape and Urban Planning	Restoration	Incl		EM	SP		CAB Abstracts
Y		English	171		Lessons learnt from the application of a participatory modelling approach in the framework of a river restoration project: case of the Gave de Pau River, Hautes-PyrÃ©nÃ©es, France	2020	Yassine, Rabab and PÃ©rÃ¨s, FranÃ§ois and Frysou, Olivier and Roux, HÃ©lÃ¨ne and Cassan, Ludovic	IFAC-PapersOnLine	Scenarios	Excl	Outcomes	EM	SP			seems to more describe the project method rather than delve into the specifics. 185 is same study, presented in a different way
Y		English	92	28	Alternative futures for the Willamette River Basin, Oregon	2004	Baker, J. P. and Hulse, D. W. and Gregory, S. V. and White, D. and Sickle, J. van and Berger, P. A. and Dole, D. and Schumaker, N. H.	Ecological Applications		Incl		EM	RP	NS	Cab abstracts; Google Scholar
Y		English	173	69	Louisiana's 2012 Coastal Master Plan: Overview of a Science-Based and Publicly Informed Decision-Making Process	2013	Peyronnin, Natalie and Green, M and y and Richards, Carol Parsons and Owens, Alaina and Reed, Denise and Chamberlain, Joanne and Groves, David G. and Rhinehart, William K. and Belhadjali, Karim	JOURNAL OF COASTAL RESEARCH	Scenarios, Restoration	Incl		EM	RP		Web of Science
Y		English	174		Mangrove Forest Restoration by Fisheries Communities in Lampung Bay: A study based on perceptions, willingness to pay, and management strategy	2021	Firdaus, Maulana and Hatanaka, Katsumori and Saville, Ramadhona	Forest and Society	Participatory	Excl	Participatory	EM	RP			it methods, seems to be survey type of data used
Y		English	175	70	Mediterranean landscapes under change: Combining social multicriteria evaluation and the ecosystem services framework for land use planning	2017	MartÃ­nez-Sastre, R. and Ravera, Federica and GonzÃ¡lez, J. A. and Santiago, C. LÃ³pez and Bidegain, I. and Munda, Giuseppe	Land Use Policy	Restoration	Incl		EM			Web of Science
Y		English	176		Mental models for assessing coastal social-ecological systems following disasters	2021	Furman, Kelsi L. and Aminpour, Payam and Gray, Steven A. and Scyphers, Steven B.	MARINE POLICY		Excl	Restoration	EM	SP			more about disaster resilience
Y		English	177		Mitigation of negative ecological and socio-economic impacts of the Diama dam on the Senegal River Delta wetland (Mauritania), using a model based decision support system	2003	Duvail, S. and Hamerlynck, O.	Hydrology and Earth System Sciences	Restoration	Excl	Restoration	EM	RP			although restoration is meniotned for context, the focus is on flooding
Y		English	178		Mixed policies give more options in multifunctional tropical forest landscapes	2017	Law, E. A. and Bryan, B. A. and Meijaard, E. and Mallawaarachchi, T. and Struebig, M. J. and Watts, M. E. and Wilson, K. A.	Journal of Applied Ecology	Participatory	Excl	Participatory	EM	SP
Y		English	179		Modelling of spatial dynamics and biodiversity conservation on Lure mountain (France)	2010	Anselme, B. and Bousquet, F. and Lyet, A. and Etienne, M. and Fady, B. and Le Page, C.	ENVIRONMENTAL MODELLING & SOFTWARE		Excl	Restoration	EM	SP			seems to be more looking at balancing different habitat types than restoring but a bit unsure on this one
Y		English	91	27	Agro-ecological analysis for the EU water framework directive: an applied case study for the river contract of the Seveso Basin (Italy)	2012	Bocchi, Stefano and La Rosa, Daniele and Pileri, Paolo	Environmental Management	Restoration	Incl		EM	RP	NS	Google Scholar
Y		English	181	72	Modelling the future of Boswellia papyrifera population and its frankincense production	2014	Lemenih, M. and Arts, B. and Wiersum, K. F. and Bongers, F.	Journal of Arid Environments	Restoration	Incl		EM		NS	Cab abstracts; Proquest Natural Science Collection
Y		English	182	73	Mountain ecosystem services affected by land use changes and hydrological control works in Mediterranean catchments	2020	Boix-Fayos, Carolina and Boerboom, Luc G. J. and Janssen, Ron and Martinez-Mena, Maria and Almagro, Maria and Perez-Cutillas, Pedro and Eekhout, Joris P. C. and Castillo, Victor and de Vente, Joris	ECOSYSTEM SERVICES		Incl		EM	RP		CAB abstracts; Web of Science	stakeholders validated results of scenarios
Y		English	183		Multiple ecosystem services of a changing Alpine landscape: past, present and future	2013	Schirpke, U. and Leitinger, G. and Tasser, E. and Schermer, M. and Steinbacher, M. and Tappeiner, U.	International Journal of Biodiversity Science, Ecosystem Services and Management	Restoration	Excl	Restoration	EM
N	NF	English	184		Optimal selection of ecological engineering techniques in regional environmental planning	2004	Guo, H. C. and Liu, Y. and Wang, L. J. and Fan, Y. Y. and Cstp	Proceedings of the World Engineers' Convention 2004: Vol D, Environment Protection and Disaster Mitigation				EM			Web of Science
Y		English	127	49	Cost-effective restoration and conservation planning in Green and Blue Infrastructure designs. A case study on the Intercontinental Biosphere Reserve of the Mediterranean: Andalusia (Spain)â€“Morocco	2019	Barbosa, Ana and MartÃ­n, Beatriz and Hermoso, Virgilio and ArÃ©valo-Torres, Juan and BarbiÃ¨re, Julian and MartÃ­nez-LÃ³pez, Javier and Domisch, Sami and Langhans, Simone D. and Balbi, Stefano and Villa, Ferdin and o	Science of the Total Environment		Incl		EM	RP		CAB Abstracts; Google Scholar; Scopus; Lens	only says they were 'stakeholder defined'
Y		English	186		Participatory environmental assessment in drylands: introducing a new approach	2012	Whitfield, Stephan and Reed, M. S.	Journal of Arid Environments	Restoration	Excl	Scenario	EM	RP
Y		English	120	45	Co-constructing future land-use scenarios for the Grenoble region, France	2019	Vannier, ClÃ©mence and Bierry, Adeline and Longaretti, Pierre-Yves and Nettier, Baptiste and Cordonnier, Thomas and Chauvin, Christophe and Bertr and , Nathalie and Quetier, Fabien and Lasseur, RÃ©my and Lavorel, S and ra	Landscape and Urban Planning	Restoration	Incl		EM	RP		Google Scholar	restoration is in some scenarios
Y		English	188		Participatory modelling of social and ecological dynamics in mountain landscapes subjected to spontaneous ash reforestation	2008	Monteil, Claude and Simon, Christophe and Ladet, Sylvie and Sheeren, David and Etienne, Michel and Gibon, Annick	Modelling Environmental Dynamics		Excl	Scenario	EM				Scenarios have no actually yet been created, the study describes participatory model creationonly
Y		English	180	71	Modelling regulating ecosystem services trade-offs across landscape scenarios in TÅ™eboÅˆsko Wetlands Biosphere Reserve, Czech Republic	2015	HarmÃ¡ÄkovÃ¡, Zuzana V. and VaÄkÃ¡Å™, David	Ecological Modelling	Restoration	Incl		EM	YSF		Google Scholar	features in scenarios
Y		English	205	81	Rethinking the Galapagos Islands as a complex social-ecological system: implications for conservation and management	2008	GonzÃ¡lez, JosÃ© A. and Montes, Carlos and RodrÃ­guez, JosÃ© and Tapia, Washington	Ecology and Society	Restoration	Incl		EM	SP		Google Scholar	study system described as being degraded
Y		English	191		Participatory scenarios for restoring European landscapes show a plurality of nature values	2022	Quintero-Uribe, Laura C. and Navarro, Laetitia M. and Pereira, Henrique M. and Fern and ez, Nestor	ECOGRAPHY		Excl	Scenario	EM	YSF			A relevant review - included articles to be screened by me
Y		English	192		Planning and prioritizing forest landscape restoration within megacities using the ordered weighted averaging operator	2020	Li, Hao and Ma, ZiChuan and Zhu, YuanJun and Liu, YanShu and Yang, XiaoHui	Ecological Indicators		Excl	Scenario	EM	RP			doesn’t seem to be explicit in different scenarios
Y		English	193		Planning for resilience: Incorporating scenario and model uncertainty and trade-offs when prioritizing management of climate refugia	2022	Chollett, Iliana and Escovar-Fadul, Ximena and Schill, Steven R. and Croquer, Aldo and Dixon, Adele M. and Beger, Maria and Shaver, Elizabeth and Pietsch McNulty, Valerie and Wolff, Nicholas H.	GLOBAL CHANGE BIOLOGY		Excl	Participatory	EM	YSF
Y		English	194		Portfolio decision analysis framework for value-focused ecosystem management	2013	Convertino, M. and Valverde, L. J., Jr.	PLoS ONE	Participatory	Excl	Participatory	EM	RP
Y		English	195		Predicting Ecological Responses of the Florida Everglades to Possible Future Climate Scenarios: Introduction	2015	Aumen, Nicholas G. and Havens, Karl E. and Best, G. Ronnie and Berry, Leonard	ENVIRONMENTAL MANAGEMENT		Excl	Scenario	EM	RP
Y		English	196		Preserving ecosystem services on indigenous territory through restoration and management of a cultural keystone species	2017	Uprety, Yadav and Asselin, Hugo and Bergeron, Yves	Forests	Participatory	Excl	Participatory	EM	YSF
Y		English	197		Prioritizing ecosystem services in rapidly urbanizing river basins: A spatial multi-criteria analytic approach	2016	Vollmer, Derek and Pribadi, Didit Okta and Remondi, Federica and Rustiadi, Ernan and Gret-Regamey, Adrienne	Sustainable cities and society		Excl	Restoration	EM	RP			SH don't create the scenarios, but are invovled in the process of their use
Y		English	198	78	Public policy design: assessing the potential of new collective Agri-Environmental Schemes in the Marais Poitevin wetland region using a participatory approach	2020	Hardy, P. Y. and Dray, A. and Cornioley, T. and David, M. and Sabatier, R. and Kernes, E. and SouchÃ¨re, V.	Land Use Policy		Incl		EM	SP		CAB abstracts; Web of Science	sceanrios are placed within the games
Y		English	199		Quantifying ecosystem service trade-offs: The case of an urban floodplain in Vienna, Austria	2012	Sanon, Samai and Hein, Thomas and Douven, Wim and Winkler, Peter	Journal of environmental management		Excl	Participatory	EM
Y		English	125	48	CO-PRODUCTION OF GEOGRAPHIC KNOWLEDGE FOR THE SOCIO-ECOLOGICAL RESTORATION AND DEMOCRATIC GOVERNANCE OF URBAN-RURAL RIPARIAN ZONES IN MEDELLIN, COLOMBIA	2020	Saenz Montoya, Alexis		Scenarios	Incl		EM	RP		Google Scholar	Page 60 - chapter 3
Y		English	201		Restoration of contaminated ecosystems: adaptive management in a changing climate	2017	Farag, A. M. and Larson, D. L. and Stauber, J. and Stahl, R. and Isanhart, J. and McAbee, K. and Walsh, C. J.	Restoration Ecology	Restoration	Excl	Scenario	EM	RP
Y		English	202		Restoring groundwater quality at the drinking water catchment scale: A multidisciplinary and participatory approach	2022	Neverre, Noemie and Surdyk, Nicolas and Herivaux, Cecile and Baran, Nicole	Journal of environmental management	Restoration	Excl	Scenario	EM
Y		English	203		Restoring Habitat Could Recover Chinook Salmon Populations in the Dungeness and Dosewallips Watersheds	2009	Thompson, Brad E. and Lestelle, Lawrence C. and Blair, Gregory R. and Mobr and , Lars E.	PACIFIC SALMON ENVIRONMENTAL AND LIFE HISTORY MODELS: ADVANCING SCIENCE FOR SUSTAINABLE SALMON IN THE FUTURE	Scenario	Excl	Scenario	EM	RP
Y		English	204	80	Restoring to the future: environmental, cultural, and management trade-offs in historical versus hybrid restoration of a highly modified ecosystem	2018	Burnett, K. M. and Ticktin, T. and Bremer, L. L. and Quazi, S. A. and Geslani, C. and Wada, C. A. and Kurashima, N. and M and le, L. and Pascua, P. and Depraetere, T. and Wolkis, D. and Edmonds, M. and Giambelluca, T. and Falinski, K. and Winter, K. B.	Conservation Letters		Incl		EM	SP		CAB abstracts; Web of Science
Y		English	156	60	Integrated futures for Europeâ€™s mountain regions: reconciling biodiversity conservation and human livelihoods	2006	Mitchley, Jonathan and Price, Martin F. and Tzanopoulos, Joseph	Journal of Mountain Science		Incl		EM	SP		Google Scholar
Y		English	82	23	Who Really Wants an Ambitious Large-Scale Restoration of the Seine Estuary? A Strategic Analysis of a Scienceâ€“Policy Interface Locked in a Stalemate	2018	Coreau, A. and Narcy, J. B. and Lumbroso, S.	Environmental Management	Participatory	Incl		EM	SP		CAB Abstracts; Google Scholar, Web of Science; Scopus; Proquest Natural Science Collection
Y		English	207	83	Scenario-based quantification of land-use changes and its impacts on ecosystem services: A case of Bhitarkanika mangrove area, Odisha, India	2022	Kadaverugu, Rakesh and Dhyani, Shalini and Purohit, Vigna and Dasgupta, Rajarshi and Kumar, Pankaj and Hashimoto, Shizuka and Pujari, Paras and Biniwale, Rajesh	JOURNAL OF COASTAL CONSERVATION	Restoration	Incl		EM	RP		Web of Science
Y		English	208	84	Science synthesis for management as a way to advance ecosystem restoration: evaluation of restoration scenarios for the Florida Everglades	2017	Wetzel, P. R. and Davis, S. E., III and Lent, T. van and Davis, S. M. and Henriquez, H.	Restoration Ecology		Incl		EM	RP		CAB abstracts; Web of Science; Proquest Natural Science Collection	says scenarios discussed in detail in SM
Y		English	209		Selection of sustainable projects for floodplain restoration and urban wastewater management at the lower Chubut River valley (Argentina)	2008	Ares, J. and Serra, J.	Landscape and Urban Planning	Scenario	Excl	Participatory	EM				mentions stakeholders but doesn’t expand at all - not enough info to include
Y		English	210		Semi-automated hydraulic model wrapper to support stakeholder evaluation: A floodplain reconnection study using 2D hydrologic engineering center's river analysis system	2022	Worley, Lindsay C. and Underwood, Kristen L. and Vartanian, Nicholas L. V. and Dewoolkar, M and ar M. and Matt, Jeremy E. and Rizzo, Donna M.	RIVER RESEARCH AND APPLICATIONS	Restoration	Excl	Restoration	EM	YSF
Y		English	211		Simulating land use and land cover change under contrasting levels of policy enforcement and its spatially-explicit impact on tropical forest landscapes in Ecuador	2022	Lippe, Melvin and Rummel, Lisa and Guenter, Sven	LAND USE POLICY	Participatory	Excl	Participatory	EM	YSF
Y		English	212	85	Simulating stakeholder-based land-use change scenarios and their implication on above-ground carbon and environmental management in Northern Thailand	2017	Lippe, M. and Hilger, T. and Sudchalee, S. and Wechpibal, N. and Jintrawet, A. and Cadisch, G.	Land	Restoration	Incl		EM	RP		CAB abstracts; Proquest Natural Science Collection	scenarios have restoration within them
Y		English	213		Spatial sensitivity of species habitat patterns to scenarios of land use change (Switzerland)	2007	Bolliger, Janine and Kienast, Felix and Soliva, Reto and Rutherford, Gillian	LANDSCAPE ECOLOGY	Restoration	Excl	Participatory	EM	YSF			not restoration either
Y		English	214		Spatio-temporal changes in ecosystem service values: Effects of land-use changes from past to future (1860â€“2100)	2020	Schirpke, Uta and Tscholl, Simon and Tasser, Erich	Journal of Environmental Management	Restoration, Participatory	Excl	Participatory	EM	YSF			more like secondary data collection than participatory
Y		English	215		Strategic management of marine ecosystems using whole-ecosystem simulation modelling: The 'back to the future' policy approach	2005	Pitcher, T. J. and Ainsworth, C. H. and Buchary, E. A. and Cheung, W. L. and Forrest, R. and Haggan, N. and Lozano, H. and Morato, T. and Morissette, L.	STRATEGIC MANAGEMENT OF MARINE ECOSYSTEMS	Scenario	Excl	Outcomes	EM	SP			more of a discussion of the method with many differen short examples, so doesn’t actually explore 1 case study in depth
Y		English	216		The QnD model/game system: Integrating questions and decisions for multiple stressors	2006	Kiker, G. A. and Linkov, I.	ECOTOXICOLOGY, ECOLOGICAL RISK ASSESSMENT AND MULTIPLE STRESSORS	Restoration	Excl	Scenario	EM				describes model development
Y		English	217		The Synthesis of Everglades Restoration and Ecosystem Services (SERES): a case study for interactive knowledge exchange to guide Everglades restoration	2017	Borkhataria, Rena R. and Wetzel, Paul R. and Henriquez, Hiram and Davis Iii, Stephen E.	Restoration Ecology		Excl	Scenario	EM	RP			describes engagement with SH over a project, Describes process, not building scenarios
Y		English	218		Transdisciplinary research for supporting the integration of ecosystem services into land and water management in the Tarim River Basin, Xinjiang, China	2012	Siew, Tuck-Fatt	Journal of Arid Land	Restoration	Excl	Scenario	EM	SP			havent actually done the method and scenarios, just discuss potential to do it
Y		English	219	86	Tree species selection for land rehabilitation in Ethiopia: from fragmented knowledge to an integrated multi-criteria decision approach	2011	Reubens, Bert and Moeremans, Clara and Poesen, Jean and Nyssen, Jan and Tewoldeberhan, Sarah and Franzel, Steve and Deckers, Jozef and Orwa, Caleb and Muys, Bart	AGROFORESTRY SYSTEMS	Participatory	Incl		EM			CAB abstracts; Web of Science; Lens	participants chose species going into the analysis
Y		English	220		Understanding the NEEDS for ACTING: an integrated framework for applying nature-based solutions in Brazil	2021	Alves, P. B. R. and DjordjeviÄ‡, S. and Javadi, A. A.	Water Science and Technology		Excl	Restoration	EM	RP			focus is on disaster risk and flooding, Mentions NBS but not specifically restoration
Y		English	221		Use of a conceptual model of societal drivers of ecological change in South Florida: implications of an ecosystem management scenario	1999	Harwell, Christine C. and Deren, Christopher W. and Snyder, George H. and Solecki, William D. and Wilson, James and Harwell, Mark A.	Urban Ecosystems	Restoration, Participatory	Excl	Participatory	EM	SP
Y		English	222		Using a Coproduction Approach to Map Future Forest Retention Likelihood in the Southeastern United States	2020	Greene, Rachel E. and Evans, Kristine O. and Gray, Michael T. and Jones-Farr and , D. Todd and Wathen, William G.	JOURNAL OF FORESTRY	Scenario	Excl	Scenario	EM	RP			not 100% sure on this one
Y		English	223		Using ecological attributes as criteria for the selection of plant species under three restoration scenarios	2014	Graff, P. and McIntyre, S.	Austral Ecology	Participatory	Excl	Participatory	EM				more of a survey
Y		English	224	87	Using fuzzy cognitive maps for predicting river management responses: A case study of the Esla River basin, Spain	2017	Solana-Gutierrez, Joaquin and Rincon, Gonzalo and Alonso, Carlos and Garcia-de-Jalon, Diego	ECOLOGICAL MODELLING	Restoration	Incl		EM	YSF		Web of Science
Y		English	225		Using multi-criteria decision analysis to support ecosystem restoration planning	2011	Suedel, Burton C. and Burks-Copes, Kelly A. and Kim, Jongbum and McKay, S. Kyle		Scenarios	Excl	Scenario	EM	YSF
N	NA	English	151		Gamifying Scenario Planning to Enhance Sustainable Practice: Oyster Habitat Restoration in New York Harbor	2021	Su, Yisha					EM	SP		Google Scholar	most likely would be included if can find full text
Y		English	227	89	Valuing the contribution of blue carbon to small island developing states' climate change commitments and Covid-19 recovery	2022	McHarg, Ellen and Mengo, Elena and Benson, Lisa and Daniel, Jody and Joseph-Witzig, Andre and Posen, Paulette and Luisetti, Tiziana	ENVIRONMENTAL SCIENCE & POLICY		Incl		EM	SP		Web of Science
Y		English	161	62	Integrating forest restoration, adaptation, and proactive fire management: Rogue River Basin case study	2021	Metlen, Kerry L. and Fairbanks, Terry and Bennett, Max and Volpe, Jena and Kuhn, Bill and Thompson, Matthew P. and Thrailkill, Jim and Schindel, Michael and Helmbrecht, Don and Scott, Joe and Borgias, Darren	CANADIAN JOURNAL OF FOREST RESEARCH	Participatory	Incl		EM			Web of Science, Google Scholar
Y		English	245	97	Governing Landscapes for Ecosystem Services: A Participatory Land-Use Scenario Development in the Northwest Montane Region of Vietnam	2021	Do, Trong Hoan and Vu, Tan Phuong and Catacutan, Delia and Nguyen, Van Truong	Environmental Management	Restoration	Incl		EM	YSF		ICRAF
Y		English	230		VISUALIZING FUTURE BIOLINKS USING A TOUCH TABLE NEW DIMENSIONS IN PLANNING	2010	Bh and ari, C. and Sharma, S. C. and Bishop, I. D. and Pettit, C.	JOINT INTERNATIONAL CONFERENCE ON THEORY, DATA HANDLING AND MODELLING IN GEOSPATIAL INFORMATION SCIENCE	Restoration	Excl	Scenario	EM	RP
Y		Spanish	231	92	PlaneaciÃ³n de Escenarios Participativos en procesos de gobernanza para la compensaciÃ³n ambiental: el caso de la central hidroelÃ©ctrica El Quimbo	2018	GonzÃ¡lez, S and ra P. and PÃ©rez, Manuel E.	GestiÃ³n y Ambiente		Incl		YSF			Proquest Natural Science Collection
Y		English	232		Sustainable Agroforestry Landscape Management: Changing the Game	2020	van Noordwijk, Meine and Speelman, Erika and Hofstede, Gert Jan and Farida, Ai and Abdurrahim, Ali Yansyah and Miccolis, Andrew and Hakim, Arief Lukman and Wamucii, Charles Nduhiu and Lagneaux, Elisabeth and Andreotti, Federico and Kimbowa, George and Assogba, Gildas Geraud Comlan and Best, Lisa and Tanika, Lisa and Githinji, Margaret and Rosero, Paulina and Sari, Rika Ratna and Satnarain, Usha a…	Land	Restoration	Excl	Scenario	EM	YSF
Y		English	233		Participatory Methods for Planning the Future in Forest Communities	2008	Evans	Tropenbos International	Restoration	Excl	Restoration	EM	YSF
Y		English	234		Learning about social-ecological trade-offs	2017	Galafassi, Diego and Daw, Tim and Munyi, Lydiah and Brown, Katrina and Barnaud, Cecile and Fazey, Ioan	Ecology and Society	Restoration	Excl	Scenario	EM	SP
Y		English	235		Evaluating taboo trade-offs in ecosystems services and human well-being	2015	Daw, Tim M. and Coulthard, Sarah and Cheung, William W. L. and Brown, Katrina and Abunge, Caroline and Galafassi, Diego and Peterson, Garry D. and McClanahan, Tim R. and Omukoto, Johnstone O. and Munyi, Lydiah	Proceedings of the National Academy of Sciences	Restoration	Excl	Restoration	EM	YSF
Y		English	236		Stories in social-ecological knowledge cocreation	2018	Galafassi, Diego and Daw, Tim and Thyresson, Matilda and Rosendo, Sergio and Chaigneau, Tomas and B and eira, SalomÃ£o and Munyi, Lydiah and Gabrielsson, Ida and Brown, Katrina	Ecology and Society	Restoration	Excl	Scenario	EM	SP
Y		English	237		Investigating biodiversity trajectories using scenarios â€“ Lessons from two contrasting agricultural landscapes	2009	Lindborg, Regina and Stenseke, Marie and Cousins, Sara A. O. and Bengtsson, Jan and Berg, Ã…ke and Gustafsson, Tomas and SjÃ¶din, N. Erik and Eriksson, Ove	Journal of Environmental Management	Restoration	Excl	Restoration	EM	SP			unsure though, some might think restoration is dicussed
Y		English	238		Using Participatory Scenario Planning to Identify Ecosystem Services in Changing Landscapes	2013	Malinga, Rebecka and Gordon, Line and Lindborg, Regina and Jewitt, Graham	Ecology and Society	Restoration	Excl	Restoration	EM	RP			unsure
Y		English	248	98	A step-by-step approach to building land management scenarios based on multiple viewpoints on multi-agent system simulations	2003	Etienne, M. and Le Page, C. and Cohen, M.	JASSS	Restoration	Incl		EM	RP		Metzger et al., 2017	restoration is in some scenarios
Y		English	240	94	The Landscapes for People, Food and Nature Initiative | Spatial scenario modelling to support integrated landscape management in the Kilombero valley landscape in Tanzania	2018	Shames, Seth and Scherr, Sara		Participatory	Incl		EM	YSF	NS	Landscapes for People, Food and Nature
Y		English	241	95	The Landscapes for People, Food and Nature Initiative | Towards a Living Landscape: using modelling and scenarios in the Atewa-Densu landscape in Ghana	2018	Shames, Seth		Participatory	Incl		EM	SP	NS	Landscapes for People, Food and Nature
Y		English	242	96	The Landscapes for People, Food and Nature Initiative | Spatial modelling of participatory landscape scenarios	2018	Scherr, Sara and Shames, Seth		Restoration	Incl		EM			Landscapes for People, Food and Nature
Y		English	243		Testing a multi-scale scenario approach for smallholder tree plantations in Indonesia and Vietnam	2013	Dermawan, A. and Kemp-Benedict, E. and Huber-Lee, A. and Fencl, A.	CIFOR	Restoration	Excl	Restoration	EM	RP
Y		English	244		Sub-global scenarios				Restoration	Excl	Scenario	EM	RP			more of a review
Y		English	253	100	Combining two approaches of integrated scenario development to combat desertification in the GuadalentÃ­n watershed, Spain	2009	Kok, K. and van Delden, H.	Environment and Planning B: Planning and Design		Incl		EM	YSF		Metzger et al., 2017	study areas described as degraded
Y		English	246		Improved decision-making for achieving triple benefits of food security, income and environmental services through modeling cropping systems in the Ethiopian Highlands	2006	Tilahun, A. and Robert, D.	African Highlands Initiative (AHI) working paper		Excl	Participatory	EM	SP			scenarios are more just characteristics of different households, not particiaptory since SH don't have a say in DM they just do a survey
Y		English	247		Plausible futures of a social-ecological system: Yahara watershed, Wisconsin, USA	2015	Carpenter, S. R. and Booth, E. G. and Gillon, S. and Kucharik, C. J. and Loheide, S. and Mase, A. S. and Motew, M. and Qiu, J. and Rissman, A. R. and Seifert, J. and Soylu, E. and Turner, M. and Wardropper, C. B.	Ecology and Society		Excl	Restoration	EM	RP
Y		English	189	76	Participatory scenario development for environmental management: A methodological framework illustrated with experience from the UK uplands	2013	Reed, Mark S. and Kenter, J. and Bonn, A. and Broad, K. and Burt, T. P. and Fazey, I. R. and Fraser, E. D. G. and Hubacek, K. and Nainggolan, D. and Quinn, C. H.	Journal of environmental management	Restoration	Incl		EM	SP		Google Scholar, Oteros-Rozas et al., 2015
Y		English	249		Stakeholders and tropical reforestation: challenges, trade-offs, and strategies in dynamic environments	2016	Lazos-Chavero, E. and Zinda, J. and Bennett-Curry, A. and Balvanera, P. and Bloomfield, G. and Lindell, C. and Negra, C.	Biotropica		Excl	Scenario	EM	RP			alternative management rather than scenarios
Y		English	250	99	Managing biological invasions: Charting courses to desirable futures in the Cape Floristic Region	2011	Roura-Pascual, N. and Richardson, D. M. and Chapman, R. A. and Hichert, T. and Krug, R. M.	Regional Environmental Change		Incl		EM	SP	NS	CAB abstracts
Y		English	251		Land use scenario development and stakeholder involvement as tools for watershed management within the Havel River Basin	2005	Jessel, B. and Jacobs, J.	Limnologica		Excl	Restoration	EM			in grey folder	mor about water quality and management actions
Y		English	252		Methods for developing multiscale participatory scenarios: Insights from Southern Africa and Europe	2007	Kok, K. and Biggs, R. and Zurek, M.	Ecology and Society	Restoration	Excl	Scenario	EM	YSF			methods and reflections paper
Y		English	239	93	Integrated and innovative scenario approaches for sustainable development planning in The Bahamas	2021	Wyatt, Katherine and Arkema, Katie and Wells-Moultrie, Stacey and Silver, Jessica and Lashley, Brett and Thomas, Adelle and Kuiper, Jan and Guerry, Anne and Ruckelshaus, Mary	Ecology and Society		Incl		EM	SP	NS	Stockholm Resilience Centre
Y		English	254		Learning from experiences in adaptive action research: A critical comparison of two case studies applying participatory scenario development and modelling approaches	2011	Ravera, F. and Hubacek, K. and Reed, M. and TarrasÃ³n, D.	Environmental Policy and Governance	Restoration	Excl	Outcomes	EM	SP		in grey folder	methods and reflections paper
Y		English	255		Evaluation of Community Engagement: Towards a National Nature Reserve in the Flashes of Wigan & Leigh	2021	How F and Tippett J	Carbon Landscape		Excl	Scenario	EM	RP
Y		English	256	101	A national approach to greenhouse gas abatement through blue carbon management	2020	Kelleway, Jeffrey J. and Serrano, Oscar and Baldock, Jeffrey A. and Burgess, Rachel and Cannard, Toni	Global Environmental Change		Incl	Scenario	EM	RP	NS	Web of Science; Proquest Natural Science Collection; Proquest Social Science Collection	more management planning options
Y		English	257	102	Assessing the Effects of Climate Change and Fuel Treatments on Forest Dynamics and Wildfire in Dry Mixed-Conifer Forests of the Inland West: Linking Landscape and Social Perspectives	2018	Cassell, Brooke Alyce and Scheller, Robert M.			Incl		EM	YSF		Proquest Natural Science Collection	Page 117, Chapter 4
Y		English	258		Eliciting and using stakeholder input to guide Puget Sound nearshore restoration decisionmaking	2010	Lipsky, Rachel		Scenarios	Excl	Scenario	EM	SP
Y		French	259		Foresterie scientifique et reforestation : l’État et la production d’une « forêt à pâte » au Québec dans la première moitié du xxe siècle	2007	Castonguay, StÃ©phane	Revue d'histoire de l'AmÃ©rique franÃ§aise	Participatory	Excl	Scenario	NA				Nick
Y		English	260		Local Perception in Forest Landscape Restoration Planning: A Case Study From the Brazilian Atlantic Forest	2021	Maioli, Veronica and Monteiro, Lara M. and Tubenchlak, Fern and a and Pepe, Isabelle Soares and de Carvalho, Yuri B. and Gomes, Fern and a D. and Strassburg, Bernardo B. N. and Latawiec, Agnieszka E.	Frontiers in Ecology and Evolution	Restoration	Excl	Scenario	EM	YSF			assessing current not future -
Y		English	261		Modelling regional land change scenarios to assess land abandonment and reforestation dynamics in the Pyrenees (France)	2015	VacquiÃ©, Laure and Houet, Thomas and Sohl, Terry L. and Reker, Ryan R. and Sayler, Kristi L.	Journal of Mountain Science	Scenarios	Excl	Participatory	EM	YSF			based on secondary data they selected based on specific criteria
Y		English	262	103	Multifunctional Forest Management in Guyuan: Potentials, Challenges and Trade-Offs	2010	Koenig, Hannes Jochen	Journal of resources and ecology		Incl		EM	SP		Proquest Natural Science Collection	experts participated
Y		English	263		Narratives Across Scales on Barriers and Strategies for Upscaling Forest Restoration: A Brazilian Case Study	2019	Schweizer, Daniella and van Kuijk, Marijke and Meli, Paula and Bernardini, Luis and Ghazoul, Jaboury	Forests		Excl	Participatory	EM				analysis of interviews
Y		English	264	104	Perennial vegetation, human adaptation, and resilience in the U.S. Corn Belt social-ecological system	2008	Atwell, Ryan Cardiff and Schulte, Lisa A.			Incl		EM	SP	NS	Proquest Natural Science Collection	Chapter 5
Y		English	265		Priorities for ecological restoration in the Western Woodlands Way	2009	Fuller, Richard A. and Drielsma, Michael and Watson, James E. M. and Taylor, Robert A. and Sushinsky, Jessica and Smith, Jill and Possingham, Hugh P.		Participatory	Excl	Participatory	EM	SP
Y		English	266	105	Quantification of interdependencies between economic systems and ecosystem services: An input-output model applied to the Seine estuary	2011	Cordier, Mateo and Agundez, Jose APerez and O'Connor, Martin and Rochette, Sebastien and Hecq, Walter	Ecological Economics		Incl		EM	SP		Proquest Natural Science Collection; CAB Abstracts; Scopus
Y		English	267		Restoring monarch butterfly habitat in the Midwestern US: ?all hands on deck?	2017	Thogmartin, Wayne E. and LÃ³pez-Hoffman, Laura and Rohweder, Jason J. and Diffendorfer, James E. and Drum, Ryan G. and Semmens, Darius J. and Black, Scott Hoffman and Caldwell, Iris and Cotter, Donita and Drobney, Pauline and Jackson, Laura L. and Gale, Michael and Helmers, Doug and Hilburger, Steven B. and Howard, Elizabeth and Oberhauser, Karen S. and Pleasants, John M. and Semmens, Brice X. an…	Environmental Research Letters		Excl	Participatory	EM	SP			stakeholders mentioned are authors in the study which is against inclusion criteria
Y		English	268		Restoring the past to salvage the future: Report on a community participation workshop in Prince Rupert, BC	2002	Pitcher, T. and Power, M. and Wood, L.		Unsure	Excl	Restoration	EM	RP			fishing rules and sustainable fishing in a workshop report
Y		English	269	106	Cultural landscapes of the future: using agent-based modeling to discuss and develop the use and management of the cultural landscape of South West Devon	2017	Tieskens, K.F., Shaw, B.J., Haer, T., Schulp, C.J. and Verburg, P.H.,	Landscape Ecology		Incl		EM			Quintero-Uribe et al., 2022

## Sheet: READ_ME
Column	Description	Answer options	Answer options description
Full text	Full text found	Y	Yes
		N	No
Not found reason	Reasoning for the full text not being found	NF	Not found
		NA	Not accessible
Language	Language of the publication
Reference number	Assending number ordered alphabetically by title
Inclusion number	Assending order of texts included
Title	Title of the publication
Year	Year of the publication
Authors	Authors of the publication
Journal	Journal of the publication
Unsure-label	Articles that went to full text screening because one or more of the inclusion criteria was not clear from the title and abstract, shows which criteria the reviewers were unsure about
Incl/Excl	Decision of both reviewers
1st reviwer initial	1st reviwer initials for full text screening
2nd Reviewer Initials	2nd Reviewer Initials for full text screenig
Data extraction by 2nd reviewer intials	2nd reviewer intials for data extraction
Database found	Which database the reference was found on	Scopus
		Web of Science
		Proquest Natural Science Collection
		CAB abstracts
		Lens.org
		Landscapes for people, food, nature
		ICRAF
		Stockholm Resilience Centre
		Oteros-Rozas et al., 2015	Oteros-Rozas, E., Martín-López, B., Daw, T. M., Bohensky, E. L., Butler, J. R., Hill, R., ... & Vilardy, S. P. (2015). Participatory scenario planning in place-based social-ecological research: insights and experiences from 23 case studies. Ecology and Society, 20(4).
		Metzger et al., 2017	Metzger, J. P., Esler, K., Krug, C., Arias, M., Tambosi, L., Crouzeilles, R., ... & Joly, C. (2017). Best practice for the use of scenarios for restoration planning. Current Opinion in Environmental Sustainability, 29, 14-25.
		Quintero-Uribe et al., 2022	Quintero‐Uribe, L. C., Navarro, L. M., Pereira, H. M., & Fernández, N. (2022). Participatory scenarios for restoring European landscapes show a plurality of nature values. Ecography, 2022(4), e06292.
Reviewer notes	Any notes relevant when screening
